# Supplementary material for: Temporal analysis of Arabidopsis genes activated by Eucalyptus grandis NAC transcription factors associated with xylem fibre and vessel development
Source: Sci Rep. 2018 Jul 20;8:10983. doi: 10.1038/s41598-018-29278-w (PMC6054625; doi:10.1038/s41598-018-29278-w)
Supplement: Supplementary file 2 — Dataset 1 [file 41598_2018_29278_MOESM2_ESM.xlsx]

## Sheet: README
Supplementary dataset 1
List of differentially expressed genes (false discovery rate < 0.05) in EgrNAC26-OX and EgrNAC61-OX datasets

## Sheet: EgrNAC26 7h DEG
gene_id	locus	sample_1	sample_2	value_1	value_2	log2(fold_change)	test_stat	p_value	q_value
AT4G19395	Chr4:10578651-10578755	Empty vector	EgrNAC26-OX	61.8821	0	-inf	#NAME?	0.00135	0.0106255
AT1G26820	Chr1:9292445-9293784	Empty vector	EgrNAC26-OX	0	8.80566	inf	#NAME?	5e-05	0.00061437
AT4G16620	Chr4:9358116-9360060	Empty vector	EgrNAC26-OX	0	1.08091	inf	#NAME?	5e-05	0.00061437
AT1G06090	Chr1:1847882-1849693	Empty vector	EgrNAC26-OX	0	1.00802	inf	#NAME?	5e-05	0.00061437
AT1G10800	Chr1:3598157-3598591	Empty vector	EgrNAC26-OX	0	1.26366	inf	#NAME?	5e-05	0.00061437
AT4G24430	Chr4:12630017-12633075	Empty vector	EgrNAC26-OX	0	1.29961	inf	#NAME?	5e-05	0.00061437
AT5G55110	Chr5:22367869-22368361	Empty vector	EgrNAC26-OX	0	2.49495	inf	#NAME?	5e-05	0.00061437
AT4G23110	Chr4:12110856-12111570	Empty vector	EgrNAC26-OX	0	3.06561	inf	#NAME?	5e-05	0.00061437
AT3G47400	Chr3:17465589-17468118	Empty vector	EgrNAC26-OX	0	3.34457	inf	#NAME?	5e-05	0.00061437
AT3G24614	Chr3:8979283-8979423	Empty vector	EgrNAC26-OX	0	4.66844	inf	#NAME?	0.00235	0.0166626
AT4G18425	Chr4:10181333-10182140	Empty vector	EgrNAC26-OX	0	4.78759	inf	#NAME?	5e-05	0.00061437
AT5G60650	Chr5:24374191-24374798	Empty vector	EgrNAC26-OX	0	18.6755	inf	#NAME?	5e-05	0.00061437
AT1G70500	Chr1:26566578-26568729	Empty vector	EgrNAC26-OX	0.0446438	20.8459	8.86709	5.40042	0.0026	0.0180499
AT4G35350	Chr4:16810481-16812009	Empty vector	EgrNAC26-OX	0.397688	168.221	8.7245	17.0092	5e-05	0.00061437
AT5G18460	Chr5:6122866-6126721	Empty vector	EgrNAC26-OX	0.0804515	19.4757	7.91934	8.32106	0.0001	0.00115028
AT5G60530	Chr5:24333906-24335782	Empty vector	EgrNAC26-OX	0.145231	35.0566	7.91519	14.8506	5e-05	0.00061437
AT3G52370	Chr3:19417489-19419782	Empty vector	EgrNAC26-OX	0.0814901	10.5536	7.01689	5.97261	0.0026	0.0180499
AT3G21550	Chr3:7591482-7592322	Empty vector	EgrNAC26-OX	0.249304	31.04	6.96008	7.34669	5e-05	0.00061437
AT4G37450	Chr4:17605757-17606755	Empty vector	EgrNAC26-OX	0.417427	50.3216	6.91351	9.84805	5e-05	0.00061437
AT5G04200	Chr5:1153789-1155040	Empty vector	EgrNAC26-OX	0.227067	20.5112	6.49715	9.64304	5e-05	0.00061437
AT3G14170	Chr3:4695964-4698120	Empty vector	EgrNAC26-OX	0.0883476	7.65583	6.43722	8.13012	5e-05	0.00061437
AT1G20850	Chr1:7252173-7253731	Empty vector	EgrNAC26-OX	0.652345	54.7423	6.39088	14.1062	5e-05	0.00061437
AT1G30900	Chr1:10997274-11000543	Empty vector	EgrNAC26-OX	0.123841	7.49803	5.91995	8.42223	5e-05	0.00061437
AT3G52820	Chr3:19573943-19576977	Empty vector	EgrNAC26-OX	0.0675564	3.57736	5.72666	4.50183	0.0026	0.0180499
AT4G24275	Chr4:12588518-12589062	Empty vector	EgrNAC26-OX	0.205281	10.2341	5.63963	4.87832	0.0026	0.0180499
AT5G60660	Chr5:24375456-24376989	Empty vector	EgrNAC26-OX	0.21092	8.4933	5.33156	6.20769	5e-05	0.00061437
AT5G38610	Chr5:15456594-15461459	Empty vector	EgrNAC26-OX	0.600892	20.8094	5.11398	3.87655	0.00045	0.00424691
AT5G57685	Chr5:23366003-23366867	Empty vector	EgrNAC26-OX	0.2899	9.90793	5.09496	7.4869	5e-05	0.00061437
AT3G45010	Chr3:16466289-16470153	Empty vector	EgrNAC26-OX	16.5639	473.974	4.83869	22.8375	5e-05	0.00061437
AT5G03510	Chr5:880224-881305	Empty vector	EgrNAC26-OX	0.299708	7.05258	4.55652	7.75373	5e-05	0.00061437
AT3G63280	Chr3:23377978-23381546	Empty vector	EgrNAC26-OX	0.332176	7.20805	4.43959	9.09545	5e-05	0.00061437
AT5G45020	Chr5:18168681-18170775	Empty vector	EgrNAC26-OX	0.341591	6.56109	4.2636	7.05993	5e-05	0.00061437
AT2G38080	Chr2:15934459-15937616	Empty vector	EgrNAC26-OX	0.138317	2.65618	4.26331	6.284	5e-05	0.00061437
AT4G08160	Chr4:5159033-5162774	Empty vector	EgrNAC26-OX	0.425237	7.86761	4.20959	10.7955	5e-05	0.00061437
AT5G48920	Chr5:19835336-19836122	Empty vector	EgrNAC26-OX	0.0847541	1.53909	4.18265	2.28031	0.0026	0.0180499
AT5G48500	Chr5:19652990-19654244	Empty vector	EgrNAC26-OX	0.524189	8.55167	4.02805	7.75363	5e-05	0.00061437
AT2G36650	Chr2:15359914-15364398	Empty vector	EgrNAC26-OX	0.176314	2.61493	3.89055	5.86338	5e-05	0.00061437
AT2G32510	Chr2:13798820-13799939	Empty vector	EgrNAC26-OX	0.272124	3.81607	3.80975	5.74893	5e-05	0.00061437
AT3G55720	Chr3:20679819-20681447	Empty vector	EgrNAC26-OX	0.0762221	1.04763	3.78077	3.1601	0.00395	0.025297
AT3G10590	Chr3:3310423-3311311	Empty vector	EgrNAC26-OX	0.335679	4.51091	3.74826	4.8042	0.0001	0.00115028
AT5G40210	Chr5:16073619-16076117	Empty vector	EgrNAC26-OX	0.682921	8.74879	3.67929	7.58244	5e-05	0.00061437
AT5G50890	Chr5:20702683-20704235	Empty vector	EgrNAC26-OX	0.444161	5.27414	3.56978	6.96959	5e-05	0.00061437
AT2G32940	Chr2:13971996-13977476	Empty vector	EgrNAC26-OX	0.18772	2.2283	3.56929	7.15804	5e-05	0.00061437
AT4G26890	Chr4:13511838-13513406	Empty vector	EgrNAC26-OX	0.564444	6.61499	3.55084	8.11126	5e-05	0.00061437
AT5G18470	Chr5:6127796-6131015	Empty vector	EgrNAC26-OX	10.4089	119.457	3.5206	15.47	5e-05	0.00061437
AT4G12910	Chr4:7550432-7553332	Empty vector	EgrNAC26-OX	2.57687	28.2288	3.45348	12.7937	5e-05	0.00061437
AT5G19190	Chr5:6457259-6458031	Empty vector	EgrNAC26-OX	0.366124	3.907	3.41566	4.22764	0.0007	0.0061661
AT2G38120	Chr2:15972992-15977180	Empty vector	EgrNAC26-OX	1.41829	14.8574	3.38896	11.1849	5e-05	0.00061437
AT5G19060	Chr5:6372798-6374903	Empty vector	EgrNAC26-OX	0.178017	1.84221	3.37135	5.43507	5e-05	0.00061437
AT2G04780	Chr2:1676741-1678455	Empty vector	EgrNAC26-OX	1.6922	17.3626	3.35901	9.65787	5e-05	0.00061437
AT2G28760	Chr2:12336187-12339027	Empty vector	EgrNAC26-OX	1.04996	10.3837	3.30592	8.95027	5e-05	0.00061437
AT4G01680	Chr4:716003-717579	Empty vector	EgrNAC26-OX	0.556575	5.18809	3.22056	6.821	5e-05	0.00061437
AT3G44450	Chr3:16074095-16074678	Empty vector	EgrNAC26-OX	1.07817	9.73641	3.1748	6.29118	5e-05	0.00061437
AT2G34790	Chr2:14668439-14677270	Empty vector	EgrNAC26-OX	7.05057	63.159	3.16318	8.72105	5e-05	0.00061437
AT4G34950	Chr4:16642315-16644818	Empty vector	EgrNAC26-OX	0.664595	5.77902	3.12028	7.72928	5e-05	0.00061437
AT2G33330	Chr2:14122889-14125137	Empty vector	EgrNAC26-OX	0.345307	2.88879	3.06451	5.0206	5e-05	0.00061437
AT3G51325	Chr3:19051990-19052694	Empty vector	EgrNAC26-OX	0.232689	1.92108	3.04544	3.27181	0.00065	0.00580066
AT1G70550	Chr1:26597151-26600219	Empty vector	EgrNAC26-OX	0.281042	2.27957	3.0199	4.96346	5e-05	0.00061437
AT3G61490	Chr3:22758062-22760340	Empty vector	EgrNAC26-OX	0.739618	5.91019	2.99835	7.47624	5e-05	0.00061437
AT2G33385	Chr2:14147502-14149799	Empty vector	EgrNAC26-OX	0.215702	1.45874	2.75761	3.90849	5e-05	0.00061437
AT1G20180	Chr1:6996209-6997943	Empty vector	EgrNAC26-OX	0.180008	1.21479	2.75458	3.04221	0.0004	0.00384051
AT3G16920	Chr3:5776485-5777889	Empty vector	EgrNAC26-OX	0.495308	3.31877	2.74425	5.17348	5e-05	0.00061437
AT2G04852	Chr2:1704282-1706465	Empty vector	EgrNAC26-OX	2.34919	15.4643	2.71871	5.37707	5e-05	0.00061437
AT2G25440	Chr2:10826734-10829402	Empty vector	EgrNAC26-OX	2.12129	13.9484	2.71709	9.34922	5e-05	0.00061437
AT1G70690	Chr1:26652012-26653643	Empty vector	EgrNAC26-OX	2.01464	12.733	2.65998	8.20578	5e-05	0.00061437
AT5G41550	Chr5:16617231-16620785	Empty vector	EgrNAC26-OX	0.255374	1.61379	2.65977	5.95768	5e-05	0.00061437
AT2G04170	Chr2:1417181-1419517	Empty vector	EgrNAC26-OX	1.35755	8.55634	2.65599	7.52882	5e-05	0.00061437
AT5G65683	Chr5:26261319-26263783	Empty vector	EgrNAC26-OX	0.927169	5.80323	2.64595	7.90394	5e-05	0.00061437
AT3G25590	Chr3:9302009-9303615	Empty vector	EgrNAC26-OX	0.698369	4.2777	2.61477	7.22899	5e-05	0.00061437
AT4G10390	Chr4:6441672-6443435	Empty vector	EgrNAC26-OX	0.760742	4.63811	2.60806	6.11276	5e-05	0.00061437
AT2G14620	Chr2:6244780-6246233	Empty vector	EgrNAC26-OX	0.865313	5.22721	2.59475	5.98059	5e-05	0.00061437
AT2G46225	Chr2:18981910-18985959	Empty vector	EgrNAC26-OX	1.97015	11.8856	2.59284	2.05742	0.0079	0.0437916
AT1G13470	Chr1:4620227-4621580	Empty vector	EgrNAC26-OX	0.348386	2.08623	2.58214	4.60324	5e-05	0.00061437
AT5G05270	Chr5:1563319-1565007	Empty vector	EgrNAC26-OX	1.12338	6.70159	2.57665	6.18727	5e-05	0.00061437
AT5G19090	Chr5:6387488-6390024	Empty vector	EgrNAC26-OX	1.0061	5.93945	2.56156	7.94762	5e-05	0.00061437
AT1G35780	Chr1:13277273-13280289	Empty vector	EgrNAC26-OX	5.24961	29.4218	2.4866	10.4939	5e-05	0.00061437
AT2G04850	Chr2:1704282-1706465	Empty vector	EgrNAC26-OX	1.49767	8.37235	2.48292	6.40838	5e-05	0.00061437
AT5G51190	Chr5:20800583-20801416	Empty vector	EgrNAC26-OX	2.27436	12.662	2.47698	7.36208	5e-05	0.00061437
AT2G14890	Chr2:6399620-6401059	Empty vector	EgrNAC26-OX	8.61938	47.0084	2.44726	9.60987	5e-05	0.00061437
AT4G15920	Chr4:9030516-9033395	Empty vector	EgrNAC26-OX	1.73565	9.46484	2.4471	6.34897	5e-05	0.00061437
AT4G28640	Chr4:14142129-14143969	Empty vector	EgrNAC26-OX	4.44465	23.8011	2.42089	9.07261	5e-05	0.00061437
AT3G10740	Chr3:3360887-3365414	Empty vector	EgrNAC26-OX	1.34922	6.93475	2.36172	7.94276	5e-05	0.00061437
AT1G71695	Chr1:26964248-26966688	Empty vector	EgrNAC26-OX	7.56108	36.9342	2.28829	9.8541	5e-05	0.00061437
AT5G15050	Chr5:4871638-4873598	Empty vector	EgrNAC26-OX	2.94926	14.3659	2.28422	7.99885	5e-05	0.00061437
AT1G02650	Chr1:568703-570418	Empty vector	EgrNAC26-OX	0.333251	1.62146	2.28261	3.98422	5e-05	0.00061437
AT1G65590	Chr1:24385899-24391207	Empty vector	EgrNAC26-OX	0.692752	3.35539	2.27607	5.74978	5e-05	0.00061437
AT2G31980	Chr2:13609092-13609902	Empty vector	EgrNAC26-OX	1.12383	5.33584	2.24729	4.8596	5e-05	0.00061437
AT3G22072	Chr3:7775328-7776207	Empty vector	EgrNAC26-OX	0.560874	2.63657	2.23291	4.09203	5e-05	0.00061437
AT3G14360	Chr3:4791588-4794417	Empty vector	EgrNAC26-OX	1.98329	9.25117	2.22174	7.51004	5e-05	0.00061437
AT3G20960	Chr3:7345435-7347104	Empty vector	EgrNAC26-OX	0.219771	1.02366	2.21967	3.48769	5e-05	0.00061437
AT4G12980	Chr4:7589394-7591102	Empty vector	EgrNAC26-OX	0.360079	1.63276	2.18093	3.66804	5e-05	0.00061437
AT3G24460	Chr3:8885817-8893050	Empty vector	EgrNAC26-OX	1.92429	8.51927	2.14641	7.31763	5e-05	0.00061437
AT2G25050	Chr2:10653708-10660226	Empty vector	EgrNAC26-OX	1.26099	5.46419	2.11545	7.70593	5e-05	0.00061437
AT2G33570	Chr2:14217222-14219252	Empty vector	EgrNAC26-OX	1.75477	7.58464	2.1118	6.96074	5e-05	0.00061437
AT1G60030	Chr1:22113840-22116845	Empty vector	EgrNAC26-OX	1.04431	4.4152	2.07992	5.69971	5e-05	0.00061437
AT3G62020	Chr3:22964613-22972268	Empty vector	EgrNAC26-OX	2.97867	12.5787	2.07824	2.74671	0.00025	0.00256581
AT5G54130	Chr5:21962599-21965604	Empty vector	EgrNAC26-OX	1.95231	8.19499	2.06956	7.02359	5e-05	0.00061437
AT3G01860	Chr3:302644-304562	Empty vector	EgrNAC26-OX	0.818242	3.39506	2.05284	4.0598	5e-05	0.00061437
AT5G44005	Chr5:17704902-17705558	Empty vector	EgrNAC26-OX	0.980735	3.92827	2.00196	3.42055	5e-05	0.00061437
AT5G50450	Chr5:20543309-20544753	Empty vector	EgrNAC26-OX	1.62423	6.20911	1.93463	5.27014	5e-05	0.00061437
AT4G21480	Chr4:11431104-11435284	Empty vector	EgrNAC26-OX	1.11147	4.0808	1.87638	1.66376	0.0092	0.0494154
AT5G40970	Chr5:16414037-16414504	Empty vector	EgrNAC26-OX	0.990319	3.6321	1.87484	2.51423	0.0008	0.00689609
AT4G15280	Chr4:8719181-8720618	Empty vector	EgrNAC26-OX	0.805305	2.94651	1.8714	4.47382	5e-05	0.00061437
AT5G07310	Chr5:2305683-2306660	Empty vector	EgrNAC26-OX	20.3152	72.9261	1.84387	8.81658	5e-05	0.00061437
AT1G23460	Chr1:8327311-8329622	Empty vector	EgrNAC26-OX	5.63341	20.1439	1.83826	7.90099	5e-05	0.00061437
AT3G12920	Chr3:4121882-4123508	Empty vector	EgrNAC26-OX	0.689123	2.45873	1.83508	4.13401	5e-05	0.00061437
AT4G18470	Chr4:10192908-10196796	Empty vector	EgrNAC26-OX	1.04524	3.7221	1.83228	3.94755	5e-05	0.00061437
AT1G07410	Chr1:2276052-2277154	Empty vector	EgrNAC26-OX	1.01205	3.59645	1.8293	3.47357	5e-05	0.00061437
AT2G37540	Chr2:15750969-15753967	Empty vector	EgrNAC26-OX	14.1965	50.3998	1.82788	8.3135	5e-05	0.00061437
AT2G36870	Chr2:15472644-15474681	Empty vector	EgrNAC26-OX	0.340267	1.19125	1.80774	2.32227	0.00015	0.00164665
AT5G25190	Chr5:8706789-8707748	Empty vector	EgrNAC26-OX	0.910107	3.17545	1.80285	3.67801	5e-05	0.00061437
AT3G60580	Chr3:22393938-22395044	Empty vector	EgrNAC26-OX	0.29878	1.03878	1.79773	2.77521	0.00055	0.00503508
AT5G50170	Chr5:20421072-20425586	Empty vector	EgrNAC26-OX	2.26555	7.87077	1.79664	7.54703	5e-05	0.00061437
AT3G27860	Chr3:10326127-10328086	Empty vector	EgrNAC26-OX	0.356286	1.22243	1.77865	3.8213	5e-05	0.00061437
AT4G22758	Chr4:11958309-11960036	Empty vector	EgrNAC26-OX	1.85141	6.32402	1.77222	5.37367	5e-05	0.00061437
AT5G03530	Chr5:885521-887390	Empty vector	EgrNAC26-OX	0.759519	2.59403	1.77204	3.86407	5e-05	0.00061437
AT2G39900	Chr2:16658655-16660437	Empty vector	EgrNAC26-OX	1.54487	5.24642	1.76385	4.33946	5e-05	0.00061437
AT4G04220	Chr4:2033426-2036370	Empty vector	EgrNAC26-OX	1.83221	6.20814	1.76058	5.76038	5e-05	0.00061437
AT2G15830	Chr2:6894117-6894551	Empty vector	EgrNAC26-OX	8.92792	30.0972	1.75324	5.11555	5e-05	0.00061437
AT1G01240	Chr1:99893-101834	Empty vector	EgrNAC26-OX	1.87411	6.29723	1.74851	5.60721	5e-05	0.00061437
AT2G43060	Chr2:17909184-17910082	Empty vector	EgrNAC26-OX	7.47002	24.9136	1.73775	7.41973	5e-05	0.00061437
AT1G51940	Chr1:19295903-19299118	Empty vector	EgrNAC26-OX	0.636095	2.11954	1.73644	4.3288	5e-05	0.00061437
AT5G57270	Chr5:23200613-23203792	Empty vector	EgrNAC26-OX	11.8129	39.1155	1.72737	8.10601	5e-05	0.00061437
AT5G12950	Chr5:4092952-4096975	Empty vector	EgrNAC26-OX	1.31162	4.32273	1.72059	6.00277	5e-05	0.00061437
AT5G56050	Chr5:22700961-22702116	Empty vector	EgrNAC26-OX	2.32882	7.67322	1.72023	5.20949	5e-05	0.00061437
AT1G69490	Chr1:26122138-26123421	Empty vector	EgrNAC26-OX	4.8009	15.6914	1.7086	6.81422	5e-05	0.00061437
AT4G18430	Chr4:10183716-10185280	Empty vector	EgrNAC26-OX	1.09011	3.56294	1.70859	3.48804	5e-05	0.00061437
AT5G54670	Chr5:22209471-22214134	Empty vector	EgrNAC26-OX	1.22638	3.96906	1.69439	6.21827	5e-05	0.00061437
AT5G14180	Chr5:4571336-4574462	Empty vector	EgrNAC26-OX	5.41952	17.3176	1.676	6.73125	5e-05	0.00061437
AT1G27440	Chr1:9529140-9531375	Empty vector	EgrNAC26-OX	4.21057	13.4396	1.67441	6.42636	5e-05	0.00061437
AT2G28100	Chr2:11974662-11977913	Empty vector	EgrNAC26-OX	3.79863	12.0833	1.66946	6.47256	5e-05	0.00061437
AT1G47580	Chr1:17485649-17486463	Empty vector	EgrNAC26-OX	0.995147	3.1616	1.66768	3.66349	5e-05	0.00061437
AT1G49010	Chr1:18132644-18133925	Empty vector	EgrNAC26-OX	0.41803	1.318	1.65667	3.03156	0.00015	0.00164665
AT1G26260	Chr1:9086852-9089378	Empty vector	EgrNAC26-OX	0.561859	1.76999	1.65546	3.48626	5e-05	0.00061437
AT3G45060	Chr3:16477560-16479482	Empty vector	EgrNAC26-OX	0.419486	1.31735	1.65094	3.08737	5e-05	0.00061437
AT5G02420	Chr5:523388-524076	Empty vector	EgrNAC26-OX	0.913669	2.86118	1.64687	2.76589	0.00015	0.00164665
AT1G76040	Chr1:28537672-28540637	Empty vector	EgrNAC26-OX	5.60586	17.5145	1.64354	7.23877	5e-05	0.00061437
AT1G03070	Chr1:729900-731557	Empty vector	EgrNAC26-OX	0.535076	1.66848	1.64072	2.38628	0.0004	0.00384051
AT3G48460	Chr3:17949444-17951195	Empty vector	EgrNAC26-OX	7.34374	22.8773	1.63933	6.9788	5e-05	0.00061437
AT3G15720	Chr3:5325289-5327639	Empty vector	EgrNAC26-OX	4.18467	12.9881	1.634	6.50377	5e-05	0.00061437
AT3G21500	Chr3:7573064-7576623	Empty vector	EgrNAC26-OX	0.902169	2.77448	1.62074	4.53683	5e-05	0.00061437
AT1G74690	Chr1:28061158-28064625	Empty vector	EgrNAC26-OX	11.4419	35.1692	1.61999	8.53075	5e-05	0.00061437
AT5G57700	Chr5:23374873-23377142	Empty vector	EgrNAC26-OX	0.523053	1.59997	1.61301	2.85498	5e-05	0.00061437
AT5G48880	Chr5:19813345-19817897	Empty vector	EgrNAC26-OX	1.96655	6.00579	1.61069	2.5539	0.0002	0.00211557
AT3G60520	Chr3:22361529-22362579	Empty vector	EgrNAC26-OX	2.32831	7.10571	1.6097	4.01991	5e-05	0.00061437
AT3G53620	Chr3:19880503-19883672	Empty vector	EgrNAC26-OX	9.25459	28.0665	1.60061	6.84088	5e-05	0.00061437
AT1G19300	Chr1:6671136-6672653	Empty vector	EgrNAC26-OX	2.22478	6.73942	1.59897	4.99055	5e-05	0.00061437
AT3G16460	Chr3:5592581-5595717	Empty vector	EgrNAC26-OX	1.21058	3.64143	1.5888	5.28226	5e-05	0.00061437
AT2G34170	Chr2:14428214-14432269	Empty vector	EgrNAC26-OX	0.40616	1.21634	1.58243	3.18476	5e-05	0.00061437
AT2G20724	Chr2:8932715-8933262	Empty vector	EgrNAC26-OX	8.66347	25.8036	1.57455	6.07981	5e-05	0.00061437
AT1G70670	Chr1:26644581-26646173	Empty vector	EgrNAC26-OX	1.55504	4.6206	1.57113	3.94213	5e-05	0.00061437
AT5G43700	Chr5:17550232-17551581	Empty vector	EgrNAC26-OX	2.98898	8.82168	1.5614	5.46151	5e-05	0.00061437
AT3G01950	Chr3:323976-324365	Empty vector	EgrNAC26-OX	1.01746	2.99858	1.55932	1.92173	0.00485	0.0298383
AT5G43440	Chr5:17453597-17456657	Empty vector	EgrNAC26-OX	5.59528	16.239	1.53718	2.65696	0.00025	0.00256581
AT1G72180	Chr1:27162819-27169717	Empty vector	EgrNAC26-OX	1.78406	5.14421	1.52778	5.02361	5e-05	0.00061437
AT2G21970	Chr2:9354841-9357916	Empty vector	EgrNAC26-OX	11.9386	34.3722	1.52561	4.59886	5e-05	0.00061437
AT5G61340	Chr5:24662003-24663117	Empty vector	EgrNAC26-OX	4.92692	13.797	1.4856	4.92164	5e-05	0.00061437
AT5G04840	Chr5:1405293-1407934	Empty vector	EgrNAC26-OX	2.80089	7.81612	1.48057	5.08059	5e-05	0.00061437
AT4G30020	Chr4:14677284-14681956	Empty vector	EgrNAC26-OX	0.901862	2.51448	1.47928	4.45584	5e-05	0.00061437
AT3G21420	Chr3:7541476-7543518	Empty vector	EgrNAC26-OX	1.32992	3.69364	1.47371	4.08407	5e-05	0.00061437
AT3G50630	Chr3:18800379-18801587	Empty vector	EgrNAC26-OX	2.87231	7.96844	1.47209	5.06281	5e-05	0.00061437
AT4G16860	Chr4:9488465-9495816	Empty vector	EgrNAC26-OX	1.12197	3.10296	1.46761	5.15969	5e-05	0.00061437
AT2G18630	Chr2:8080502-8082698	Empty vector	EgrNAC26-OX	3.87356	10.6454	1.45849	5.84834	5e-05	0.00061437
AT5G62880	Chr5:25237133-25239174	Empty vector	EgrNAC26-OX	15.0135	41.238	1.45771	6.63674	5e-05	0.00061437
AT5G43870	Chr5:17632345-17635912	Empty vector	EgrNAC26-OX	2.07737	5.66075	1.44623	4.73159	5e-05	0.00061437
AT1G71110	Chr1:26818082-26821004	Empty vector	EgrNAC26-OX	13.3808	36.4445	1.44554	6.92195	5e-05	0.00061437
AT2G19620	Chr2:8483939-8488720	Empty vector	EgrNAC26-OX	1.09453	2.97973	1.44487	3.37807	5e-05	0.00061437
AT2G16530	Chr2:7162975-7165323	Empty vector	EgrNAC26-OX	0.880337	2.38485	1.43777	3.14015	5e-05	0.00061437
AT2G46710	Chr2:19191934-19194849	Empty vector	EgrNAC26-OX	0.771331	2.08828	1.43689	3.6587	5e-05	0.00061437
AT4G19460	Chr4:10610308-10612005	Empty vector	EgrNAC26-OX	38.5528	104.304	1.43589	7.35409	5e-05	0.00061437
AT3G49940	Chr3:18514342-18515475	Empty vector	EgrNAC26-OX	6.94498	18.7669	1.43415	5.49777	5e-05	0.00061437
AT1G48260	Chr1:17813975-17817283	Empty vector	EgrNAC26-OX	0.593729	1.60318	1.43306	2.97413	5e-05	0.00061437
AT5G16235	Chr5:5303347-5306068	Empty vector	EgrNAC26-OX	2.10043	5.65315	1.42837	3.6459	5e-05	0.00061437
AT3G25010	Chr3:9110102-9112748	Empty vector	EgrNAC26-OX	0.91624	2.46155	1.42577	3.9716	5e-05	0.00061437
AT2G33480	Chr2:14181185-14182402	Empty vector	EgrNAC26-OX	7.61297	20.2457	1.41109	6.04538	5e-05	0.00061437
AT2G19780	Chr2:8522677-8525093	Empty vector	EgrNAC26-OX	0.668739	1.76944	1.40378	3.38094	5e-05	0.00061437
AT2G23110	Chr2:9840455-9841366	Empty vector	EgrNAC26-OX	0.817351	2.15349	1.39765	2.25742	0.00065	0.00580066
AT4G16790	Chr4:9451584-9453254	Empty vector	EgrNAC26-OX	14.3748	37.8317	1.39605	7.08834	5e-05	0.00061437
AT1G74440	Chr1:27975178-27980404	Empty vector	EgrNAC26-OX	1.74357	4.58685	1.39546	3.08429	5e-05	0.00061437
AT1G32760	Chr1:11858210-11859292	Empty vector	EgrNAC26-OX	1.20408	3.16735	1.39534	3.30571	5e-05	0.00061437
AT1G12780	Chr1:4353905-4358328	Empty vector	EgrNAC26-OX	16.732	43.8595	1.39027	6.47962	5e-05	0.00061437
AT3G60220	Chr3:22254597-22256086	Empty vector	EgrNAC26-OX	0.556247	1.45573	1.38794	2.51983	0.00015	0.00164665
AT1G33260	Chr1:12064508-12066376	Empty vector	EgrNAC26-OX	0.977888	2.55817	1.38737	3.30801	5e-05	0.00061437
AT3G45850	Chr3:16855611-16861535	Empty vector	EgrNAC26-OX	1.26038	3.29018	1.3843	5.43649	5e-05	0.00061437
AT1G08920	Chr1:2867258-2870656	Empty vector	EgrNAC26-OX	9.24947	23.9237	1.371	6.11839	5e-05	0.00061437
AT4G35783	Chr4:16952405-16952800	Empty vector	EgrNAC26-OX	1.90643	4.89927	1.36169	2.41574	0.00145	0.011269
AT1G72790	Chr1:27394746-27396799	Empty vector	EgrNAC26-OX	3.63074	9.14732	1.33309	5.57812	5e-05	0.00061437
AT3G50340	Chr3:18665093-18666672	Empty vector	EgrNAC26-OX	5.27989	13.2404	1.32637	5.15285	5e-05	0.00061437
AT1G03850	Chr1:976096-977761	Empty vector	EgrNAC26-OX	14.0895	35.3215	1.32592	5.44366	5e-05	0.00061437
AT2G45750	Chr2:18842538-18845467	Empty vector	EgrNAC26-OX	1.54913	3.88014	1.32465	4.34903	5e-05	0.00061437
AT1G69260	Chr1:26039047-26042702	Empty vector	EgrNAC26-OX	1.11155	2.77354	1.31915	1.86953	0.0061	0.035749
AT5G40010	Chr5:16020217-16021762	Empty vector	EgrNAC26-OX	0.528043	1.31266	1.31376	2.87809	5e-05	0.00061437
AT5G39380	Chr5:15758716-15760686	Empty vector	EgrNAC26-OX	2.39111	5.89619	1.3021	5.09853	5e-05	0.00061437
AT2G27770	Chr2:11832808-11834369	Empty vector	EgrNAC26-OX	1.45436	3.56147	1.29209	3.5546	5e-05	0.00061437
AT5G59340	Chr5:23933403-23934690	Empty vector	EgrNAC26-OX	0.541624	1.31138	1.27572	2.09486	0.00365	0.0237043
AT4G03420	Chr4:1511838-1514030	Empty vector	EgrNAC26-OX	3.22305	7.80296	1.2756	4.45768	5e-05	0.00061437
AT1G68880	Chr1:25894236-25894961	Empty vector	EgrNAC26-OX	3.72141	8.99979	1.27404	3.82554	5e-05	0.00061437
AT2G31300	Chr2:13346121-13349980	Empty vector	EgrNAC26-OX	2.07819	5.00018	1.26665	3.90169	5e-05	0.00061437
AT3G05030	Chr3:1393295-1397358	Empty vector	EgrNAC26-OX	2.51233	6.03417	1.26413	4.28199	5e-05	0.00061437
AT1G26390	Chr1:9130016-9131779	Empty vector	EgrNAC26-OX	2.58483	6.18239	1.25809	4.13192	5e-05	0.00061437
AT4G17660	Chr4:9831358-9833006	Empty vector	EgrNAC26-OX	0.696225	1.65786	1.25169	2.68705	0.0002	0.00211557
AT3G59900	Chr3:22129725-22130464	Empty vector	EgrNAC26-OX	1.58074	3.73725	1.24138	2.58447	0.0001	0.00115028
AT1G22650	Chr1:8013381-8015991	Empty vector	EgrNAC26-OX	1.36942	3.23096	1.2384	3.59518	5e-05	0.00061437
AT1G44760	Chr1:16896685-16898612	Empty vector	EgrNAC26-OX	8.14402	19.1366	1.23252	4.91213	5e-05	0.00061437
AT5G28913	Chr5:10933822-10934730	Empty vector	EgrNAC26-OX	1.94517	4.56584	1.23099	3.08889	5e-05	0.00061437
AT3G63290	Chr3:23381644-23383538	Empty vector	EgrNAC26-OX	0.739824	1.73493	1.22962	2.81767	5e-05	0.00061437
AT1G18650	Chr1:6418857-6420557	Empty vector	EgrNAC26-OX	0.461132	1.08045	1.22838	1.75065	0.00665	0.0382717
AT5G55090	Chr5:22356851-22358198	Empty vector	EgrNAC26-OX	13.5569	31.5902	1.22045	5.80344	5e-05	0.00061437
AT3G46940	Chr3:17288193-17288952	Empty vector	EgrNAC26-OX	0.751821	1.74822	1.21743	1.95018	0.00285	0.019455
AT5G23860	Chr5:8042875-8044819	Empty vector	EgrNAC26-OX	8.87479	20.5824	1.21363	5.48918	5e-05	0.00061437
AT2G25460	Chr2:10832753-10835483	Empty vector	EgrNAC26-OX	9.1385	21.1869	1.21314	5.83854	5e-05	0.00061437
AT1G29240	Chr1:10216778-10219846	Empty vector	EgrNAC26-OX	1.2439	2.86995	1.20616	3.70935	5e-05	0.00061437
AT5G16230	Chr5:5303347-5306068	Empty vector	EgrNAC26-OX	0.87818	2.01488	1.1981	2.45358	0.00015	0.00164665
AT2G28110	Chr2:11977943-11979837	Empty vector	EgrNAC26-OX	5.7139	13.0005	1.18602	4.74569	5e-05	0.00061437
AT3G50310	Chr3:18648150-18649521	Empty vector	EgrNAC26-OX	0.549498	1.24556	1.18061	2.26328	0.0005	0.00464862
AT4G36180	Chr4:17120084-17123841	Empty vector	EgrNAC26-OX	0.443227	1.00296	1.17815	2.96482	5e-05	0.00061437
AT5G46700	Chr5:18950916-18954692	Empty vector	EgrNAC26-OX	3.62736	8.18997	1.17494	1.97536	0.0028	0.0191679
AT5G25210	Chr5:8723957-8725771	Empty vector	EgrNAC26-OX	2.37386	5.35386	1.17334	3.31733	5e-05	0.00061437
AT3G45310	Chr3:16628383-16630521	Empty vector	EgrNAC26-OX	5.01623	11.259	1.16641	4.64392	5e-05	0.00061437
AT1G69700	Chr1:26220237-26221825	Empty vector	EgrNAC26-OX	1.14775	2.5761	1.16638	2.31507	0.0008	0.00689609
AT4G27240	Chr4:13639962-13641792	Empty vector	EgrNAC26-OX	1.81976	4.07532	1.16317	3.83426	5e-05	0.00061437
AT3G48280	Chr3:17879565-17881312	Empty vector	EgrNAC26-OX	0.802221	1.79282	1.16016	2.77234	5e-05	0.00061437
AT5G22920	Chr5:7664990-7667265	Empty vector	EgrNAC26-OX	0.785124	1.75339	1.15915	2.46549	0.00025	0.00256581
AT4G04221	Chr4:2033426-2036370	Empty vector	EgrNAC26-OX	2.79803	6.22573	1.15383	1.92135	0.0021	0.0152044
AT2G05210	Chr2:1890935-1894367	Empty vector	EgrNAC26-OX	1.36484	3.0305	1.15083	3.51348	5e-05	0.00061437
AT1G77760	Chr1:29235802-29239445	Empty vector	EgrNAC26-OX	23.5695	52.3266	1.15062	5.99771	5e-05	0.00061437
AT4G23150	Chr4:12125730-12128332	Empty vector	EgrNAC26-OX	4.96165	10.9697	1.14464	4.79996	5e-05	0.00061437
AT4G35290	Chr4:16789548-16793685	Empty vector	EgrNAC26-OX	0.493149	1.0895	1.14356	2.8691	5e-05	0.00061437
AT1G28230	Chr1:9862072-9864606	Empty vector	EgrNAC26-OX	3.47639	7.6588	1.13953	3.7501	5e-05	0.00061437
AT1G32860	Chr1:11907108-11908928	Empty vector	EgrNAC26-OX	19.6759	42.9535	1.12635	5.5072	5e-05	0.00061437
AT1G66230	Chr1:24677153-24678415	Empty vector	EgrNAC26-OX	0.786668	1.71465	1.12408	2.34836	0.00035	0.00343301
AT4G10500	Chr4:6491016-6492476	Empty vector	EgrNAC26-OX	0.670983	1.46198	1.12357	2.11174	0.0008	0.00689609
AT2G32930	Chr2:13965757-13968957	Empty vector	EgrNAC26-OX	4.41197	9.61149	1.12334	4.44692	5e-05	0.00061437
AT4G25000	Chr4:12851968-12853845	Empty vector	EgrNAC26-OX	11.5591	25.1589	1.12205	5.15322	5e-05	0.00061437
AT3G18710	Chr3:6434082-6435561	Empty vector	EgrNAC26-OX	0.581843	1.2621	1.11713	2.21185	0.00045	0.00424691
AT4G22540	Chr4:11860443-11866364	Empty vector	EgrNAC26-OX	1.51751	3.28887	1.11588	3.66315	5e-05	0.00061437
AT4G16260	Chr4:9200009-9201552	Empty vector	EgrNAC26-OX	1.23974	2.68542	1.11512	2.63985	5e-05	0.00061437
AT1G72140	Chr1:27141813-27144490	Empty vector	EgrNAC26-OX	2.25786	4.87327	1.10993	3.53282	5e-05	0.00061437
AT3G13275	Chr3:4289193-4289842	Empty vector	EgrNAC26-OX	12.7367	27.348	1.10244	4.10959	5e-05	0.00061437
AT5G24655	Chr5:8440693-8441218	Empty vector	EgrNAC26-OX	1.64689	3.52977	1.09983	2.24768	0.0007	0.0061661
AT4G15270	Chr4:8716600-8717796	Empty vector	EgrNAC26-OX	0.545867	1.16734	1.0966	1.94183	0.0036	0.0234426
AT4G37100	Chr4:17479172-17481863	Empty vector	EgrNAC26-OX	0.476469	1.01673	1.09348	2.58907	5e-05	0.00061437
AT4G30810	Chr4:15003450-15006212	Empty vector	EgrNAC26-OX	7.5444	16.0573	1.08975	4.74351	5e-05	0.00061437
AT5G67440	Chr5:26912706-26916294	Empty vector	EgrNAC26-OX	3.90204	8.29218	1.08752	4.67988	5e-05	0.00061437
AT1G49660	Chr1:18378696-18379799	Empty vector	EgrNAC26-OX	2.30208	4.89179	1.08743	3.12351	5e-05	0.00061437
AT2G24762	Chr2:10559383-10560175	Empty vector	EgrNAC26-OX	1.43489	3.04527	1.08563	2.47075	0.0004	0.00384051
AT5G15940	Chr5:5202800-5204875	Empty vector	EgrNAC26-OX	1.52415	3.23359	1.08513	2.61452	5e-05	0.00061437
AT3G25597	Chr3:9305921-9306766	Empty vector	EgrNAC26-OX	19.8284	42.0114	1.08321	4.85504	5e-05	0.00061437
AT5G26731	Chr5:9295573-9296380	Empty vector	EgrNAC26-OX	3.19742	6.75301	1.07862	3.0641	5e-05	0.00061437
AT2G34340	Chr2:14488785-14489602	Empty vector	EgrNAC26-OX	2.88521	6.09332	1.07855	2.94704	5e-05	0.00061437
AT3G17120	Chr3:5841095-5843485	Empty vector	EgrNAC26-OX	1.5832	3.31525	1.06627	3.08282	5e-05	0.00061437
AT3G57420	Chr3:21252418-21255276	Empty vector	EgrNAC26-OX	6.7133	14.025	1.0629	4.8354	5e-05	0.00061437
AT4G02005	Chr4:876907-879741	Empty vector	EgrNAC26-OX	0.717672	1.49509	1.05883	2.29527	0.00035	0.00343301
AT5G52310	Chr5:21240848-21243613	Empty vector	EgrNAC26-OX	8.27669	17.238	1.05847	5.40922	5e-05	0.00061437
AT3G07510	Chr3:2392286-2394675	Empty vector	EgrNAC26-OX	6.13476	12.7292	1.05306	3.34921	5e-05	0.00061437
AT4G18050	Chr4:10022204-10027415	Empty vector	EgrNAC26-OX	4.86789	10.0794	1.05004	4.8785	5e-05	0.00061437
AT3G04300	Chr3:1140192-1141030	Empty vector	EgrNAC26-OX	23.6878	49.01	1.04893	4.74776	5e-05	0.00061437
AT3G50400	Chr3:18704764-18706570	Empty vector	EgrNAC26-OX	0.519023	1.07258	1.04721	1.86694	0.00325	0.0216218
AT4G35550	Chr4:16873834-16877306	Empty vector	EgrNAC26-OX	17.539	36.2337	1.04677	4.58349	5e-05	0.00061437
AT4G09510	Chr4:6021163-6023873	Empty vector	EgrNAC26-OX	0.653435	1.34714	1.04378	2.43086	5e-05	0.00061437
AT4G27720	Chr4:13831037-13836578	Empty vector	EgrNAC26-OX	3.50533	7.21729	1.04191	3.02389	5e-05	0.00061437
AT3G05270	Chr3:1500802-1503407	Empty vector	EgrNAC26-OX	18.4263	37.5812	1.02824	5.87486	5e-05	0.00061437
AT4G16340	Chr4:9228184-9241317	Empty vector	EgrNAC26-OX	1.53837	3.09123	1.00678	4.19005	5e-05	0.00061437
AT5G59290	Chr5:23915529-23918192	Empty vector	EgrNAC26-OX	50.3032	101.027	1.00602	5.24741	5e-05	0.00061437
AT4G16870	Chr4:9483954-9488397	Empty vector	EgrNAC26-OX	2.55674	5.13078	1.00487	4.25841	5e-05	0.00061437
AT1G12450	Chr1:4244307-4245993	Empty vector	EgrNAC26-OX	2.52687	5.0668	1.00373	2.9865	5e-05	0.00061437
AT3G55690	Chr3:20666971-20668505	Empty vector	EgrNAC26-OX	10.2239	20.4885	1.00287	4.32169	5e-05	0.00061437
AT5G57070	Chr5:23096173-23098451	Empty vector	EgrNAC26-OX	1.29667	2.59489	1.00086	3.1194	5e-05	0.00061437
AT1G78340	Chr1:29472891-29473863	Empty vector	EgrNAC26-OX	40.379	80.7916	1.0006	5.04735	5e-05	0.00061437
AT3G49845	Chr3:18487257-18488298	Empty vector	EgrNAC26-OX	2.03495	0.963724	-1.0783	-1.88521	0.00335	0.0221457
AT3G55420	Chr3:20547716-20548767	Empty vector	EgrNAC26-OX	1.22798	0.581458	-1.07854	-2.04652	0.00265	0.0183323
AT1G53990	Chr1:20151015-20152752	Empty vector	EgrNAC26-OX	2.04528	0.958086	-1.09407	-2.26134	0.00045	0.00424691
AT1G59950	Chr1:22068032-22070588	Empty vector	EgrNAC26-OX	2.61892	1.21844	-1.10394	-2.54792	5e-05	0.00061437
AT1G30250	Chr1:10646986-10647511	Empty vector	EgrNAC26-OX	3.06484	1.33386	-1.2002	-1.95598	0.00255	0.0178215
AT3G48640	Chr3:18021649-18022324	Empty vector	EgrNAC26-OX	2.05196	0.860936	-1.25302	-2.05426	0.00075	0.00652969
AT4G28703	Chr4:14166268-14166928	Empty vector	EgrNAC26-OX	1.6654	0.593865	-1.48766	-1.86485	0.00615	0.0359865

## Sheet: EgrNAC26 14h DEG
gene_id	locus	sample_1	sample_2	value_1	value_2	log2(fold_change)	test_stat	p_value	q_value
AT1G62990	Chr1:23337364-23340688	Empty vector	EgrNAC26-OX	0.170624	27.7165	7.34377	11.6435	5e-05	0.000422541
AT5G60020	Chr5:24167140-24170462	Empty vector	EgrNAC26-OX	0.0922691	10.2315	6.79295	7.31912	0.0001	0.000788954
AT1G33800	Chr1:12261418-12262717	Empty vector	EgrNAC26-OX	0.221821	21.5882	6.6047	10.4628	5e-05	0.000422541
AT3G16920	Chr3:5776485-5777889	Empty vector	EgrNAC26-OX	1.1694	73.1798	5.9676	16.3376	5e-05	0.000422541
AT5G17420	Chr5:5730609-5741465	Empty vector	EgrNAC26-OX	0.237794	11.8726	5.64179	8.6734	5e-05	0.000422541
AT1G19300	Chr1:6671136-6672653	Empty vector	EgrNAC26-OX	1.07608	41.5508	5.27102	14.0496	5e-05	0.000422541
AT1G73140	Chr1:27502132-27503819	Empty vector	EgrNAC26-OX	0.0754946	2.46459	5.02883	5.59324	0.00015	0.00112932
AT2G28250	Chr2:12043481-12046537	Empty vector	EgrNAC26-OX	0.060132	1.06787	4.15046	4.51617	5e-05	0.000422541
AT2G36870	Chr2:15472644-15474681	Empty vector	EgrNAC26-OX	0.176938	1.6149	3.19012	3.60812	5e-05	0.000422541
AT1G32100	Chr1:11546337-11547994	Empty vector	EgrNAC26-OX	21.624	196.73	3.18552	14.117	5e-05	0.000422541
AT5G03760	Chr5:985674-990549	Empty vector	EgrNAC26-OX	0.4853	3.9393	3.02099	7.3262	5e-05	0.000422541
AT2G38120	Chr2:15972992-15977180	Empty vector	EgrNAC26-OX	1.28207	9.88678	2.94702	9.18972	5e-05	0.000422541
AT5G59290	Chr5:23915529-23918192	Empty vector	EgrNAC26-OX	39.1086	288.729	2.88416	12.2863	5e-05	0.000422541
AT1G03070	Chr1:729900-731557	Empty vector	EgrNAC26-OX	0.385299	2.73042	2.82507	3.97072	5e-05	0.000422541
AT1G27440	Chr1:9529140-9531375	Empty vector	EgrNAC26-OX	3.88053	27.4916	2.82466	10.3939	5e-05	0.000422541
AT5G05270	Chr5:1563319-1565007	Empty vector	EgrNAC26-OX	1.48252	8.81415	2.57177	6.82583	5e-05	0.000422541
AT5G03530	Chr5:885521-887390	Empty vector	EgrNAC26-OX	0.575865	3.31217	2.52398	5.17228	5e-05	0.000422541
AT1G65590	Chr1:24385899-24391207	Empty vector	EgrNAC26-OX	1.92462	9.08671	2.23919	7.32302	5e-05	0.000422541
AT1G15580	Chr1:5365664-5366497	Empty vector	EgrNAC26-OX	0.486148	2.19401	2.1741	3.02597	5e-05	0.000422541
AT2G43060	Chr2:17909184-17910082	Empty vector	EgrNAC26-OX	19.2376	86.079	2.16173	10.411	5e-05	0.000422541
AT1G55180	Chr1:20585056-20587629	Empty vector	EgrNAC26-OX	1.70459	7.02964	2.04403	7.46666	5e-05	0.000422541
AT1G77760	Chr1:29235802-29239445	Empty vector	EgrNAC26-OX	15.8117	63.4632	2.00492	8.99611	5e-05	0.000422541
AT5G62500	Chr5:25092640-25095244	Empty vector	EgrNAC26-OX	2.30931	8.98615	1.96024	7.22124	5e-05	0.000422541
AT3G25900	Chr3:9480824-9482926	Empty vector	EgrNAC26-OX	30.6564	108.81	1.82756	7.94348	5e-05	0.000422541
AT5G01930	Chr5:359106-362904	Empty vector	EgrNAC26-OX	1.25882	4.35599	1.79093	3.12797	5e-05	0.000422541
AT2G05210	Chr2:1890935-1894367	Empty vector	EgrNAC26-OX	1.47147	4.67978	1.66919	5.11978	5e-05	0.000422541
AT1G05850	Chr1:1766502-1768695	Empty vector	EgrNAC26-OX	28.2823	85.7505	1.60025	7.13389	5e-05	0.000422541
AT4G15920	Chr4:9030516-9033395	Empty vector	EgrNAC26-OX	4.2816	12.1024	1.49907	4.66333	5e-05	0.000422541
AT2G01910	Chr2:416910-420588	Empty vector	EgrNAC26-OX	0.774541	2.16263	1.48138	4.60812	5e-05	0.000422541
AT4G35550	Chr4:16873834-16877306	Empty vector	EgrNAC26-OX	13.6027	36.9889	1.4432	5.94531	5e-05	0.000422541
AT5G02010	Chr5:383152-385850	Empty vector	EgrNAC26-OX	1.29023	3.45069	1.41926	4.57616	5e-05	0.000422541
AT2G32765	Chr2:13894861-13895582	Empty vector	EgrNAC26-OX	2.0203	5.28348	1.38692	3.11724	5e-05	0.000422541
AT2G35190	Chr2:14830625-14833319	Empty vector	EgrNAC26-OX	2.84788	7.41598	1.38075	5.044	5e-05	0.000422541
AT3G55120	Chr3:20430113-20431470	Empty vector	EgrNAC26-OX	1.04263	2.7055	1.37567	2.92856	5e-05	0.000422541
ATCG00490	ChrC:54957-56397	Empty vector	EgrNAC26-OX	15.7755	40.6688	1.36623	4.95251	5e-05	0.000422541
AT4G15093	Chr4:8618342-8619646	Empty vector	EgrNAC26-OX	3.2916	8.11453	1.30172	4.11121	5e-05	0.000422541
AT3G50630	Chr3:18800379-18801587	Empty vector	EgrNAC26-OX	4.33433	10.062	1.21503	4.39111	5e-05	0.000422541
AT3G27020	Chr3:9961318-9964597	Empty vector	EgrNAC26-OX	6.03211	13.9794	1.21256	4.92849	5e-05	0.000422541
AT3G05030	Chr3:1393295-1397358	Empty vector	EgrNAC26-OX	6.46503	14.833	1.19809	4.49402	5e-05	0.000422541
AT3G54690	Chr3:20246538-20248140	Empty vector	EgrNAC26-OX	6.56635	14.8586	1.17814	4.40493	5e-05	0.000422541
AT5G43650	Chr5:17533192-17534796	Empty vector	EgrNAC26-OX	16.8434	38.0678	1.17639	6.64699	5e-05	0.000422541
AT4G28270	Chr4:14007538-14009019	Empty vector	EgrNAC26-OX	2.2944	5.10323	1.1533	2.96965	5e-05	0.000422541
AT2G46210	Chr2:18977343-18979001	Empty vector	EgrNAC26-OX	0.86014	1.89301	1.13804	2.5491	0.0001	0.000788954
AT2G29980	Chr2:12781590-12785053	Empty vector	EgrNAC26-OX	6.99296	14.8155	1.08313	4.09994	5e-05	0.000422541
AT3G16320	Chr3:5529533-5534663	Empty vector	EgrNAC26-OX	1.86643	3.87241	1.05295	3.60299	5e-05	0.000422541
AT3G17220	Chr3:5883327-5883849	Empty vector	EgrNAC26-OX	2.23863	0.933788	-1.26145	-1.93941	0.00545	0.0233097
ATMG01220	ChrM:305220-305562	Empty vector	EgrNAC26-OX	7.87663	3.13477	-1.32922	-2.33857	0.0007	0.00424976
AT4G29740	Chr4:14566264-14569332	Empty vector	EgrNAC26-OX	19.6107	7.59323	-1.36885	-5.48834	5e-05	0.000422541
AT1G07720	Chr1:2390654-2392453	Empty vector	EgrNAC26-OX	0.677212	1.36592	1.0122	2.12021	0.00015	0.00112932
AT5G48880	Chr5:19813345-19817897	Empty vector	EgrNAC26-OX	4.22089	15.0058	1.8299	4.56114	5e-05	0.000422541
AT1G12780	Chr1:4353905-4358328	Empty vector	EgrNAC26-OX	31.2156	83.3178	1.41636	6.17412	5e-05	0.000422541
AT5G40010	Chr5:16020217-16021762	Empty vector	EgrNAC26-OX	0.294572	4.01376	3.76826	8.06601	5e-05	0.000422541
AT1G69260	Chr1:26039047-26042702	Empty vector	EgrNAC26-OX	0.642657	3.21215	2.32142	2.66155	0.0008	0.00474786
AT2G46225	Chr2:18981910-18985959	Empty vector	EgrNAC26-OX	2.84859	31.8634	3.48358	5.14529	5e-05	0.000422541
AT4G22780	Chr4:11968275-11971149	Empty vector	EgrNAC26-OX	1.91963	5.24351	1.44971	5.01037	5e-05	0.000422541
AT3G12110	Chr3:3857842-3859798	Empty vector	EgrNAC26-OX	0.332918	5.10918	3.93985	7.26914	5e-05	0.000422541
AT2G31300	Chr2:13346121-13349980	Empty vector	EgrNAC26-OX	3.26538	7.89862	1.27435	4.2822	5e-05	0.000422541
AT2G33385	Chr2:14147502-14149799	Empty vector	EgrNAC26-OX	0.478908	3.96623	3.04995	6.59995	5e-05	0.000422541
AT2G13810	Chr2:5768445-5772259	Empty vector	EgrNAC26-OX	1.19796	0.544445	-1.13772	-2.0452	0.0014	0.0075606
AT5G01370	Chr5:152529-154467	Empty vector	EgrNAC26-OX	0.422099	1.2006	1.50811	3.06512	5e-05	0.000422541
AT1G22650	Chr1:8013381-8015991	Empty vector	EgrNAC26-OX	0.946494	5.38902	2.50936	6.83182	5e-05	0.000422541
AT3G10740	Chr3:3360887-3365414	Empty vector	EgrNAC26-OX	7.49083	29.0349	1.95459	8.33326	5e-05	0.000422541
AT2G28100	Chr2:11974662-11977913	Empty vector	EgrNAC26-OX	3.39646	16.0334	2.23898	8.23439	5e-05	0.000422541
AT5G65020	Chr5:25973814-25976305	Empty vector	EgrNAC26-OX	5.62232	25.7506	2.19537	8.847	5e-05	0.000422541
AT2G38760	Chr2:16200993-16202669	Empty vector	EgrNAC26-OX	0.177062	1.56712	3.1458	4.42528	5e-05	0.000422541
AT2G38750	Chr2:16196264-16198491	Empty vector	EgrNAC26-OX	0.245783	1.03238	2.07051	3.2374	5e-05	0.000422541
AT4G30110	Chr4:14720240-14724584	Empty vector	EgrNAC26-OX	0.195147	1.2176	2.64141	5.58619	5e-05	0.000422541
AT2G38080	Chr2:15934459-15937616	Empty vector	EgrNAC26-OX	0.819255	168.889	7.68754	22.1354	5e-05	0.000422541
AT1G69490	Chr1:26122138-26123421	Empty vector	EgrNAC26-OX	15.7523	35.5042	1.17242	5.55388	5e-05	0.000422541
AT2G27300	Chr2:11680416-11681955	Empty vector	EgrNAC26-OX	0.0941332	1.42649	3.92162	3.7322	0.00025	0.00175735
AT1G60030	Chr1:22113840-22116845	Empty vector	EgrNAC26-OX	0.51701	2.30742	2.15801	4.52457	5e-05	0.000422541
AT1G07410	Chr1:2276052-2277154	Empty vector	EgrNAC26-OX	1.2738	3.4925	1.45512	2.90558	5e-05	0.000422541
AT1G70670	Chr1:26644581-26646173	Empty vector	EgrNAC26-OX	2.74949	45.76	4.05685	12.673	5e-05	0.000422541
AT5G43860	Chr5:17630449-17632312	Empty vector	EgrNAC26-OX	7.51023	18.492	1.29997	4.87831	5e-05	0.000422541
AT4G18550	Chr4:10224920-10226862	Empty vector	EgrNAC26-OX	0.024941	1.49678	5.9072	4.11969	0.00265	0.0128466
AT3G21550	Chr3:7591482-7592322	Empty vector	EgrNAC26-OX	0.12122	102.859	9.72882	10.1692	0.00155	0.00822846
AT5G57685	Chr5:23366003-23366867	Empty vector	EgrNAC26-OX	0.209839	17.0158	6.34145	9.27323	5e-05	0.000422541
AT5G50720	Chr5:20633192-20634552	Empty vector	EgrNAC26-OX	0.755184	3.02217	2.00069	3.03443	5e-05	0.000422541
AT3G09940	Chr3:3056374-3059148	Empty vector	EgrNAC26-OX	0.177031	2.09561	3.56529	5.73694	5e-05	0.000422541
AT5G22240	Chr5:7364688-7365279	Empty vector	EgrNAC26-OX	0.924947	4.00081	2.11285	3.54219	5e-05	0.000422541
AT5G07010	Chr5:2174677-2176106	Empty vector	EgrNAC26-OX	30.4109	94.1218	1.62994	7.02502	5e-05	0.000422541
AT5G07000	Chr5:2171402-2172939	Empty vector	EgrNAC26-OX	0.184119	1.62498	3.14172	4.58824	5e-05	0.000422541
AT5G15130	Chr5:4904346-4907094	Empty vector	EgrNAC26-OX	10.613	4.54877	-1.22228	-4.64575	5e-05	0.000422541
AT4G37450	Chr4:17605757-17606755	Empty vector	EgrNAC26-OX	0.387411	36.454	6.55607	9.47795	5e-05	0.000422541
AT1G68725	Chr1:25809297-25810130	Empty vector	EgrNAC26-OX	2.18642	84.2497	5.26803	14.207	5e-05	0.000422541
AT2G14890	Chr2:6399620-6401059	Empty vector	EgrNAC26-OX	4.82758	84.6762	4.13258	13.7859	5e-05	0.000422541
AT4G17890	Chr4:9937021-9939493	Empty vector	EgrNAC26-OX	10.1981	23.5938	1.2101	5.25398	5e-05	0.000422541
AT2G32940	Chr2:13971996-13977476	Empty vector	EgrNAC26-OX	0.127385	1.75528	3.78444	6.92939	5e-05	0.000422541
AT5G66870	Chr5:26705861-26708676	Empty vector	EgrNAC26-OX	0.374022	1.04684	1.48485	2.77591	5e-05	0.000422541
AT2G40470	Chr2:16902303-16903652	Empty vector	EgrNAC26-OX	0.52698	13.9094	4.72217	8.76711	5e-05	0.000422541
AT5G49460	Chr5:20054522-20058464	Empty vector	EgrNAC26-OX	12.179	65.9237	2.4364	10.5563	5e-05	0.000422541
AT4G18050	Chr4:10022204-10027415	Empty vector	EgrNAC26-OX	3.56236	16.3807	2.20109	9.43554	5e-05	0.000422541
AT3G55090	Chr3:20416341-20418552	Empty vector	EgrNAC26-OX	1.1025	4.77558	2.1149	6.02266	5e-05	0.000422541
AT4G15230	Chr4:8680181-8686880	Empty vector	EgrNAC26-OX	2.62116	1.26105	-1.05559	-3.48874	5e-05	0.000422541
AT1G10670	Chr1:3535382-3538439	Empty vector	EgrNAC26-OX	60.5015	150.248	1.3123	5.88886	5e-05	0.000422541
AT5G61440	Chr5:24707499-24708893	Empty vector	EgrNAC26-OX	0.532743	1.08203	1.02223	1.70551	0.00715	0.0290382
AT1G17260	Chr1:5904057-5908898	Empty vector	EgrNAC26-OX	0.224927	1.4196	2.65795	5.35203	5e-05	0.000422541
AT5G43700	Chr5:17550232-17551581	Empty vector	EgrNAC26-OX	0.431069	5.56703	3.69092	7.6124	5e-05	0.000422541
AT3G23050	Chr3:8194678-8197153	Empty vector	EgrNAC26-OX	0.564239	2.74482	2.28233	4.80544	5e-05	0.000422541
AT4G14560	Chr4:8361057-8361986	Empty vector	EgrNAC26-OX	0.762831	3.01647	1.98343	4.32477	5e-05	0.000422541
AT3G59900	Chr3:22129725-22130464	Empty vector	EgrNAC26-OX	0.688174	3.05361	2.14967	3.47638	5e-05	0.000422541
AT1G33960	Chr1:12346231-12348513	Empty vector	EgrNAC26-OX	70.4622	32.5909	-1.11238	-5.32482	5e-05	0.000422541
AT4G12470	Chr4:7401108-7401907	Empty vector	EgrNAC26-OX	155.915	333.317	1.09614	4.76988	5e-05	0.000422541
AT1G68880	Chr1:25894236-25894961	Empty vector	EgrNAC26-OX	4.66063	13.5144	1.5359	4.88564	5e-05	0.000422541
AT5G15840	Chr5:5171181-5172758	Empty vector	EgrNAC26-OX	1.53908	0.419394	-1.87569	-3.72559	5e-05	0.000422541
AT4G34610	Chr4:16530345-16533034	Empty vector	EgrNAC26-OX	0.251117	4.65378	4.21197	8.58178	5e-05	0.000422541
AT5G54570	Chr5:22167348-22170538	Empty vector	EgrNAC26-OX	0.872618	3.13994	1.84732	5.01688	5e-05	0.000422541
AT5G12250	Chr5:3961105-3963522	Empty vector	EgrNAC26-OX	7.55511	22.7057	1.58753	6.47673	5e-05	0.000422541
AT4G26140	Chr4:13243075-13247926	Empty vector	EgrNAC26-OX	0.819841	5.12451	2.644	8.33805	5e-05	0.000422541
AT2G28470	Chr2:12166572-12173679	Empty vector	EgrNAC26-OX	0.629161	2.06276	1.71308	4.75458	5e-05	0.000422541
AT1G11190	Chr1:3750065-3752780	Empty vector	EgrNAC26-OX	0.0948281	34.075	8.48918	10.1473	0.0003	0.00205165
AT1G30900	Chr1:10997274-11000543	Empty vector	EgrNAC26-OX	0.39916	24.954	5.96616	15.1081	5e-05	0.000422541
AT1G79110	Chr1:29759156-29760704	Empty vector	EgrNAC26-OX	0.544013	4.15895	2.93451	6.89541	5e-05	0.000422541
AT3G12920	Chr3:4121882-4123508	Empty vector	EgrNAC26-OX	0.834689	4.54745	2.44575	6.30103	5e-05	0.000422541
AT3G56170	Chr3:20842144-20844476	Empty vector	EgrNAC26-OX	25.5897	80.3629	1.65097	8.37416	5e-05	0.000422541
AT4G26220	Chr4:13283575-13285323	Empty vector	EgrNAC26-OX	0.672677	6.4969	3.27177	7.08503	5e-05	0.000422541
AT4G04700	Chr4:2385275-2387986	Empty vector	EgrNAC26-OX	2.8663	10.2037	1.83184	6.78132	5e-05	0.000422541
AT1G76040	Chr1:28537672-28540637	Empty vector	EgrNAC26-OX	4.20682	24.7759	2.55813	10.4848	5e-05	0.000422541
AT5G62180	Chr5:24978843-24979849	Empty vector	EgrNAC26-OX	7.85299	16.8054	1.09761	3.93768	5e-05	0.000422541
AT1G49660	Chr1:18378696-18379799	Empty vector	EgrNAC26-OX	2.13289	4.52036	1.08363	2.91472	5e-05	0.000422541
AT1G48260	Chr1:17813975-17817283	Empty vector	EgrNAC26-OX	0.798102	3.22934	2.01659	5.09144	5e-05	0.000422541
AT4G18780	Chr4:10311029-10316790	Empty vector	EgrNAC26-OX	0.125836	11.4831	6.51182	12.1965	5e-05	0.000422541
AT5G44030	Chr5:17714644-17721580	Empty vector	EgrNAC26-OX	0.668293	23.6042	5.14242	15.3992	5e-05	0.000422541
AT2G32620	Chr2:13840743-13844324	Empty vector	EgrNAC26-OX	0.0476731	2.67875	5.81224	6.37165	5e-05	0.000422541
AT5G15630	Chr5:5084703-5086792	Empty vector	EgrNAC26-OX	0.0741003	3.27038	5.46383	6.26913	5e-05	0.000422541
AT5G52310	Chr5:21240848-21243613	Empty vector	EgrNAC26-OX	5.60064	11.2714	1.00901	4.69341	5e-05	0.000422541
AT3G56240	Chr3:20863256-20864544	Empty vector	EgrNAC26-OX	7.31491	198.288	4.76061	18.5814	5e-05	0.000422541
AT5G59030	Chr5:23833727-23834511	Empty vector	EgrNAC26-OX	15.9753	49.0602	1.61871	6.13865	5e-05	0.000422541
AT5G59040	Chr5:23836685-23837259	Empty vector	EgrNAC26-OX	0	1.09641	inf	#NAME?	5e-05	0.000422541
AT1G26260	Chr1:9086852-9089378	Empty vector	EgrNAC26-OX	0.688954	1.91807	1.47717	3.58464	5e-05	0.000422541
AT3G63120	Chr3:23322955-23324247	Empty vector	EgrNAC26-OX	2.80227	10.0058	1.83617	5.39993	5e-05	0.000422541
AT2G45080	Chr2:18591664-18592455	Empty vector	EgrNAC26-OX	2.84479	6.77474	1.25185	3.06137	5e-05	0.000422541
AT5G13690	Chr5:4415753-4423033	Empty vector	EgrNAC26-OX	2.58641	5.28953	1.03219	3.35003	5e-05	0.000422541
AT4G23200	Chr4:12145379-12147934	Empty vector	EgrNAC26-OX	7.56316	3.4534	-1.13097	-4.02115	5e-05	0.000422541
AT4G23150	Chr4:12125730-12128332	Empty vector	EgrNAC26-OX	3.10874	8.21061	1.40116	5.16406	5e-05	0.000422541
AT3G53280	Chr3:19755703-19757613	Empty vector	EgrNAC26-OX	14.8354	31.2993	1.07709	4.7544	5e-05	0.000422541
AT4G15350	Chr4:8762952-8764594	Empty vector	EgrNAC26-OX	0.0660127	1.60629	4.60484	4.79198	0.0002	0.00144903
AT3G20960	Chr3:7345435-7347104	Empty vector	EgrNAC26-OX	0.197847	1.09805	2.47249	3.74832	5e-05	0.000422541
AT3G48280	Chr3:17879565-17881312	Empty vector	EgrNAC26-OX	0.268504	1.23168	2.19762	3.66969	5e-05	0.000422541
AT5G57260	Chr5:23198636-23200318	Empty vector	EgrNAC26-OX	0.0600545	1.27902	4.41262	4.52475	0.0008	0.00474786
AT5G25140	Chr5:8672423-8674629	Empty vector	EgrNAC26-OX	2.15902	7.81656	1.85616	6.51269	5e-05	0.000422541
AT4G35783	Chr4:16952405-16952800	Empty vector	EgrNAC26-OX	1.7938	5.7495	1.68042	3.15159	5e-05	0.000422541
AT1G47580	Chr1:17485649-17486463	Empty vector	EgrNAC26-OX	1.10597	4.3954	1.99068	4.96176	5e-05	0.000422541
AT5G57800	Chr5:23420208-23424052	Empty vector	EgrNAC26-OX	2.91201	10.773	1.88734	7.18312	5e-05	0.000422541
AT2G01390	Chr2:172255-174137	Empty vector	EgrNAC26-OX	1.37237	0.641465	-1.09722	-2.30683	0.00075	0.00450164
AT2G34790	Chr2:14668439-14677270	Empty vector	EgrNAC26-OX	3.91896	306.142	6.28759	14.0189	5e-05	0.000422541
AT1G08920	Chr1:2867258-2870656	Empty vector	EgrNAC26-OX	7.66753	23.6653	1.62594	6.59612	5e-05	0.000422541
AT5G44210	Chr5:17806471-17807534	Empty vector	EgrNAC26-OX	0.377465	1.70606	2.17625	3.5141	5e-05	0.000422541
AT3G55990	Chr3:20780314-20783233	Empty vector	EgrNAC26-OX	0.19713	43.4587	7.78435	14.2247	5e-05	0.000422541
AT3G23220	Chr3:8287949-8288388	Empty vector	EgrNAC26-OX	0.342684	1.30577	1.92995	1.92524	0.0059	0.024865
AT5G25190	Chr5:8706789-8707748	Empty vector	EgrNAC26-OX	1.38442	5.12444	1.88812	4.4211	5e-05	0.000422541
AT4G12730	Chr4:7491382-7492876	Empty vector	EgrNAC26-OX	1.49776	4.09312	1.4504	3.82287	5e-05	0.000422541
AT3G52370	Chr3:19417489-19419782	Empty vector	EgrNAC26-OX	0.217916	63.335	8.18309	13.7551	5e-05	0.000422541
AT2G35860	Chr2:15059336-15062122	Empty vector	EgrNAC26-OX	1.05382	15.508	3.87932	10.6376	5e-05	0.000422541
AT5G06390	Chr5:1952850-1955788	Empty vector	EgrNAC26-OX	7.23134	15.683	1.11686	4.59329	5e-05	0.000422541
AT2G04780	Chr2:1676741-1678455	Empty vector	EgrNAC26-OX	0.969203	157.388	7.34331	18.1444	5e-05	0.000422541
AT3G44550	Chr3:16138016-16141546	Empty vector	EgrNAC26-OX	0.213952	1.06585	2.31664	3.75018	5e-05	0.000422541
AT2G20650	Chr2:8903636-8907339	Empty vector	EgrNAC26-OX	1.77015	8.16674	2.20589	7.25909	5e-05	0.000422541
AT2G28110	Chr2:11977943-11979837	Empty vector	EgrNAC26-OX	13.5036	42.8466	1.66584	7.16955	5e-05	0.000422541
AT2G33570	Chr2:14217222-14219252	Empty vector	EgrNAC26-OX	0.970102	8.0105	3.04568	8.5122	5e-05	0.000422541
AT4G20170	Chr4:10896678-10899141	Empty vector	EgrNAC26-OX	8.81485	19.3205	1.13213	4.70916	5e-05	0.000422541
AT1G26810	Chr1:9286642-9289969	Empty vector	EgrNAC26-OX	0.238889	1.87014	2.96874	5.98466	5e-05	0.000422541
AT4G32890	Chr4:15875469-15876762	Empty vector	EgrNAC26-OX	0.0623559	2.08541	5.06366	4.65436	0.00155	0.00822846
AT3G62020	Chr3:22964613-22972268	Empty vector	EgrNAC26-OX	1.67416	80.5491	5.58836	5.51937	5e-05	0.000422541
AT1G02335	Chr1:463854-464924	Empty vector	EgrNAC26-OX	0.085218	11.6579	7.09594	5.42744	0.0033	0.0154239
AT3G18660	Chr3:6419030-6422002	Empty vector	EgrNAC26-OX	0.0243718	10.021	8.6836	5.02854	0.0078	0.0311671
AT4G33330	Chr4:16059753-16063070	Empty vector	EgrNAC26-OX	0.0400332	6.68565	7.38373	6.8493	0.00035	0.00234376
AT4G09990	Chr4:6258879-6260073	Empty vector	EgrNAC26-OX	0.190311	1.63181	3.10005	4.26356	5e-05	0.000422541
AT2G24762	Chr2:10559383-10560175	Empty vector	EgrNAC26-OX	1.86625	3.90858	1.0665	2.57391	5e-05	0.000422541
AT2G48150	Chr2:19687961-19689173	Empty vector	EgrNAC26-OX	0.823552	1.95098	1.24426	2.14412	0.0011	0.00619791
AT1G78340	Chr1:29472891-29473863	Empty vector	EgrNAC26-OX	6.37979	16.6849	1.38696	5.14387	5e-05	0.000422541
AT1G17180	Chr1:5872144-5873086	Empty vector	EgrNAC26-OX	108.55	279.987	1.367	6.25841	5e-05	0.000422541
AT1G75680	Chr1:28417051-28419529	Empty vector	EgrNAC26-OX	1.72182	5.75763	1.74154	5.55454	5e-05	0.000422541
AT3G17420	Chr3:5959211-5962179	Empty vector	EgrNAC26-OX	2.99612	12.2759	2.03466	7.97205	5e-05	0.000422541
AT5G59720	Chr5:24062576-24063277	Empty vector	EgrNAC26-OX	1.02749	4.94994	2.26829	5.34759	5e-05	0.000422541
AT2G41690	Chr2:17381722-17382577	Empty vector	EgrNAC26-OX	2.95003	18.8946	2.67917	7.87197	5e-05	0.000422541
AT5G17450	Chr5:5755321-5756888	Empty vector	EgrNAC26-OX	0.441778	1.13667	1.36342	1.81393	0.00415	0.0186533
AT5G02560	Chr5:575381-576606	Empty vector	EgrNAC26-OX	11.415	23.6955	1.05369	3.87902	5e-05	0.000422541
AT4G13570	Chr4:7884515-7885982	Empty vector	EgrNAC26-OX	1.66238	0.565215	-1.55638	-1.93735	0.00075	0.00450164
AT3G22740	Chr3:8032958-8035809	Empty vector	EgrNAC26-OX	0.29187	1.58337	2.4396	4.19076	5e-05	0.000422541
AT1G70690	Chr1:26652012-26653643	Empty vector	EgrNAC26-OX	2.96799	15.1501	2.35177	7.65087	5e-05	0.000422541
AT1G69700	Chr1:26220237-26221825	Empty vector	EgrNAC26-OX	0.998469	4.14517	2.05364	4.05279	5e-05	0.000422541
AT4G28640	Chr4:14142129-14143969	Empty vector	EgrNAC26-OX	17.5142	51.1658	1.54665	6.89183	5e-05	0.000422541
AT3G23030	Chr3:8180767-8181800	Empty vector	EgrNAC26-OX	15.2083	41.2693	1.44021	6.61843	5e-05	0.000422541
AT3G62100	Chr3:22995790-22996761	Empty vector	EgrNAC26-OX	0.0852911	1.62125	4.24857	3.45763	0.0045	0.0199204
AT3G59690	Chr3:22048753-22051673	Empty vector	EgrNAC26-OX	1.00182	2.18366	1.12412	1.85949	0.0038	0.0173395
AT1G74690	Chr1:28061158-28064625	Empty vector	EgrNAC26-OX	7.22004	36.0721	2.3208	11.5279	5e-05	0.000422541
AT5G67230	Chr5:26822477-26828171	Empty vector	EgrNAC26-OX	0.472924	3.85109	3.02559	2.75039	0.00125	0.00688922
AT3G50220	Chr3:18617423-18618729	Empty vector	EgrNAC26-OX	0.415359	72.2147	7.44179	15.108	5e-05	0.000422541
AT2G37090	Chr2:15587393-15589257	Empty vector	EgrNAC26-OX	0.11863	12.2835	6.6941	8.5286	5e-05	0.000422541
AT5G67210	Chr5:26818948-26821964	Empty vector	EgrNAC26-OX	1.71555	22.0747	3.68565	3.50726	5e-05	0.000422541
AT3G16460	Chr3:5592581-5595717	Empty vector	EgrNAC26-OX	8.04898	23.2462	1.53012	7.03917	5e-05	0.000422541
AT4G00220	Chr4:90035-92237	Empty vector	EgrNAC26-OX	0	2.06234	inf	#NAME?	5e-05	0.000422541
AT5G54670	Chr5:22209471-22214134	Empty vector	EgrNAC26-OX	0.639687	3.51768	2.45919	8.17487	5e-05	0.000422541
AT5G03260	Chr5:774400-779424	Empty vector	EgrNAC26-OX	0.296066	120.752	8.67192	17.2116	5e-05	0.000422541
AT5G05390	Chr5:1594752-1597042	Empty vector	EgrNAC26-OX	0.229308	13.0999	5.83612	10.4295	5e-05	0.000422541
AT3G21420	Chr3:7541476-7543518	Empty vector	EgrNAC26-OX	3.29676	7.00299	1.08692	3.80922	5e-05	0.000422541
AT1G62440	Chr1:23111817-23115293	Empty vector	EgrNAC26-OX	1.69787	0.555164	-1.61274	-3.44177	5e-05	0.000422541
AT4G30980	Chr4:15079242-15081657	Empty vector	EgrNAC26-OX	0.810186	1.6245	1.00367	1.98812	0.001	0.00571111
AT3G49940	Chr3:18514342-18515475	Empty vector	EgrNAC26-OX	4.34243	12.7503	1.55395	4.94431	5e-05	0.000422541
AT2G02100	Chr2:528349-529108	Empty vector	EgrNAC26-OX	6.38092	16.6633	1.38484	3.69197	5e-05	0.000422541
AT1G51940	Chr1:19295903-19299118	Empty vector	EgrNAC26-OX	0.51411	1.29766	1.33577	2.93218	5e-05	0.000422541
AT3G63210	Chr3:23353614-23355160	Empty vector	EgrNAC26-OX	0.394566	1.14593	1.53818	2.47387	0.0004	0.00263211
AT5G04200	Chr5:1153789-1155040	Empty vector	EgrNAC26-OX	0.713277	80.1251	6.81165	16.8204	5e-05	0.000422541
AT1G07610	Chr1:2341541-2342123	Empty vector	EgrNAC26-OX	2.08771	4.95407	1.24669	2.87653	5e-05	0.000422541
AT4G21830	Chr4:11584345-11585419	Empty vector	EgrNAC26-OX	12.6357	41.7346	1.72374	6.55918	5e-05	0.000422541
AT4G21850	Chr4:11591115-11592238	Empty vector	EgrNAC26-OX	440.682	978.521	1.15086	4.24725	5e-05	0.000422541
AT5G27450	Chr5:9690606-9694840	Empty vector	EgrNAC26-OX	3.02112	6.31638	1.06401	2.44774	5e-05	0.000422541
AT3G53350	Chr3:19780052-19782680	Empty vector	EgrNAC26-OX	5.14194	13.3565	1.37716	7.01364	5e-05	0.000422541
AT4G17220	Chr4:9656837-9659463	Empty vector	EgrNAC26-OX	0.0651853	4.13057	5.98565	9.55456	0.00025	0.00175735
AT4G36450	Chr4:17210244-17211413	Empty vector	EgrNAC26-OX	0.190062	1.5216	3.00105	3.59384	0.0001	0.000788954
AT5G55090	Chr5:22356851-22358198	Empty vector	EgrNAC26-OX	7.76885	15.6482	1.01022	4.07108	5e-05	0.000422541
AT4G26890	Chr4:13511838-13513406	Empty vector	EgrNAC26-OX	1.16263	4.80048	2.04579	5.63443	5e-05	0.000422541
AT2G32510	Chr2:13798820-13799939	Empty vector	EgrNAC26-OX	0.200912	7.79983	5.27881	8.19106	5e-05	0.000422541
AT5G12870	Chr5:4062723-4064992	Empty vector	EgrNAC26-OX	0.228534	58.4719	7.99919	12.3509	5e-05	0.000422541
AT4G01680	Chr4:716003-717579	Empty vector	EgrNAC26-OX	0.476172	1.79827	1.91705	3.58552	5e-05	0.000422541
AT5G26660	Chr5:9331572-9333174	Empty vector	EgrNAC26-OX	3.29335	1.5825	-1.05736	-2.77827	5e-05	0.000422541
AT3G16440	Chr3:5585943-5587750	Empty vector	EgrNAC26-OX	0	1.24016	inf	#NAME?	5e-05	0.000422541
AT1G28470	Chr1:10010180-10012198	Empty vector	EgrNAC26-OX	0.119829	10.5599	6.46148	9.23145	5e-05	0.000422541
AT1G02230	Chr1:435173-436776	Empty vector	EgrNAC26-OX	4.80623	2.2896	-1.06981	-2.81023	5e-05	0.000422541
AT2G33480	Chr2:14181185-14182402	Empty vector	EgrNAC26-OX	11.501	39.372	1.77541	8.33706	5e-05	0.000422541
AT3G04420	Chr3:1172745-1174467	Empty vector	EgrNAC26-OX	17.0056	8.49153	-1.00191	-4.06802	5e-05	0.000422541
AT4G28500	Chr4:14082659-14084266	Empty vector	EgrNAC26-OX	0.0704606	2.9893	5.40685	6.19975	0.0006	0.00373079
AT4G36160	Chr4:17110746-17119834	Empty vector	EgrNAC26-OX	0.921883	1.89767	1.04157	2.78308	0.00015	0.00112932
AT5G53730	Chr5:21807973-21808810	Empty vector	EgrNAC26-OX	3.67135	8.40913	1.19565	3.28173	5e-05	0.000422541
AT3G63280	Chr3:23377978-23381546	Empty vector	EgrNAC26-OX	0.464888	11.6986	4.65331	11.8294	5e-05	0.000422541
AT3G20860	Chr3:7306146-7308434	Empty vector	EgrNAC26-OX	6.43097	22.3843	1.79938	8.04307	5e-05	0.000422541
AT5G11790	Chr5:3799549-3802792	Empty vector	EgrNAC26-OX	2.73557	6.62737	1.2766	4.22183	5e-05	0.000422541
AT2G19620	Chr2:8483939-8488720	Empty vector	EgrNAC26-OX	1.21919	2.44516	1.004	2.08669	0.0004	0.00263211
AT3G03530	Chr3:842498-845043	Empty vector	EgrNAC26-OX	0.163187	9.10683	5.80235	10.1897	5e-05	0.000422541
AT4G22540	Chr4:11860443-11866364	Empty vector	EgrNAC26-OX	2.56827	6.11315	1.25112	4.64619	5e-05	0.000422541
AT5G66390	Chr5:26515915-26517391	Empty vector	EgrNAC26-OX	0.0285863	101.891	11.7994	6.03209	0.0026	0.0126488
AT5G45090	Chr5:18202752-18205000	Empty vector	EgrNAC26-OX	1.42952	0.67003	-1.09324	-2.00038	0.00205	0.0103703
AT1G56250	Chr1:21061599-21062995	Empty vector	EgrNAC26-OX	10.7317	30.7378	1.51813	6.83564	5e-05	0.000422541
AT4G32840	Chr4:15844779-15848441	Empty vector	EgrNAC26-OX	1.88286	5.35486	1.50792	4.707	5e-05	0.000422541
AT1G78050	Chr1:29347580-29352924	Empty vector	EgrNAC26-OX	7.7207	41.4487	2.42452	8.97744	5e-05	0.000422541
ATCG00730	ChrC:76480-77672	Empty vector	EgrNAC26-OX	3.53198	7.85104	1.15241	2.35123	0.0001	0.000788954
ATCG00020	ChrC:382-1444	Empty vector	EgrNAC26-OX	30.2942	76.0456	1.32783	4.32119	5e-05	0.000422541
AT1G14280	Chr1:4877626-4879149	Empty vector	EgrNAC26-OX	0.279556	1.03995	1.89531	3.41188	5e-05	0.000422541
AT2G31980	Chr2:13609092-13609902	Empty vector	EgrNAC26-OX	0.810998	50.1455	5.95028	13.2005	5e-05	0.000422541
AT4G23400	Chr4:12220742-12222371	Empty vector	EgrNAC26-OX	4.065	37.0251	3.18718	11.1831	5e-05	0.000422541
AT5G60660	Chr5:24375456-24376989	Empty vector	EgrNAC26-OX	0.80494	40.5024	5.65298	12.8526	5e-05	0.000422541
AT2G33330	Chr2:14122889-14125137	Empty vector	EgrNAC26-OX	0.350837	2.8297	3.01178	5.17005	5e-05	0.000422541
AT2G38360	Chr2:16069614-16070589	Empty vector	EgrNAC26-OX	40.7131	93.0086	1.19187	5.51543	5e-05	0.000422541
AT5G01640	Chr5:241382-242225	Empty vector	EgrNAC26-OX	2.52446	15.6891	2.63572	6.60118	5e-05	0.000422541
AT2G23096	Chr2:9834765-9836235	Empty vector	EgrNAC26-OX	0	1.19491	inf	#NAME?	5e-05	0.000422541
AT3G52820	Chr3:19573943-19576977	Empty vector	EgrNAC26-OX	0.121604	25.4743	7.71071	10.0628	5e-05	0.000422541
AT3G53620	Chr3:19880503-19883672	Empty vector	EgrNAC26-OX	6.61706	91.5121	3.7897	14.8754	5e-05	0.000422541
AT4G01480	Chr4:626117-628055	Empty vector	EgrNAC26-OX	4.66648	9.38697	1.00833	3.28447	5e-05	0.000422541
AT1G73640	Chr1:27686991-27690307	Empty vector	EgrNAC26-OX	0.827793	10.4307	3.65543	4.08252	5e-05	0.000422541
AT5G62880	Chr5:25237133-25239174	Empty vector	EgrNAC26-OX	12.7903	42.2116	1.72259	7.24218	5e-05	0.000422541
AT3G23805	Chr3:8586381-8587056	Empty vector	EgrNAC26-OX	1.07389	6.09823	2.50554	5.01303	5e-05	0.000422541
AT4G14010	Chr4:8092832-8093382	Empty vector	EgrNAC26-OX	1.80011	3.74137	1.05548	1.9272	0.00095	0.00546471
AT2G15040	Chr2:6507522-6508565	Empty vector	EgrNAC26-OX	4.12874	1.40249	-1.55771	-3.16262	5e-05	0.000422541
AT2G25440	Chr2:10826734-10829402	Empty vector	EgrNAC26-OX	28.4334	66.4438	1.22455	5.46916	5e-05	0.000422541
AT2G33020	Chr2:14013873-14016516	Empty vector	EgrNAC26-OX	3.33241	1.52019	-1.13231	-3.22827	5e-05	0.000422541
AT3G25010	Chr3:9110102-9112748	Empty vector	EgrNAC26-OX	0.420439	3.26971	2.95919	6.73722	5e-05	0.000422541
AT4G04220	Chr4:2033426-2036370	Empty vector	EgrNAC26-OX	5.75736	12.4708	1.11508	3.83244	5e-05	0.000422541
AT1G45616	Chr1:17183549-17186534	Empty vector	EgrNAC26-OX	1.52719	3.21216	1.07266	3.25052	5e-05	0.000422541
AT5G46340	Chr5:18795925-18800094	Empty vector	EgrNAC26-OX	21.975	61.2035	1.47775	6.53829	5e-05	0.000422541
AT1G29890	Chr1:10463402-10467170	Empty vector	EgrNAC26-OX	10.6443	27.1583	1.35131	5.65995	5e-05	0.000422541
AT1G46768	Chr1:17265700-17266536	Empty vector	EgrNAC26-OX	3.27254	10.5409	1.68752	4.74836	5e-05	0.000422541
AT1G74890	Chr1:28131589-28132710	Empty vector	EgrNAC26-OX	0.112631	2.00742	4.15567	3.33325	0.0045	0.0199204
AT2G45890	Chr2:18883472-18885566	Empty vector	EgrNAC26-OX	0.0831822	3.26117	5.29297	5.9265	5e-05	0.000422541
AT2G29050	Chr2:12478145-12480372	Empty vector	EgrNAC26-OX	2.55131	7.62594	1.57968	4.85588	5e-05	0.000422541
AT1G63120	Chr1:23408875-23410815	Empty vector	EgrNAC26-OX	3.90576	25.4975	2.70668	9.3035	5e-05	0.000422541
AT1G26820	Chr1:9292445-9293784	Empty vector	EgrNAC26-OX	0.17966	121.934	9.40662	12.3659	5e-05	0.000422541
ATCG00920	ChrC:101011-102502	Empty vector	EgrNAC26-OX	0.117576	1.5628	3.73247	4.86046	5e-05	0.000422541
ATCG00970	ChrC:107948-108069	Empty vector	EgrNAC26-OX	0	7.75135	inf	#NAME?	0.0106	0.0399273
AT2G01150	Chr2:100648-101495	Empty vector	EgrNAC26-OX	1.37349	3.21652	1.22765	2.44237	0.0002	0.00144903
AT2G46710	Chr2:19191934-19194849	Empty vector	EgrNAC26-OX	0.561416	3.60994	2.68483	6.72391	5e-05	0.000422541
AT5G28913	Chr5:10933822-10934730	Empty vector	EgrNAC26-OX	0.35491	4.30296	3.5998	5.30684	5e-05	0.000422541
AT1G09180	Chr1:2965022-2965972	Empty vector	EgrNAC26-OX	4.05557	9.12962	1.17065	3.18515	5e-05	0.000422541
AT4G12910	Chr4:7550432-7553332	Empty vector	EgrNAC26-OX	3.95379	254.973	6.01096	21.525	5e-05	0.000422541
AT4G30810	Chr4:15003450-15006212	Empty vector	EgrNAC26-OX	12.5079	28.3339	1.17969	5.078	5e-05	0.000422541
AT5G23210	Chr5:7810682-7815039	Empty vector	EgrNAC26-OX	0.443468	1.52111	1.77822	3.44388	5e-05	0.000422541
AT3G45010	Chr3:16466289-16470153	Empty vector	EgrNAC26-OX	18.0638	636.049	5.13796	16.9787	5e-05	0.000422541
AT2G27920	Chr2:11877429-11889176	Empty vector	EgrNAC26-OX	0.557356	11.4097	4.35551	3.66993	0.00015	0.00112932
AT3G10450	Chr3:3249525-3252506	Empty vector	EgrNAC26-OX	9.85804	22.4057	1.1845	5.00794	5e-05	0.000422541
AT5G04470	Chr5:1266624-1267416	Empty vector	EgrNAC26-OX	0.522536	1.8301	1.80832	2.66686	0.00035	0.00234376
AT1G12013	Chr1:4058286-4058416	Empty vector	EgrNAC26-OX	2.4223	0	-inf	#NAME?	0.0016	0.00845717
AT2G21970	Chr2:9354841-9357916	Empty vector	EgrNAC26-OX	10.5757	46.0115	2.12124	7.23721	5e-05	0.000422541
AT1G08470	Chr1:2682126-2684100	Empty vector	EgrNAC26-OX	2.50117	5.89225	1.23621	3.84522	5e-05	0.000422541
AT4G21480	Chr4:11431104-11435284	Empty vector	EgrNAC26-OX	0.895707	8.60101	3.26341	2.4709	0.00125	0.00688922
AT4G18470	Chr4:10192908-10196796	Empty vector	EgrNAC26-OX	0.430599	2.70608	2.65179	3.90827	5e-05	0.000422541
AT5G08070	Chr5:2584884-2585613	Empty vector	EgrNAC26-OX	2.01143	1.00167	-1.00581	-1.6807	0.0078	0.0311671
AT5G46700	Chr5:18950916-18954692	Empty vector	EgrNAC26-OX	2.15159	4.78999	1.15462	1.93527	0.0025	0.0122414
AT4G28050	Chr4:13940345-13943732	Empty vector	EgrNAC26-OX	2.21161	5.36399	1.27821	1.75931	0.00345	0.0159891
AT1G43790	Chr1:16575894-16576417	Empty vector	EgrNAC26-OX	0.518051	223.777	8.75475	13.9991	5e-05	0.000422541
AT4G12430	Chr4:7365256-7368730	Empty vector	EgrNAC26-OX	0.659698	1.7069	1.3715	3.02974	5e-05	0.000422541
AT5G01360	Chr5:147481-149367	Empty vector	EgrNAC26-OX	0.0692204	7.76792	6.81019	6.35527	5e-05	0.000422541
AT2G40320	Chr2:16840146-16842282	Empty vector	EgrNAC26-OX	0.102965	12.8678	6.96547	9.1881	5e-05	0.000422541
AT2G38320	Chr2:16055288-16057980	Empty vector	EgrNAC26-OX	0.0423357	32.2218	9.57195	8.61459	0.00155	0.00822846
AT2G34070	Chr2:14387420-14390230	Empty vector	EgrNAC26-OX	101.014	225.447	1.15823	5.05278	5e-05	0.000422541
AT2G31110	Chr2:13258328-13262099	Empty vector	EgrNAC26-OX	1.3013	10.1338	2.96114	7.35773	5e-05	0.000422541
AT1G50010	Chr1:18517585-18521695	Empty vector	EgrNAC26-OX	17.9089	91.4809	2.35279	6.768	5e-05	0.000422541
AT5G23860	Chr5:8042875-8044819	Empty vector	EgrNAC26-OX	2.7364	9.80864	1.84178	6.53366	5e-05	0.000422541
AT4G15280	Chr4:8719181-8720618	Empty vector	EgrNAC26-OX	0.892017	6.47354	2.85941	7.23911	5e-05	0.000422541
AT2G29730	Chr2:12703536-12705181	Empty vector	EgrNAC26-OX	0.371007	1.17406	1.66198	2.96297	5e-05	0.000422541
AT2G28760	Chr2:12336187-12339027	Empty vector	EgrNAC26-OX	3.24675	132.397	5.34973	19.7479	5e-05	0.000422541
AT3G03690	Chr3:911237-913677	Empty vector	EgrNAC26-OX	3.33371	6.68443	1.00367	3.32803	5e-05	0.000422541
AT3G45870	Chr3:16867201-16871548	Empty vector	EgrNAC26-OX	0.153338	6.13952	5.32334	5.11364	0.0002	0.00144903
AT5G40210	Chr5:16073619-16076117	Empty vector	EgrNAC26-OX	3.09691	18.896	2.60918	8.16351	5e-05	0.000422541
AT4G15780	Chr4:8979888-8981768	Empty vector	EgrNAC26-OX	25.4715	64.1317	1.33215	6.20246	5e-05	0.000422541
AT5G65683	Chr5:26261319-26263783	Empty vector	EgrNAC26-OX	1.03993	4.25308	2.03202	6.02945	5e-05	0.000422541
AT2G39900	Chr2:16658655-16660437	Empty vector	EgrNAC26-OX	1.1243	10.2708	3.19144	7.65288	5e-05	0.000422541
AT4G35350	Chr4:16810481-16812009	Empty vector	EgrNAC26-OX	0.355273	487.113	10.4211	21.4219	5e-05	0.000422541
AT1G20850	Chr1:7252173-7253731	Empty vector	EgrNAC26-OX	0.260453	314.716	10.2388	17.8786	5e-05	0.000422541
AT2G14620	Chr2:6244780-6246233	Empty vector	EgrNAC26-OX	3.37479	27.0813	3.00443	10.6239	5e-05	0.000422541
AT3G48580	Chr3:18007164-18008488	Empty vector	EgrNAC26-OX	23.6107	70.3189	1.57447	7.1246	5e-05	0.000422541
AT5G24380	Chr5:8323894-8329490	Empty vector	EgrNAC26-OX	0.417313	1.51635	1.8614	3.56974	5e-05	0.000422541
AT2G32930	Chr2:13965757-13968957	Empty vector	EgrNAC26-OX	3.50675	10.1953	1.5397	5.64485	5e-05	0.000422541
AT1G55910	Chr1:20906133-20907413	Empty vector	EgrNAC26-OX	4.87019	15.9738	1.71366	5.87086	5e-05	0.000422541
AT5G46013	Chr5:18661759-18661909	Empty vector	EgrNAC26-OX	2.6537	0	-inf	#NAME?	0.0092	0.0356777
AT5G66607	Chr5:26583430-26583544	Empty vector	EgrNAC26-OX	10.0321	0	-inf	#NAME?	0.0092	0.0356777
AT1G63520	Chr1:23559886-23562143	Empty vector	EgrNAC26-OX	0	1.02433	inf	#NAME?	5e-05	0.000422541
AT1G31720	Chr1:11356101-11357081	Empty vector	EgrNAC26-OX	0	1.1275	inf	#NAME?	5e-05	0.000422541
AT3G63052	Chr3:23298910-23299111	Empty vector	EgrNAC26-OX	0	1.19699	inf	#NAME?	0.00035	0.00234376
AT2G17723	Chr2:7700133-7700675	Empty vector	EgrNAC26-OX	0	1.22711	inf	#NAME?	5e-05	0.000422541
AT3G01322	Chr3:114289-114604	Empty vector	EgrNAC26-OX	0	1.26983	inf	#NAME?	5e-05	0.000422541
AT3G13820	Chr3:4549615-4550863	Empty vector	EgrNAC26-OX	0	1.32838	inf	#NAME?	5e-05	0.000422541
AT3G58230	Chr3:21566859-21567396	Empty vector	EgrNAC26-OX	0	1.4433	inf	#NAME?	5e-05	0.000422541
AT5G47000	Chr5:19068943-19070333	Empty vector	EgrNAC26-OX	0	1.64008	inf	#NAME?	5e-05	0.000422541
AT3G60318	Chr3:22291596-22291737	Empty vector	EgrNAC26-OX	0	1.72652	inf	#NAME?	0.00145	0.00779085
AT2G36040.1	Chr2:15130645-15130828	Empty vector	EgrNAC26-OX	0	1.74749	inf	#NAME?	0.0001	0.000788954
AT1G61093	Chr1:22501884-22502941	Empty vector	EgrNAC26-OX	0	1.78336	inf	#NAME?	5e-05	0.000422541
AT3G23360	Chr3:8355256-8356381	Empty vector	EgrNAC26-OX	0	1.81179	inf	#NAME?	5e-05	0.000422541
AT1G62981	Chr1:23333631-23335395	Empty vector	EgrNAC26-OX	0	1.89085	inf	#NAME?	5e-05	0.000422541
AT4G33810	Chr4:16213323-16215594	Empty vector	EgrNAC26-OX	0	2.23439	inf	#NAME?	5e-05	0.000422541
AT1G66855	Chr1:24939549-24940013	Empty vector	EgrNAC26-OX	0	2.38623	inf	#NAME?	5e-05	0.000422541
AT2G21550	Chr2:9227208-9230189	Empty vector	EgrNAC26-OX	0	2.55507	inf	#NAME?	5e-05	0.000422541
AT2G14095	Chr2:5932382-5933791	Empty vector	EgrNAC26-OX	0	2.76076	inf	#NAME?	5e-05	0.000422541
AT5G48510	Chr5:19658079-19658882	Empty vector	EgrNAC26-OX	0	2.98098	inf	#NAME?	5e-05	0.000422541
AT4G37095	Chr4:17478884-17479107	Empty vector	EgrNAC26-OX	0	4.38753	inf	#NAME?	0.00145	0.00779085
AT1G51035	Chr1:18917546-18917774	Empty vector	EgrNAC26-OX	0	4.86047	inf	#NAME?	5e-05	0.000422541
AT5G14410	Chr5:4646780-4647444	Empty vector	EgrNAC26-OX	0	5.29991	inf	#NAME?	5e-05	0.000422541
AT1G51030	Chr1:18915133-18915596	Empty vector	EgrNAC26-OX	0	5.52948	inf	#NAME?	5e-05	0.000422541
AT5G48290	Chr5:19568895-19569799	Empty vector	EgrNAC26-OX	0	6.26103	inf	#NAME?	5e-05	0.000422541
AT3G09950	Chr3:3060089-3060633	Empty vector	EgrNAC26-OX	0	9.40988	inf	#NAME?	5e-05	0.000422541
AT4G23110	Chr4:12110856-12111570	Empty vector	EgrNAC26-OX	0	29.4289	inf	#NAME?	5e-05	0.000422541
AT3G27200	Chr3:10043521-10044373	Empty vector	EgrNAC26-OX	0.495605	493.814	9.96056	15.4267	5e-05	0.000422541
AT3G47400	Chr3:17465589-17468118	Empty vector	EgrNAC26-OX	0.0270816	15.0548	9.1187	7.19251	0.01255	0.0457254
AT1G70500	Chr1:26566578-26568729	Empty vector	EgrNAC26-OX	0.27026	147.781	9.0949	17.1014	5e-05	0.000422541
AT5G59845	Chr5:24111323-24112020	Empty vector	EgrNAC26-OX	0.1369	48.8351	8.47866	6.82963	0.00135	0.00734177
AT1G06090	Chr1:1847882-1849693	Empty vector	EgrNAC26-OX	0.229491	68.5599	8.22278	11.964	5e-05	0.000422541
AT5G18460	Chr5:6122866-6126721	Empty vector	EgrNAC26-OX	0.263522	77.7749	8.20524	16.9545	5e-05	0.000422541
AT3G10590	Chr3:3310423-3311311	Empty vector	EgrNAC26-OX	0.165796	48.2238	8.18419	9.8521	5e-05	0.000422541
AT1G58070	Chr1:21502904-21504075	Empty vector	EgrNAC26-OX	0.0505975	14.5322	8.16597	6.84053	0.0029	0.013833
AT5G60530	Chr5:24333906-24335782	Empty vector	EgrNAC26-OX	0.184561	48.8929	8.04938	18.4282	5e-05	0.000422541
AT3G14170	Chr3:4695964-4698120	Empty vector	EgrNAC26-OX	0.0527138	11.2472	7.73717	8.51185	5e-05	0.000422541
AT1G48280	Chr1:17835087-17837717	Empty vector	EgrNAC26-OX	0.0561976	10.4046	7.5325	9.48979	5e-05	0.000422541
AT1G09440	Chr1:3045512-3047893	Empty vector	EgrNAC26-OX	0.0671985	12.2211	7.50672	8.89648	5e-05	0.000422541
AT5G60720	Chr5:24418228-24422234	Empty vector	EgrNAC26-OX	0.141813	24.7742	7.44871	14.2506	5e-05	0.000422541
AT1G63300	Chr1:23482192-23486220	Empty vector	EgrNAC26-OX	0.0541626	8.87056	7.35558	13.6944	5e-05	0.000422541
AT1G76250	Chr1:28606449-28609128	Empty vector	EgrNAC26-OX	0.0440276	7.18867	7.35117	5.81001	0.00565	0.0240212
AT5G51890	Chr5:21090991-21092405	Empty vector	EgrNAC26-OX	0.982113	137.104	7.12517	18.6267	5e-05	0.000422541
AT1G24030	Chr1:8503233-8506803	Empty vector	EgrNAC26-OX	0.282926	35.5481	6.9732	5.86162	5e-05	0.000422541
AT1G47410	Chr1:17394081-17397255	Empty vector	EgrNAC26-OX	0.148989	16.8606	6.82231	1.10397	0.012	0.0440719
AT3G06035	Chr3:1823098-1824216	Empty vector	EgrNAC26-OX	0.137429	13.5822	6.62689	7.69503	0.00075	0.00450164
AT4G24275	Chr4:12588518-12589062	Empty vector	EgrNAC26-OX	0.161047	15.8039	6.61666	6.5612	5e-05	0.000422541
AT5G03510	Chr5:880224-881305	Empty vector	EgrNAC26-OX	0.273717	24.3434	6.4747	11.4083	5e-05	0.000422541
AT2G27740	Chr2:11822731-11823732	Empty vector	EgrNAC26-OX	0.0774877	6.57414	6.40669	5.54687	0.0113	0.0420002
AT4G34320	Chr4:16422165-16423948	Empty vector	EgrNAC26-OX	0.142044	11.6943	6.36333	9.69617	5e-05	0.000422541
AT5G60650	Chr5:24374191-24374798	Empty vector	EgrNAC26-OX	0.334021	27.4538	6.36093	7.99268	5e-05	0.000422541
AT2G36650	Chr2:15359914-15364398	Empty vector	EgrNAC26-OX	0.107358	8.30288	6.27311	8.67211	5e-05	0.000422541
AT4G08160	Chr4:5159033-5162774	Empty vector	EgrNAC26-OX	0.248026	18.8151	6.24526	14.8939	5e-05	0.000422541
AT1G74770	Chr1:28089570-28094834	Empty vector	EgrNAC26-OX	0.0185836	1.30314	6.13182	4.84528	0.00115	0.00643088
AT4G27435	Chr4:13723793-13725137	Empty vector	EgrNAC26-OX	0.115777	7.90639	6.09359	5.58134	0.001	0.00571111
AT1G08340	Chr1:2631067-2635852	Empty vector	EgrNAC26-OX	0.125272	6.97494	5.79904	5.29118	5e-05	0.000422541
AT1G72220	Chr1:27184280-27185830	Empty vector	EgrNAC26-OX	0.0691075	3.40442	5.62242	5.90891	5e-05	0.000422541
AT3G56230	Chr3:20860777-20862265	Empty vector	EgrNAC26-OX	0.17281	7.40374	5.421	7.50563	5e-05	0.000422541
AT5G19190	Chr5:6457259-6458031	Empty vector	EgrNAC26-OX	0.0869077	3.36349	5.27433	4.75543	0.0119	0.0438099
AT1G66690	Chr1:24869553-24870850	Empty vector	EgrNAC26-OX	0.0304458	1.10457	5.1811	2.58476	0.0026	0.0126488
AT5G40960	Chr5:16412590-16413202	Empty vector	EgrNAC26-OX	0.307547	11.0693	5.16961	5.01351	0.00025	0.00175735
AT4G36430	Chr4:17204477-17205966	Empty vector	EgrNAC26-OX	0.0533734	1.89545	5.15027	3.98888	0.0045	0.0199204
AT1G65570	Chr1:24374097-24375846	Empty vector	EgrNAC26-OX	0.0735783	2.21637	4.91277	4.39358	0.00045	0.0029096
AT5G60022	Chr5:24167140-24170462	Empty vector	EgrNAC26-OX	0.143819	3.98927	4.7938	4.64114	0.0001	0.000788954
AT3G62160	Chr3:23014207-23015839	Empty vector	EgrNAC26-OX	0.232114	6.22918	4.74614	7.7059	5e-05	0.000422541
AT5G45020	Chr5:18168681-18170775	Empty vector	EgrNAC26-OX	0.385852	9.86976	4.6769	9.92979	5e-05	0.000422541
AT2G47360	Chr2:19437799-19438871	Empty vector	EgrNAC26-OX	0.0863354	2.17709	4.6563	4.20055	0.0012	0.00666104
AT1G21810	Chr1:7656398-7658634	Empty vector	EgrNAC26-OX	0.0420803	1.03511	4.6205	5.83306	0.00035	0.00234376
AT4G10390	Chr4:6441672-6443435	Empty vector	EgrNAC26-OX	0.743597	18.0148	4.59852	11.3116	5e-05	0.000422541
AT2G28315	Chr2:12088876-12090701	Empty vector	EgrNAC26-OX	2.22336	52.1628	4.55221	13.6105	5e-05	0.000422541
AT1G23460	Chr1:8327311-8329622	Empty vector	EgrNAC26-OX	2.71768	62.0101	4.51205	17.1233	5e-05	0.000422541
AT5G14510	Chr5:4677972-4679194	Empty vector	EgrNAC26-OX	0.0613236	1.38962	4.50211	4.56718	0.01025	0.0389128
AT4G12980	Chr4:7589394-7591102	Empty vector	EgrNAC26-OX	0.0791408	1.78041	4.49164	4.45891	0.0003	0.00205165
AT5G02090	Chr5:412030-412698	Empty vector	EgrNAC26-OX	0.246132	5.46075	4.47159	5.1249	0.0003	0.00205165
AT5G59050	Chr5:23839156-23842677	Empty vector	EgrNAC26-OX	0.509523	9.86242	4.27472	9.71684	5e-05	0.000422541
AT4G14740	Chr4:8450288-8454028	Empty vector	EgrNAC26-OX	0.099078	1.8369	4.21256	5.17373	5e-05	0.000422541
AT1G13470	Chr1:4620227-4621580	Empty vector	EgrNAC26-OX	0.129936	2.39947	4.20685	5.06536	5e-05	0.000422541
AT2G03740	Chr2:1142724-1143988	Empty vector	EgrNAC26-OX	0.0875959	1.59981	4.19089	4.00134	0.00045	0.0029096
AT5G56060	Chr5:22704007-22704892	Empty vector	EgrNAC26-OX	0.156673	2.66703	4.08941	3.86563	0.00045	0.0029096
AT3G13435	Chr3:4375424-4376069	Empty vector	EgrNAC26-OX	0.42263	7.12568	4.07556	3.83575	0.0003	0.00205165
AT2G04852	Chr2:1704282-1706465	Empty vector	EgrNAC26-OX	1.51391	24.8059	4.03433	7.00185	5e-05	0.000422541
AT1G35780	Chr1:13277273-13280289	Empty vector	EgrNAC26-OX	3.95756	64.061	4.01676	15.4285	5e-05	0.000422541
AT5G16230	Chr5:5303347-5306068	Empty vector	EgrNAC26-OX	0.24303	3.707	3.93104	6.0698	5e-05	0.000422541
AT3G50030	Chr3:18546489-18548132	Empty vector	EgrNAC26-OX	0.151686	2.25708	3.8953	5.66828	5e-05	0.000422541
AT3G53040	Chr3:19664673-19666487	Empty vector	EgrNAC26-OX	0.103152	1.47994	3.8427	8.67699	5e-05	0.000422541
AT5G42930	Chr5:17210545-17214220	Empty vector	EgrNAC26-OX	0.147919	2.1126	3.83614	5.9392	5e-05	0.000422541
AT3G48460	Chr3:17949444-17951195	Empty vector	EgrNAC26-OX	0.918948	12.8636	3.80716	9.67248	5e-05	0.000422541
AT4G34950	Chr4:16642315-16644818	Empty vector	EgrNAC26-OX	0.203707	2.83501	3.79879	6.09054	5e-05	0.000422541
AT4G02320	Chr4:1022724-1026118	Empty vector	EgrNAC26-OX	0.283089	3.81051	3.75065	6.67999	5e-05	0.000422541
AT4G24910	Chr4:12817953-12818901	Empty vector	EgrNAC26-OX	0.278346	3.71622	3.73888	5.73079	5e-05	0.000422541
AT1G02650	Chr1:568703-570418	Empty vector	EgrNAC26-OX	0.110287	1.47207	3.7385	4.25847	5e-05	0.000422541
AT3G01860	Chr3:302644-304562	Empty vector	EgrNAC26-OX	0.529353	6.91555	3.70754	6.64712	5e-05	0.000422541
AT5G12050	Chr5:3890103-3891513	Empty vector	EgrNAC26-OX	0.117446	1.48814	3.66344	4.62264	0.00015	0.00112932
AT1G71695	Chr1:26964248-26966688	Empty vector	EgrNAC26-OX	6.38696	79.27	3.63357	14.5136	5e-05	0.000422541
AT2G04170	Chr2:1417181-1419517	Empty vector	EgrNAC26-OX	2.75179	34.1055	3.63157	12.3834	5e-05	0.000422541
AT3G01950	Chr3:323976-324365	Empty vector	EgrNAC26-OX	0.642522	7.9386	3.62707	4.39506	5e-05	0.000422541
AT2G38090	Chr2:15944710-15947085	Empty vector	EgrNAC26-OX	0.094125	1.1591	3.62228	4.28736	5e-05	0.000422541
AT1G20180	Chr1:6996209-6997943	Empty vector	EgrNAC26-OX	0.239127	2.87869	3.58956	6.52989	5e-05	0.000422541
AT3G16120	Chr3:5464768-5465531	Empty vector	EgrNAC26-OX	0.118647	1.39652	3.55708	2.83118	0.00635	0.0263834
AT3G60520	Chr3:22361529-22362579	Empty vector	EgrNAC26-OX	2.484	28.677	3.52916	10.6066	5e-05	0.000422541
AT2G04850	Chr2:1704282-1706465	Empty vector	EgrNAC26-OX	0.827734	9.41141	3.50717	6.9314	5e-05	0.000422541
AT3G27860	Chr3:10326127-10328086	Empty vector	EgrNAC26-OX	0.168426	1.83963	3.44923	6.65929	5e-05	0.000422541
AT5G19060	Chr5:6372798-6374903	Empty vector	EgrNAC26-OX	0.154379	1.68356	3.44696	5.20844	5e-05	0.000422541
AT5G18470	Chr5:6127796-6131015	Empty vector	EgrNAC26-OX	9.59182	96.4484	3.32988	13.5485	5e-05	0.000422541
AT5G12950	Chr5:4092952-4096975	Empty vector	EgrNAC26-OX	1.6933	16.9789	3.32583	12.423	5e-05	0.000422541
AT4G23500	Chr4:12264589-12267196	Empty vector	EgrNAC26-OX	1.51823	14.685	3.27388	10.2608	5e-05	0.000422541
AT4G29110	Chr4:14348800-14349701	Empty vector	EgrNAC26-OX	0.188142	1.80525	3.2623	4.65325	0.00015	0.00112932
AT2G15220	Chr2:6608658-6609506	Empty vector	EgrNAC26-OX	1.09739	10.3882	3.2428	7.4663	5e-05	0.000422541
AT5G06610	Chr5:2029896-2033723	Empty vector	EgrNAC26-OX	1.00003	9.28001	3.21408	8.78675	5e-05	0.000422541
AT5G48500	Chr5:19652990-19654244	Empty vector	EgrNAC26-OX	1.46696	13.5685	3.20936	8.68511	5e-05	0.000422541
AT5G56050	Chr5:22700961-22702116	Empty vector	EgrNAC26-OX	2.17635	19.8005	3.18556	9.98582	5e-05	0.000422541
AT2G45040	Chr2:18577649-18578914	Empty vector	EgrNAC26-OX	0.148178	1.34017	3.177	3.97848	5e-05	0.000422541
AT3G14360	Chr3:4791588-4794417	Empty vector	EgrNAC26-OX	2.60809	23.5454	3.17438	11.1769	5e-05	0.000422541
AT1G06020	Chr1:1824547-1826101	Empty vector	EgrNAC26-OX	0.139702	1.22517	3.13255	3.57706	0.0001	0.000788954
AT5G57700	Chr5:23374873-23377142	Empty vector	EgrNAC26-OX	0.265184	2.28158	3.10497	4.64756	5e-05	0.000422541
AT5G16235	Chr5:5303347-5306068	Empty vector	EgrNAC26-OX	1.10687	9.50031	3.1015	6.85616	5e-05	0.000422541
AT2G20724	Chr2:8932715-8933262	Empty vector	EgrNAC26-OX	5.28603	44.4059	3.0705	10.9654	5e-05	0.000422541
AT2G41330	Chr2:17226947-17228378	Empty vector	EgrNAC26-OX	0.134859	1.05727	2.97082	3.74773	0.0001	0.000788954
AT4G21730	Chr4:11544932-11545527	Empty vector	EgrNAC26-OX	1.22925	9.61205	2.96706	5.08203	5e-05	0.000422541
AT4G13000	Chr4:7598092-7599257	Empty vector	EgrNAC26-OX	0.268776	2.02721	2.91502	4.52102	5e-05	0.000422541
AT2G01300	Chr2:151056-151729	Empty vector	EgrNAC26-OX	0.146397	1.1021	2.9123	2.55598	0.0089	0.0347274
AT5G14230	Chr5:4591740-4597660	Empty vector	EgrNAC26-OX	0.185666	1.3932	2.90762	1.9994	0.0064	0.026549
AT1G24600	Chr1:8720308-8722746	Empty vector	EgrNAC26-OX	1.93956	14.3451	2.88676	2.70364	0.00085	0.00499501
AT5G23750	Chr5:8009805-8011619	Empty vector	EgrNAC26-OX	0.534834	3.91905	2.87334	6.46181	5e-05	0.000422541
AT5G07310	Chr5:2305683-2306660	Empty vector	EgrNAC26-OX	7.28489	52.4054	2.84674	11.4638	5e-05	0.000422541
AT1G72180	Chr1:27162819-27169717	Empty vector	EgrNAC26-OX	1.13189	7.98041	2.81774	7.0046	5e-05	0.000422541
AT5G15050	Chr5:4871638-4873598	Empty vector	EgrNAC26-OX	2.39287	16.8269	2.81396	9.02506	5e-05	0.000422541
AT3G49190	Chr3:18229748-18234391	Empty vector	EgrNAC26-OX	0.215076	1.4389	2.74205	2.16733	0.0066	0.0271961
AT1G72140	Chr1:27141813-27144490	Empty vector	EgrNAC26-OX	0.598695	3.99797	2.73937	6.18043	5e-05	0.000422541
AT3G50340	Chr3:18665093-18666672	Empty vector	EgrNAC26-OX	4.72939	31.4869	2.73503	10.3047	5e-05	0.000422541
AT2G23110	Chr2:9840455-9841366	Empty vector	EgrNAC26-OX	0.878512	5.79747	2.72229	5.10026	5e-05	0.000422541
AT5G57640	Chr5:23344625-23345594	Empty vector	EgrNAC26-OX	0.184134	1.18791	2.6896	3.90899	5e-05	0.000422541
AT4G15270	Chr4:8716600-8717796	Empty vector	EgrNAC26-OX	0.390084	2.47591	2.6661	4.67616	5e-05	0.000422541
AT5G50450	Chr5:20543309-20544753	Empty vector	EgrNAC26-OX	0.340957	2.13629	2.64745	4.30579	5e-05	0.000422541
AT3G16210	Chr3:5494532-5495615	Empty vector	EgrNAC26-OX	0.274784	1.71582	2.64253	3.6353	5e-05	0.000422541
AT1G36060	Chr1:13454495-13456331	Empty vector	EgrNAC26-OX	0.234907	1.45562	2.63148	4.09048	5e-05	0.000422541
AT1G24480	Chr1:8674055-8677159	Empty vector	EgrNAC26-OX	0.363969	2.24926	2.62756	3.61606	5e-05	0.000422541
AT3G59450	Chr3:21972839-21974923	Empty vector	EgrNAC26-OX	0.216295	1.33289	2.62349	2.29093	0.0068	0.0278533
AT1G22065	Chr1:7785775-7786391	Empty vector	EgrNAC26-OX	0.39396	2.42147	2.61976	3.2562	0.0001	0.000788954
AT4G02100	Chr4:930064-932330	Empty vector	EgrNAC26-OX	0.374636	2.27692	2.60352	5.38908	5e-05	0.000422541
AT3G25590	Chr3:9302009-9303615	Empty vector	EgrNAC26-OX	0.430046	2.5443	2.56471	6.03851	5e-05	0.000422541
AT4G29850	Chr4:14601620-14605796	Empty vector	EgrNAC26-OX	0.990984	5.76613	2.54067	2.20065	0.00285	0.0136394
AT3G22072	Chr3:7775328-7776207	Empty vector	EgrNAC26-OX	0.771707	4.45359	2.52884	4.48236	5e-05	0.000422541
AT1G59850	Chr1:22026506-22030207	Empty vector	EgrNAC26-OX	0.852361	4.9105	2.52633	4.78797	5e-05	0.000422541
AT5G44005	Chr5:17704902-17705558	Empty vector	EgrNAC26-OX	0.823827	4.66363	2.50104	4.01479	5e-05	0.000422541
AT4G21780	Chr4:11567129-11567699	Empty vector	EgrNAC26-OX	0.313738	1.73686	2.46885	2.75376	0.00065	0.00398536
AT1G66810	Chr1:24927612-24928803	Empty vector	EgrNAC26-OX	2.17201	11.3059	2.37998	6.7142	5e-05	0.000422541
AT3G24460	Chr3:8885817-8893050	Empty vector	EgrNAC26-OX	1.38634	7.12489	2.36159	7.22276	5e-05	0.000422541
AT3G50280	Chr3:18637853-18639185	Empty vector	EgrNAC26-OX	0.861658	4.40886	2.35522	5.37518	5e-05	0.000422541
AT2G15830	Chr2:6894117-6894551	Empty vector	EgrNAC26-OX	5.04092	25.4176	2.33407	5.77916	5e-05	0.000422541
AT4G01110	Chr4:479962-481160	Empty vector	EgrNAC26-OX	0.525829	2.57385	2.29126	4.49135	5e-05	0.000422541
AT5G54130	Chr5:21962599-21965604	Empty vector	EgrNAC26-OX	0.979269	4.75893	2.28086	6.39556	5e-05	0.000422541
AT5G02420	Chr5:523388-524076	Empty vector	EgrNAC26-OX	3.16329	15.3592	2.27961	6.59298	5e-05	0.000422541
AT1G69325	Chr1:26063204-26063736	Empty vector	EgrNAC26-OX	0.375048	1.79831	2.26149	2.56424	0.009	0.0350405
AT1G68500	Chr1:25702002-25702511	Empty vector	EgrNAC26-OX	0.598635	2.86515	2.25886	3.13524	0.00015	0.00112932
AT3G07510	Chr3:2392286-2394675	Empty vector	EgrNAC26-OX	1.66262	7.84951	2.23914	4.38012	5e-05	0.000422541
AT4G23900	Chr4:12422086-12426528	Empty vector	EgrNAC26-OX	0.455388	2.148	2.23783	1.97427	0.00485	0.0211564
AT2G25050	Chr2:10653708-10660226	Empty vector	EgrNAC26-OX	1.34293	6.30979	2.23221	8.00178	5e-05	0.000422541
AT2G34170	Chr2:14428214-14432269	Empty vector	EgrNAC26-OX	0.299905	1.3803	2.2024	4.03779	5e-05	0.000422541
AT1G49010	Chr1:18132644-18133925	Empty vector	EgrNAC26-OX	0.863466	3.96408	2.19877	5.43984	5e-05	0.000422541
AT5G40970	Chr5:16414037-16414504	Empty vector	EgrNAC26-OX	2.04699	9.05679	2.1455	4.02173	5e-05	0.000422541
AT4G22758	Chr4:11958309-11960036	Empty vector	EgrNAC26-OX	1.11914	4.87778	2.12384	5.66828	5e-05	0.000422541
AT3G04300	Chr3:1140192-1141030	Empty vector	EgrNAC26-OX	3.36158	14.4932	2.10817	6.01653	5e-05	0.000422541
AT5G50890	Chr5:20702683-20704235	Empty vector	EgrNAC26-OX	0.249696	1.07171	2.10168	3.30063	5e-05	0.000422541
AT4G16750	Chr4:9420916-9421759	Empty vector	EgrNAC26-OX	0.339615	1.44758	2.09167	3.00191	0.00035	0.00234376
AT4G26540	Chr4:13394521-13398112	Empty vector	EgrNAC26-OX	0.24745	1.0538	2.0904	3.22348	5e-05	0.000422541
AT3G44450	Chr3:16074095-16074678	Empty vector	EgrNAC26-OX	1.48603	6.30011	2.08391	4.75936	5e-05	0.000422541
AT2G45750	Chr2:18842538-18845467	Empty vector	EgrNAC26-OX	1.23206	5.18954	2.07453	6.37216	5e-05	0.000422541
AT5G57070	Chr5:23096173-23098451	Empty vector	EgrNAC26-OX	1.23657	5.1875	2.0687	6.47541	5e-05	0.000422541
AT5G35960	Chr5:14108523-14110536	Empty vector	EgrNAC26-OX	0.381711	1.58773	2.05641	3.54015	5e-05	0.000422541
AT3G55690	Chr3:20666971-20668505	Empty vector	EgrNAC26-OX	2.14089	8.74404	2.03009	6.11007	5e-05	0.000422541
AT5G41550	Chr5:16617231-16620785	Empty vector	EgrNAC26-OX	0.467232	1.88926	2.01561	5.40282	5e-05	0.000422541
AT5G43870	Chr5:17632345-17635912	Empty vector	EgrNAC26-OX	2.76635	11.1598	2.01225	7.00053	5e-05	0.000422541
AT4G23680	Chr4:12336185-12337482	Empty vector	EgrNAC26-OX	0.353545	1.42459	2.01059	2.82851	0.00015	0.00112932
AT3G02930	Chr3:655055-658637	Empty vector	EgrNAC26-OX	0.842007	3.38897	2.00894	7.54122	5e-05	0.000422541
AT2G18630	Chr2:8080502-8082698	Empty vector	EgrNAC26-OX	1.39396	5.58927	2.00347	6.06128	5e-05	0.000422541
AT5G15940	Chr5:5202800-5204875	Empty vector	EgrNAC26-OX	1.96208	7.85817	2.00181	5.44858	5e-05	0.000422541
AT5G24316	Chr5:8277699-8279964	Empty vector	EgrNAC26-OX	1.08316	4.26114	1.97599	1.82846	0.00685	0.0280289
AT1G33260	Chr1:12064508-12066376	Empty vector	EgrNAC26-OX	1.4495	5.6328	1.95829	5.41315	5e-05	0.000422541
AT5G04840	Chr5:1405293-1407934	Empty vector	EgrNAC26-OX	2.70748	10.4791	1.95249	6.56318	5e-05	0.000422541
AT1G56720	Chr1:21263419-21266368	Empty vector	EgrNAC26-OX	0.423608	1.63823	1.95133	4.09495	5e-05	0.000422541
AT1G66720	Chr1:24881179-24882480	Empty vector	EgrNAC26-OX	0.378632	1.45899	1.9461	3.24684	5e-05	0.000422541
AT3G50390	Chr3:18702073-18703619	Empty vector	EgrNAC26-OX	0.316216	1.19762	1.92119	3.259	5e-05	0.000422541
AT1G10810	Chr1:3599270-3600877	Empty vector	EgrNAC26-OX	0.367856	1.38609	1.9138	3.28866	5e-05	0.000422541
AT5G17600	Chr5:5799904-5801244	Empty vector	EgrNAC26-OX	4.25388	16.0084	1.91198	6.74072	5e-05	0.000422541
AT3G51470	Chr3:19097786-19099275	Empty vector	EgrNAC26-OX	0.513884	1.89731	1.88444	3.65792	5e-05	0.000422541
AT1G32860	Chr1:11907108-11908928	Empty vector	EgrNAC26-OX	2.86764	10.5097	1.87378	6.44489	5e-05	0.000422541
AT2G03750	Chr2:1147806-1149061	Empty vector	EgrNAC26-OX	0.413365	1.50611	1.86534	3.28173	5e-05	0.000422541
AT1G64020	Chr1:23751755-23752121	Empty vector	EgrNAC26-OX	1.11625	4.06538	1.86473	2.25667	0.001	0.00571111
AT2G18720	Chr2:8114919-8116811	Empty vector	EgrNAC26-OX	0.445824	1.60753	1.8503	3.80274	5e-05	0.000422541
AT5G54240	Chr5:22022977-22024461	Empty vector	EgrNAC26-OX	3.09566	11.135	1.84678	5.79061	5e-05	0.000422541
AT1G44760	Chr1:16896685-16898612	Empty vector	EgrNAC26-OX	7.35011	26.4248	1.84605	6.99794	5e-05	0.000422541
AT3G13275	Chr3:4289193-4289842	Empty vector	EgrNAC26-OX	5.33887	19.1201	1.84048	5.37087	5e-05	0.000422541
AT3G56760	Chr3:21020557-21023756	Empty vector	EgrNAC26-OX	3.5128	12.4152	1.82141	6.89594	5e-05	0.000422541
AT3G61490	Chr3:22758062-22760340	Empty vector	EgrNAC26-OX	1.17082	4.09677	1.80697	4.991	5e-05	0.000422541
AT2G28790	Chr2:12354429-12355431	Empty vector	EgrNAC26-OX	0.722076	2.52293	1.80488	3.27145	5e-05	0.000422541
AT2G36500	Chr2:15318027-15320152	Empty vector	EgrNAC26-OX	0.48887	1.70353	1.80101	3.89058	5e-05	0.000422541
AT1G71970	Chr1:27093027-27094027	Empty vector	EgrNAC26-OX	1.2532	4.31787	1.78471	3.82589	5e-05	0.000422541
AT3G45850	Chr3:16855611-16861535	Empty vector	EgrNAC26-OX	0.871805	3.00292	1.78429	6.18068	5e-05	0.000422541
AT5G50170	Chr5:20421072-20425586	Empty vector	EgrNAC26-OX	1.83834	6.33057	1.78393	6.88603	5e-05	0.000422541
AT5G39380	Chr5:15758716-15760686	Empty vector	EgrNAC26-OX	1.85188	6.34803	1.77732	6.8229	5e-05	0.000422541
AT4G30020	Chr4:14677284-14681956	Empty vector	EgrNAC26-OX	1.11141	3.73652	1.74931	5.4291	5e-05	0.000422541
AT1G55760	Chr1:20846907-20849054	Empty vector	EgrNAC26-OX	0.810043	2.6974	1.7355	4.39636	5e-05	0.000422541
AT2G37540	Chr2:15750969-15753967	Empty vector	EgrNAC26-OX	8.54506	28.3334	1.72934	6.6895	5e-05	0.000422541
AT2G19780	Chr2:8522677-8525093	Empty vector	EgrNAC26-OX	0.626285	2.05622	1.7151	4.14881	5e-05	0.000422541
AT1G70640	Chr1:26636254-26637127	Empty vector	EgrNAC26-OX	1.2663	4.12812	1.70486	3.37503	5e-05	0.000422541
AT1G72130	Chr1:27137180-27139384	Empty vector	EgrNAC26-OX	3.60977	11.7062	1.69729	6.07123	5e-05	0.000422541
AT1G72240	Chr1:27190178-27190749	Empty vector	EgrNAC26-OX	0.49117	1.58965	1.69442	2.25711	0.00765	0.030668
AT3G54040	Chr3:20013760-20015437	Empty vector	EgrNAC26-OX	0.446854	1.44614	1.69433	2.45683	0.0003	0.00205165
AT1G79420	Chr1:29871457-29874315	Empty vector	EgrNAC26-OX	0.875914	2.82047	1.68708	4.07389	5e-05	0.000422541
AT5G42760	Chr5:17148807-17151681	Empty vector	EgrNAC26-OX	0.402507	1.29514	1.68602	1.63655	0.01035	0.0391896
AT2G17300	Chr2:7522400-7523033	Empty vector	EgrNAC26-OX	5.72333	18.1801	1.66743	4.71945	5e-05	0.000422541
AT1G02460	Chr1:504672-507204	Empty vector	EgrNAC26-OX	1.64225	5.19032	1.66015	5.04734	5e-05	0.000422541
AT5G52790	Chr5:21391716-21394359	Empty vector	EgrNAC26-OX	0.651362	2.01618	1.63009	3.51331	5e-05	0.000422541
AT4G30830	Chr4:15015266-15016977	Empty vector	EgrNAC26-OX	0.381586	1.17935	1.62791	3.49812	5e-05	0.000422541
AT1G72790	Chr1:27394746-27396799	Empty vector	EgrNAC26-OX	3.78627	11.5175	1.60497	6.7293	5e-05	0.000422541
AT3G50350	Chr3:18672101-18674022	Empty vector	EgrNAC26-OX	2.94746	8.96016	1.60405	3.74351	5e-05	0.000422541
AT4G25835	Chr4:13136106-13137859	Empty vector	EgrNAC26-OX	0.38036	1.15149	1.59807	3.03354	5e-05	0.000422541
AT3G60580	Chr3:22393938-22395044	Empty vector	EgrNAC26-OX	0.656718	1.9793	1.59164	3.42809	5e-05	0.000422541
AT2G40020	Chr2:16710978-16713070	Empty vector	EgrNAC26-OX	3.82012	11.498	1.58969	6.08042	5e-05	0.000422541
AT3G62650	Chr3:23168060-23169187	Empty vector	EgrNAC26-OX	12.3706	36.9746	1.57962	5.7956	5e-05	0.000422541
AT5G51190	Chr5:20800583-20801416	Empty vector	EgrNAC26-OX	18.0043	53.7887	1.57896	6.91526	5e-05	0.000422541
AT4G27240	Chr4:13639962-13641792	Empty vector	EgrNAC26-OX	0.78577	2.3334	1.57025	3.95057	5e-05	0.000422541
AT3G27350	Chr3:10125658-10127992	Empty vector	EgrNAC26-OX	5.99814	17.7621	1.56622	7.062	5e-05	0.000422541
AT1G32760	Chr1:11858210-11859292	Empty vector	EgrNAC26-OX	1.16519	3.44223	1.56278	3.60084	5e-05	0.000422541
AT4G37240	Chr4:17524460-17525159	Empty vector	EgrNAC26-OX	4.80446	14.1822	1.56164	4.61713	5e-05	0.000422541
AT2G14290	Chr2:6057287-6058524	Empty vector	EgrNAC26-OX	2.19839	6.47997	1.55954	4.46149	5e-05	0.000422541
AT1G80120	Chr1:30139100-30140204	Empty vector	EgrNAC26-OX	1.96128	5.74301	1.55001	4.0584	5e-05	0.000422541
AT1G13310	Chr1:4561067-4563061	Empty vector	EgrNAC26-OX	0.360087	1.05385	1.54925	2.80895	5e-05	0.000422541
AT1G17620	Chr1:6062215-6063291	Empty vector	EgrNAC26-OX	40.1944	117.589	1.54868	7.02647	5e-05	0.000422541
AT4G12450	Chr4:7385801-7386810	Empty vector	EgrNAC26-OX	3.28788	9.46091	1.52482	4.75592	5e-05	0.000422541
AT4G16790	Chr4:9451584-9453254	Empty vector	EgrNAC26-OX	5.71036	16.4022	1.52223	6.62239	5e-05	0.000422541
AT3G41768	Chr3:14197676-14199484	Empty vector	EgrNAC26-OX	130.316	374.219	1.52187	3.6021	5e-05	0.000422541
AT1G71110	Chr1:26818082-26821004	Empty vector	EgrNAC26-OX	10.363	29.6882	1.51844	6.46061	5e-05	0.000422541
AT3G63290	Chr3:23381644-23383538	Empty vector	EgrNAC26-OX	0.687175	1.96039	1.51239	3.40148	5e-05	0.000422541
AT3G25290	Chr3:9208936-9210599	Empty vector	EgrNAC26-OX	14.1803	40.3502	1.50869	6.35288	5e-05	0.000422541
AT3G63050	Chr3:23297890-23298389	Empty vector	EgrNAC26-OX	0.758464	2.15078	1.50371	2.50438	0.00115	0.00643088
AT4G26542	Chr4:13394521-13398112	Empty vector	EgrNAC26-OX	0.576764	1.63183	1.50044	2.79334	5e-05	0.000422541
AT4G04221	Chr4:2033426-2036370	Empty vector	EgrNAC26-OX	7.74241	21.8653	1.49779	2.68231	5e-05	0.000422541
AT1G69030	Chr1:25947264-25949262	Empty vector	EgrNAC26-OX	12.2171	34.3811	1.49271	6.62534	5e-05	0.000422541
AT3G52740	Chr3:19546373-19546964	Empty vector	EgrNAC26-OX	4.67547	13.1249	1.48913	4.24932	5e-05	0.000422541
AT3G26490	Chr3:9704141-9706161	Empty vector	EgrNAC26-OX	0.891584	2.47435	1.47261	4.09422	5e-05	0.000422541
AT1G16500	Chr1:5639031-5640173	Empty vector	EgrNAC26-OX	4.1711	11.5329	1.46726	4.68512	5e-05	0.000422541
AT3G54363	Chr3:20132238-20132535	Empty vector	EgrNAC26-OX	1.88972	5.22252	1.46657	1.86055	0.00335	0.0156125
AT1G80520	Chr1:30276480-30277059	Empty vector	EgrNAC26-OX	1.91556	5.29264	1.46622	3.03924	5e-05	0.000422541
AT1G16520	Chr1:5648759-5651167	Empty vector	EgrNAC26-OX	1.71431	4.7152	1.45969	4.10507	5e-05	0.000422541
AT5G57270	Chr5:23200613-23203792	Empty vector	EgrNAC26-OX	8.02411	22.0689	1.4596	5.9529	5e-05	0.000422541
AT1G67340	Chr1:25230264-25231840	Empty vector	EgrNAC26-OX	2.59687	7.03346	1.43746	4.53411	5e-05	0.000422541
AT5G46870	Chr5:19015232-19017063	Empty vector	EgrNAC26-OX	1.76087	4.75476	1.43308	4.18696	5e-05	0.000422541
AT5G54200	Chr5:21993348-21997076	Empty vector	EgrNAC26-OX	0.540693	1.45631	1.42944	3.73665	5e-05	0.000422541
AT3G03770	Chr3:945134-949042	Empty vector	EgrNAC26-OX	2.22186	5.94712	1.42042	5.0903	5e-05	0.000422541
AT3G48440	Chr3:17941401-17943576	Empty vector	EgrNAC26-OX	1.43058	3.82772	1.41988	3.91472	5e-05	0.000422541
AT5G13880	Chr5:4477353-4478109	Empty vector	EgrNAC26-OX	2.18491	5.84317	1.41918	3.92644	5e-05	0.000422541
AT3G48425	Chr3:17931817-17934744	Empty vector	EgrNAC26-OX	2.74547	7.2858	1.40803	4.7552	5e-05	0.000422541
AT2G37070	Chr2:15578414-15581308	Empty vector	EgrNAC26-OX	0.612824	1.61915	1.40169	3.31509	5e-05	0.000422541
AT5G35580	Chr5:13761964-13763944	Empty vector	EgrNAC26-OX	0.774718	2.04477	1.4002	3.25967	5e-05	0.000422541
AT1G12500	Chr1:4263149-4265044	Empty vector	EgrNAC26-OX	1.4644	3.85661	1.39703	3.57712	5e-05	0.000422541
AT1G25275	Chr1:8860670-8861364	Empty vector	EgrNAC26-OX	583.475	1530.99	1.39172	5.39115	5e-05	0.000422541
AT1G74440	Chr1:27975178-27980404	Empty vector	EgrNAC26-OX	2.75558	7.20848	1.38734	3.5668	5e-05	0.000422541
AT2G21187	Chr2:9076291-9077468	Empty vector	EgrNAC26-OX	76.1256	198.778	1.38471	6.44446	5e-05	0.000422541
AT1G73655	Chr1:27690358-27691814	Empty vector	EgrNAC26-OX	18.0705	46.9905	1.37873	5.88094	5e-05	0.000422541
AT2G41312	Chr2:17225522-17226693	Empty vector	EgrNAC26-OX	0.715502	1.85674	1.37574	1.67531	0.0072	0.0292154
AT2G27130	Chr2:11595291-11596542	Empty vector	EgrNAC26-OX	7.63632	19.8082	1.37515	4.50923	5e-05	0.000422541
AT4G32350	Chr4:15617465-15620910	Empty vector	EgrNAC26-OX	0.504422	1.30682	1.37336	4.06838	5e-05	0.000422541
AT4G28340	Chr4:14024533-14025655	Empty vector	EgrNAC26-OX	1.33542	3.43928	1.36482	3.0923	5e-05	0.000422541
AT4G14020	Chr4:8095214-8095736	Empty vector	EgrNAC26-OX	0.80235	2.05845	1.35925	2.16249	0.0013	0.00711063
AT4G16260	Chr4:9200009-9201552	Empty vector	EgrNAC26-OX	67.6307	173.317	1.35767	5.83214	5e-05	0.000422541
AT4G17670	Chr4:9833660-9834727	Empty vector	EgrNAC26-OX	2.12423	5.43347	1.35494	3.78236	5e-05	0.000422541
AT3G27250	Chr3:10061544-10062731	Empty vector	EgrNAC26-OX	2.06093	5.25327	1.34992	4.03349	5e-05	0.000422541
AT2G40070	Chr2:16728193-16731606	Empty vector	EgrNAC26-OX	5.2856	13.4706	1.34967	5.49957	5e-05	0.000422541
AT1G19170	Chr1:6616642-6618986	Empty vector	EgrNAC26-OX	6.00833	15.2848	1.34706	5.32917	5e-05	0.000422541
AT5G50360	Chr5:20505179-20506338	Empty vector	EgrNAC26-OX	0.567008	1.43357	1.33817	2.67414	0.0001	0.000788954
AT3G59695	Chr3:22048753-22051673	Empty vector	EgrNAC26-OX	3.89459	9.83034	1.33577	4.32875	5e-05	0.000422541
AT4G35070	Chr4:16694169-16695698	Empty vector	EgrNAC26-OX	0.669845	1.68508	1.33092	2.87928	5e-05	0.000422541
AT3G05270	Chr3:1500802-1503407	Empty vector	EgrNAC26-OX	16.2095	40.7639	1.33045	7.51556	5e-05	0.000422541
AT3G50050	Chr3:18553983-18557209	Empty vector	EgrNAC26-OX	0.988488	2.47937	1.32668	3.43772	5e-05	0.000422541
AT5G01700	Chr5:260725-263451	Empty vector	EgrNAC26-OX	0.517589	1.29704	1.32535	2.51857	5e-05	0.000422541
AT1G77885	Chr1:29289872-29290915	Empty vector	EgrNAC26-OX	1.38353	3.4647	1.32438	2.91957	5e-05	0.000422541
AT1G12450	Chr1:4244307-4245993	Empty vector	EgrNAC26-OX	1.95241	4.86467	1.31708	3.48809	5e-05	0.000422541
AT5G41180	Chr5:16483870-16487426	Empty vector	EgrNAC26-OX	1.76356	4.35479	1.30412	4.49007	5e-05	0.000422541
AT1G70130	Chr1:26409742-26411801	Empty vector	EgrNAC26-OX	3.57358	8.78406	1.29752	4.79542	5e-05	0.000422541
AT2G16530	Chr2:7162975-7165323	Empty vector	EgrNAC26-OX	1.71427	4.17305	1.28351	3.34482	5e-05	0.000422541
AT5G28237	Chr5:10207352-10213598	Empty vector	EgrNAC26-OX	0.460785	1.11948	1.28066	2.54627	0.00015	0.00112932
AT5G19090	Chr5:6387488-6390024	Empty vector	EgrNAC26-OX	1.99781	4.79587	1.26338	4.3179	5e-05	0.000422541
AT3G57420	Chr3:21252418-21255276	Empty vector	EgrNAC26-OX	7.79568	18.5016	1.24691	5.32381	5e-05	0.000422541
AT2G43240	Chr2:17970858-17975867	Empty vector	EgrNAC26-OX	8.98942	21.3172	1.24572	5.20797	5e-05	0.000422541
AT3G11490	Chr3:3617522-3619567	Empty vector	EgrNAC26-OX	3.99855	9.47481	1.24462	4.50461	5e-05	0.000422541
AT1G55265	Chr1:20617312-20620136	Empty vector	EgrNAC26-OX	29.3908	69.2862	1.23721	3.40081	5e-05	0.000422541
AT4G19460	Chr4:10610308-10612005	Empty vector	EgrNAC26-OX	68.4988	160.922	1.23221	5.3401	5e-05	0.000422541
AT5G40510	Chr5:16229187-16231098	Empty vector	EgrNAC26-OX	1.20685	2.82832	1.2287	3.18003	5e-05	0.000422541
AT5G61340	Chr5:24662003-24663117	Empty vector	EgrNAC26-OX	5.22031	12.2218	1.22725	3.85427	5e-05	0.000422541
AT5G59070	Chr5:23845197-23847393	Empty vector	EgrNAC26-OX	0.543611	1.2723	1.2268	2.39101	5e-05	0.000422541
AT1G80940	Chr1:30410700-30412289	Empty vector	EgrNAC26-OX	13.1379	30.7442	1.22658	5.72957	5e-05	0.000422541
AT1G76020	Chr1:28532096-28533567	Empty vector	EgrNAC26-OX	4.80553	11.2385	1.22568	3.68028	5e-05	0.000422541
AT3G44610	Chr3:16188128-16192175	Empty vector	EgrNAC26-OX	2.88509	6.74685	1.2256	3.87944	5e-05	0.000422541
AT5G38200	Chr5:15256275-15258755	Empty vector	EgrNAC26-OX	9.46904	22.1205	1.22409	5.26717	5e-05	0.000422541
AT3G56060	Chr3:20803132-20806013	Empty vector	EgrNAC26-OX	12.2599	28.5866	1.22139	5.32467	5e-05	0.000422541
AT1G67950	Chr1:25477669-25480580	Empty vector	EgrNAC26-OX	2.32856	5.4263	1.22053	2.40363	0.00015	0.00112932
AT1G43590	Chr1:16414120-16414627	Empty vector	EgrNAC26-OX	2.08191	4.83403	1.21532	2.30769	0.00025	0.00175735
AT3G15720	Chr3:5325289-5327639	Empty vector	EgrNAC26-OX	2.40269	5.57271	1.21373	3.8944	5e-05	0.000422541
AT1G17940	Chr1:6169340-6173222	Empty vector	EgrNAC26-OX	5.87865	13.5507	1.20481	4.98881	5e-05	0.000422541
AT3G28620	Chr3:10727825-10728461	Empty vector	EgrNAC26-OX	0.583343	1.34334	1.20341	1.65372	0.0088	0.0343957
AT3G57020	Chr3:21098314-21100360	Empty vector	EgrNAC26-OX	53.9879	124.178	1.2017	5.29934	5e-05	0.000422541
AT1G15405	Chr1:5297874-5298166	Empty vector	EgrNAC26-OX	15.7961	36.2824	1.1997	3.05032	5e-05	0.000422541
AT3G62860	Chr3:23239445-23242251	Empty vector	EgrNAC26-OX	0.454011	1.04023	1.19611	2.09418	0.00075	0.00450164
AT1G27480	Chr1:9544513-9546285	Empty vector	EgrNAC26-OX	0.570055	1.30476	1.19461	2.36078	0.00025	0.00175735
AT1G26390	Chr1:9130016-9131779	Empty vector	EgrNAC26-OX	13.3015	30.3958	1.19228	5.02799	5e-05	0.000422541
AT5G58300	Chr5:23571878-23576084	Empty vector	EgrNAC26-OX	0.717704	1.63462	1.18749	2.33464	5e-05	0.000422541
AT3G17120	Chr3:5841095-5843485	Empty vector	EgrNAC26-OX	1.68234	3.81476	1.18112	3.40751	5e-05	0.000422541
AT5G12940	Chr5:4087711-4089004	Empty vector	EgrNAC26-OX	0.782846	1.76836	1.17561	2.25332	0.00015	0.00112932
AT4G09300	Chr4:5898797-5901014	Empty vector	EgrNAC26-OX	0.890932	1.99553	1.16338	2.57481	5e-05	0.000422541
AT4G12530	Chr4:7428026-7428563	Empty vector	EgrNAC26-OX	6.94451	15.5149	1.15971	3.24089	5e-05	0.000422541
AT5G45290	Chr5:18349781-18352498	Empty vector	EgrNAC26-OX	2.5129	5.5498	1.14308	4.02468	5e-05	0.000422541
AT5G26731	Chr5:9295573-9296380	Empty vector	EgrNAC26-OX	4.68893	10.3014	1.1355	3.47094	5e-05	0.000422541
AT5G63930	Chr5:25583005-25586499	Empty vector	EgrNAC26-OX	2.66482	5.83044	1.12957	4.30912	5e-05	0.000422541
AT2G24240	Chr2:10310647-10312328	Empty vector	EgrNAC26-OX	1.88453	4.10507	1.1232	3.23266	5e-05	0.000422541
AT4G19900	Chr4:10789095-10791433	Empty vector	EgrNAC26-OX	5.13011	11.1688	1.12241	4.57657	5e-05	0.000422541
AT5G22460	Chr5:7443507-7445546	Empty vector	EgrNAC26-OX	0.770179	1.67096	1.11741	2.20794	5e-05	0.000422541
AT1G28400	Chr1:9972383-9973793	Empty vector	EgrNAC26-OX	9.81806	21.2436	1.11352	5.48308	5e-05	0.000422541
AT2G21300	Chr2:9114153-9119946	Empty vector	EgrNAC26-OX	7.29248	15.7698	1.11268	5.13781	5e-05	0.000422541
AT3G61310	Chr3:22687569-22692834	Empty vector	EgrNAC26-OX	2.60776	5.60245	1.10325	3.37444	5e-05	0.000422541
AT1G64360	Chr1:23887869-23888533	Empty vector	EgrNAC26-OX	1.1925	2.55774	1.10088	1.94535	0.00205	0.0103703
AT4G27270	Chr4:13661330-13663294	Empty vector	EgrNAC26-OX	1.52521	3.26699	1.09895	2.40882	5e-05	0.000422541
AT5G41060	Chr5:16435321-16437699	Empty vector	EgrNAC26-OX	0.869693	1.86046	1.09708	2.43238	0.00015	0.00112932
AT1G03230	Chr1:790090-791592	Empty vector	EgrNAC26-OX	41.3594	88.0516	1.09014	4.81062	5e-05	0.000422541
AT5G43440	Chr5:17453597-17456657	Empty vector	EgrNAC26-OX	6.81854	14.4341	1.08195	1.81382	0.0037	0.0169478
AT3G42950	Chr3:15015139-15018071	Empty vector	EgrNAC26-OX	10.186	21.5268	1.07955	4.63172	5e-05	0.000422541
AT5G05330	Chr5:1576981-1578754	Empty vector	EgrNAC26-OX	2.38986	5.03439	1.07489	3.18142	5e-05	0.000422541
AT3G27030	Chr3:9972507-9974225	Empty vector	EgrNAC26-OX	2.56774	5.40546	1.07392	1.82264	0.0026	0.0126488
AT5G38310	Chr5:15310404-15311321	Empty vector	EgrNAC26-OX	2.55132	5.35026	1.06836	2.87783	5e-05	0.000422541
AT1G67920	Chr1:25473543-25477423	Empty vector	EgrNAC26-OX	21.3096	44.5233	1.06305	2.57817	0.0004	0.00263211
AT1G29240	Chr1:10216778-10219846	Empty vector	EgrNAC26-OX	0.820927	1.70777	1.05679	2.67249	5e-05	0.000422541
AT4G11100	Chr4:6768613-6770184	Empty vector	EgrNAC26-OX	2.62643	5.46285	1.05655	3.57999	5e-05	0.000422541
AT1G07380	Chr1:2264828-2268306	Empty vector	EgrNAC26-OX	7.12744	14.7402	1.0483	4.4512	5e-05	0.000422541
AT1G26920	Chr1:9329511-9330398	Empty vector	EgrNAC26-OX	12.6536	26.1515	1.04734	4.23265	5e-05	0.000422541
AT3G29280	Chr3:11236609-11237995	Empty vector	EgrNAC26-OX	1.87579	3.87281	1.04588	2.6709	5e-05	0.000422541
AT3G59110	Chr3:21854718-21860221	Empty vector	EgrNAC26-OX	4.71059	9.68414	1.03971	4.23817	5e-05	0.000422541
AT5G53590	Chr5:21771810-21772794	Empty vector	EgrNAC26-OX	53.7722	110.31	1.03664	4.64608	5e-05	0.000422541
AT1G16480	Chr1:5625698-5628656	Empty vector	EgrNAC26-OX	0.757429	1.54942	1.03254	2.81254	5e-05	0.000422541
AT5G22920	Chr5:7664990-7667265	Empty vector	EgrNAC26-OX	1.58074	3.23352	1.03251	2.63414	0.0001	0.000788954
AT5G38520	Chr5:15421572-15423431	Empty vector	EgrNAC26-OX	4.72053	9.65123	1.03176	3.70584	5e-05	0.000422541
AT5G23870	Chr5:8045843-8050175	Empty vector	EgrNAC26-OX	1.11193	2.25888	1.02254	2.42152	5e-05	0.000422541
AT1G13480	Chr1:4622633-4624070	Empty vector	EgrNAC26-OX	12.7138	25.7453	1.01792	4.48629	5e-05	0.000422541
AT4G38950	Chr4:18154394-18159936	Empty vector	EgrNAC26-OX	0.81612	1.65075	1.01627	3.08076	5e-05	0.000422541
AT2G32560	Chr2:13824793-13826986	Empty vector	EgrNAC26-OX	4.77719	9.64712	1.01394	3.60205	5e-05	0.000422541
AT3G56260	Chr3:20867969-20869024	Empty vector	EgrNAC26-OX	0.573552	1.15149	1.0055	1.71631	0.0058	0.0245281
AT2G05790	Chr2:2199218-2201486	Empty vector	EgrNAC26-OX	2.56813	5.15326	1.00476	3.16274	5e-05	0.000422541
AT5G27930	Chr5:9958089-9961264	Empty vector	EgrNAC26-OX	5.52092	11.0756	1.0044	3.83078	5e-05	0.000422541
AT5G59060	Chr5:23844300-23844777	Empty vector	EgrNAC26-OX	2.19352	4.39356	1.00214	1.65575	0.00815	0.0322958
AT5G01250	Chr5:102292-103770	Empty vector	EgrNAC26-OX	3.71976	1.85722	-1.00207	-2.79882	5e-05	0.000422541
AT5G41730	Chr5:16684913-16687145	Empty vector	EgrNAC26-OX	1.67572	0.828542	-1.01613	-2.57691	0.00015	0.00112932
AT1G32583	Chr1:11785805-11788286	Empty vector	EgrNAC26-OX	1.25347	0.618884	-1.01819	-1.96746	0.0013	0.00711063
AT3G48640	Chr3:18021649-18022324	Empty vector	EgrNAC26-OX	6.17482	3.00145	-1.04074	-2.62379	0.0002	0.00144903
AT4G10940	Chr4:6708981-6710923	Empty vector	EgrNAC26-OX	2.91077	1.40801	-1.04774	-1.78805	0.00425	0.019025
AT4G08100	Chr4:5079651-5083590	Empty vector	EgrNAC26-OX	1.11094	0.534106	-1.05659	-2.87435	0.00015	0.00112932
AT2G36325	Chr2:15231392-15233281	Empty vector	EgrNAC26-OX	9.86969	4.72394	-1.06302	-3.5369	5e-05	0.000422541
AT1G24147	Chr1:8542445-8543474	Empty vector	EgrNAC26-OX	2.14865	1.0217	-1.07246	-1.76351	0.00915	0.0355264
AT5G46440	Chr5:18834642-18835153	Empty vector	EgrNAC26-OX	3.33366	1.58324	-1.07423	-1.84234	0.00405	0.018277
AT4G38300	Chr4:17944555-17945491	Empty vector	EgrNAC26-OX	1.17412	0.553393	-1.0852	-1.67515	0.01125	0.0418682
AT1G50400	Chr1:18668154-18670546	Empty vector	EgrNAC26-OX	1.75494	0.82115	-1.09571	-2.05995	0.00195	0.00996063
AT2G39490	Chr2:16486901-16488645	Empty vector	EgrNAC26-OX	8.42766	3.83287	-1.13671	-3.78148	5e-05	0.000422541
AT4G31960	Chr4:15459106-15459781	Empty vector	EgrNAC26-OX	3.03062	1.36327	-1.15254	-2.38706	0.00065	0.00398536
AT3G49142	Chr3:18215787-18217848	Empty vector	EgrNAC26-OX	1.25402	0.547147	-1.19656	-2.63281	0.00025	0.00175735
AT2G17490.1	Chr2:7598984-7602121	Empty vector	EgrNAC26-OX	1.85401	0.804616	-1.20428	-4.2025	5e-05	0.000422541
AT1G27921	Chr1:9726947-9730331	Empty vector	EgrNAC26-OX	10.1142	4.34398	-1.21929	-2.13704	0.00215	0.0107908
AT1G51840	Chr1:19249448-19250709	Empty vector	EgrNAC26-OX	12.0588	5.00791	-1.26781	-3.44669	5e-05	0.000422541
AT1G68930	Chr1:25918313-25920545	Empty vector	EgrNAC26-OX	1.07161	0.441654	-1.27879	-2.67623	0.0003	0.00205165
AT5G46460	Chr5:18840304-18842398	Empty vector	EgrNAC26-OX	2.85625	1.15305	-1.30867	-3.53465	5e-05	0.000422541
AT5G60250	Chr5:24252157-24254849	Empty vector	EgrNAC26-OX	8.65299	3.27486	-1.40176	-5.09553	5e-05	0.000422541
AT1G33760	Chr1:12237877-12238598	Empty vector	EgrNAC26-OX	4.46178	1.58764	-1.49073	-3.03379	5e-05	0.000422541
AT5G22580	Chr5:7502673-7503449	Empty vector	EgrNAC26-OX	58.3249	20.4864	-1.50944	-5.73465	5e-05	0.000422541
AT1G33950	Chr1:12333045-12339182	Empty vector	EgrNAC26-OX	1.95814	0.618747	-1.66206	-3.10028	5e-05	0.000422541

## Sheet: EgrNAC61 7h DEG
gene_id	locus	sample_1	sample_2	value_1	value_2	log2(fold_change)	test_stat	p_value	q_value
AT2G32620	Chr2:13840743-13844324	Empty vector	EgrNAC61-OX	0	60.7049	inf	#NAME?	5e-05	0.00061437
AT4G33330	Chr4:16059753-16063070	Empty vector	EgrNAC61-OX	0	3.1767	inf	#NAME?	5e-05	0.00061437
AT1G63910	Chr1:23719782-23721774	Empty vector	EgrNAC61-OX	0	3.07546	inf	#NAME?	5e-05	0.00061437
AT3G08500	Chr3:2576793-2578246	Empty vector	EgrNAC61-OX	0	4.49275	inf	#NAME?	5e-05	0.00061437
AT3G18400	Chr3:6318744-6320593	Empty vector	EgrNAC61-OX	0	2.41384	inf	#NAME?	5e-05	0.00061437
AT1G26820	Chr1:9292445-9293784	Empty vector	EgrNAC61-OX	0	11.3455	inf	#NAME?	5e-05	0.00061437
AT3G53060	Chr3:19670165-19670423	Empty vector	EgrNAC61-OX	0	2.27037	inf	#NAME?	5e-05	0.00061437
AT3G21830	Chr3:7693480-7693939	Empty vector	EgrNAC61-OX	0	1.45634	inf	#NAME?	5e-05	0.00061437
AT2G40320	Chr2:16840146-16842282	Empty vector	EgrNAC61-OX	0	17.5452	inf	#NAME?	5e-05	0.00061437
AT4G16620	Chr4:9358116-9360060	Empty vector	EgrNAC61-OX	0	1.31561	inf	#NAME?	5e-05	0.00061437
AT2G28426	Chr2:12159275-12159407	Empty vector	EgrNAC61-OX	0	3.83276	inf	#NAME?	0.00145	0.011269
AT4G37095	Chr4:17478884-17479107	Empty vector	EgrNAC61-OX	0	6.18951	inf	#NAME?	0.00145	0.011269
AT3G13820	Chr3:4549615-4550863	Empty vector	EgrNAC61-OX	0	1.03988	inf	#NAME?	5e-05	0.00061437
AT1G63950	Chr1:23734996-23735556	Empty vector	EgrNAC61-OX	0	1.04988	inf	#NAME?	5e-05	0.00061437
AT5G58784	Chr5:23739949-23741279	Empty vector	EgrNAC61-OX	0	1.05841	inf	#NAME?	5e-05	0.00061437
AT4G02170	Chr4:958048-958641	Empty vector	EgrNAC61-OX	0	1.29746	inf	#NAME?	5e-05	0.00061437
AT5G40020	Chr5:16022752-16024316	Empty vector	EgrNAC61-OX	0	1.39035	inf	#NAME?	5e-05	0.00061437
AT2G21550	Chr2:9227208-9230189	Empty vector	EgrNAC61-OX	0	1.42244	inf	#NAME?	5e-05	0.00061437
AT3G50290	Chr3:18640171-18640993	Empty vector	EgrNAC61-OX	0	1.59507	inf	#NAME?	5e-05	0.00061437
AT5G58750	Chr5:23728787-23730122	Empty vector	EgrNAC61-OX	0	1.61601	inf	#NAME?	5e-05	0.00061437
AT4G18090	Chr4:10034010-10034847	Empty vector	EgrNAC61-OX	0	1.70915	inf	#NAME?	5e-05	0.00061437
AT1G10800	Chr1:3598157-3598591	Empty vector	EgrNAC61-OX	0	1.85675	inf	#NAME?	5e-05	0.00061437
AT4G21250	Chr4:11325001-11326783	Empty vector	EgrNAC61-OX	0	1.897	inf	#NAME?	5e-05	0.00061437
AT4G37860	Chr4:17800325-17801907	Empty vector	EgrNAC61-OX	0	2.28902	inf	#NAME?	5e-05	0.00061437
AT4G24430	Chr4:12630017-12633075	Empty vector	EgrNAC61-OX	0	3.26035	inf	#NAME?	5e-05	0.00061437
AT4G26460	Chr4:13369532-13370011	Empty vector	EgrNAC61-OX	0	4.38401	inf	#NAME?	5e-05	0.00061437
AT5G23830	Chr5:8033737-8034930	Empty vector	EgrNAC61-OX	0	5.60071	inf	#NAME?	5e-05	0.00061437
AT4G18425	Chr4:10181333-10182140	Empty vector	EgrNAC61-OX	0	6.15539	inf	#NAME?	5e-05	0.00061437
AT4G26880	Chr4:13508264-13508723	Empty vector	EgrNAC61-OX	0	11.3848	inf	#NAME?	5e-05	0.00061437
AT5G60650	Chr5:24374191-24374798	Empty vector	EgrNAC61-OX	0	12.212	inf	#NAME?	5e-05	0.00061437
AT3G47400	Chr3:17465589-17468118	Empty vector	EgrNAC61-OX	0	12.7248	inf	#NAME?	5e-05	0.00061437
AT3G56230	Chr3:20860777-20862265	Empty vector	EgrNAC61-OX	0	19.0287	inf	#NAME?	5e-05	0.00061437
AT1G06090	Chr1:1847882-1849693	Empty vector	EgrNAC61-OX	0	31.1396	inf	#NAME?	5e-05	0.00061437
AT5G55110	Chr5:22367869-22368361	Empty vector	EgrNAC61-OX	0	44.1924	inf	#NAME?	5e-05	0.00061437
AT5G60530	Chr5:24333906-24335782	Empty vector	EgrNAC61-OX	0.145231	378.528	11.3478	21.1707	5e-05	0.00061437
AT5G18460	Chr5:6122866-6126721	Empty vector	EgrNAC61-OX	0.0804515	52.3732	9.34649	9.80974	0.0001	0.00115028
AT1G70500	Chr1:26566578-26568729	Empty vector	EgrNAC61-OX	0.0446438	24.0549	9.07365	5.52116	0.0026	0.0180499
AT3G52370	Chr3:19417489-19419782	Empty vector	EgrNAC61-OX	0.0814901	32.4563	8.63766	7.35376	0.0026	0.0180499
AT3G52820	Chr3:19573943-19576977	Empty vector	EgrNAC61-OX	0.0675564	25.5761	8.56449	6.77036	0.0026	0.0180499
AT4G24275	Chr4:12588518-12589062	Empty vector	EgrNAC61-OX	0.205281	75.179	8.51658	7.41351	0.0026	0.0180499
AT5G55950	Chr5:22658111-22660434	Empty vector	EgrNAC61-OX	0.0360783	12.5578	8.44324	4.65464	0.0026	0.0180499
AT3G14170	Chr3:4695964-4698120	Empty vector	EgrNAC61-OX	0.0883476	20.2933	7.8436	9.90283	5e-05	0.00061437
AT4G37450	Chr4:17605757-17606755	Empty vector	EgrNAC61-OX	0.417427	84.5411	7.66198	10.8928	5e-05	0.00061437
AT5G03510	Chr5:880224-881305	Empty vector	EgrNAC61-OX	0.299708	56.7618	7.56522	13.0719	5e-05	0.00061437
AT1G33800	Chr1:12261418-12262717	Empty vector	EgrNAC61-OX	0.157626	26.4199	7.38897	8.23474	5e-05	0.00061437
AT5G51890	Chr5:21090991-21092405	Empty vector	EgrNAC61-OX	0.351371	46.4086	7.04526	11.4081	5e-05	0.00061437
AT1G63300	Chr1:23482192-23486220	Empty vector	EgrNAC61-OX	0.0379172	4.86508	7.00347	9.36135	0.0026	0.0180499
AT4G35350	Chr4:16810481-16812009	Empty vector	EgrNAC61-OX	0.397688	46.7882	6.87836	13.2719	5e-05	0.00061437
AT1G30900	Chr1:10997274-11000543	Empty vector	EgrNAC61-OX	0.123841	14.4716	6.86859	9.76222	5e-05	0.00061437
AT1G74770	Chr1:28089570-28094834	Empty vector	EgrNAC61-OX	0.033744	3.6974	6.77574	6.34757	0.0002	0.00211557
AT1G62990	Chr1:23337364-23340688	Empty vector	EgrNAC61-OX	0.0783639	8.52299	6.76503	5.35567	0.0026	0.0180499
AT3G16920	Chr3:5776485-5777889	Empty vector	EgrNAC61-OX	0.495308	47.5692	6.58556	13.1261	5e-05	0.00061437
AT5G38610	Chr5:15456594-15461459	Empty vector	EgrNAC61-OX	0.600892	57.4785	6.57977	5.00338	0.00035	0.00343301
AT1G68725	Chr1:25809297-25810130	Empty vector	EgrNAC61-OX	1.69228	157.143	6.53697	16.3202	5e-05	0.00061437
AT5G04200	Chr5:1153789-1155040	Empty vector	EgrNAC61-OX	0.227067	19.7782	6.44465	9.52885	5e-05	0.00061437
AT2G04780	Chr2:1676741-1678455	Empty vector	EgrNAC61-OX	1.6922	146.305	6.43393	18.6169	5e-05	0.00061437
AT3G21550	Chr3:7591482-7592322	Empty vector	EgrNAC61-OX	0.249304	20.6303	6.37071	6.68891	5e-05	0.00061437
AT5G60660	Chr5:24375456-24376989	Empty vector	EgrNAC61-OX	0.21092	16.0075	6.24591	7.27838	5e-05	0.00061437
AT4G12910	Chr4:7550432-7553332	Empty vector	EgrNAC61-OX	2.57687	193.065	6.22732	22.4536	5e-05	0.00061437
AT2G38080	Chr2:15934459-15937616	Empty vector	EgrNAC61-OX	0.138317	9.85057	6.15416	9.15461	5e-05	0.00061437
AT2G32510	Chr2:13798820-13799939	Empty vector	EgrNAC61-OX	0.272124	18.7911	6.10964	9.4334	5e-05	0.00061437
AT3G45010	Chr3:16466289-16470153	Empty vector	EgrNAC61-OX	16.5639	1063.74	6.00496	25.8873	5e-05	0.00061437
AT4G26890	Chr4:13511838-13513406	Empty vector	EgrNAC61-OX	0.564444	35.952	5.9931	13.9643	5e-05	0.00061437
AT5G48500	Chr5:19652990-19654244	Empty vector	EgrNAC61-OX	0.524189	32.0966	5.93619	11.6423	5e-05	0.00061437
AT2G28760	Chr2:12336187-12339027	Empty vector	EgrNAC61-OX	1.04996	63.1172	5.90963	16.2006	5e-05	0.00061437
AT1G65590	Chr1:24385899-24391207	Empty vector	EgrNAC61-OX	0.692752	39.4631	5.83202	15.5955	5e-05	0.00061437
AT5G40960	Chr5:16412590-16413202	Empty vector	EgrNAC61-OX	0.571121	31.7943	5.79883	9.23816	5e-05	0.00061437
AT5G45020	Chr5:18168681-18170775	Empty vector	EgrNAC61-OX	0.341591	17.5046	5.67932	9.47003	5e-05	0.00061437
AT3G05470	Chr3:1579666-1582547	Empty vector	EgrNAC61-OX	0.040834	2.00346	5.61658	4.62088	0.0026	0.0180499
AT2G38120	Chr2:15972992-15977180	Empty vector	EgrNAC61-OX	1.41829	66.5473	5.55215	18.427	5e-05	0.00061437
AT1G20850	Chr1:7252173-7253731	Empty vector	EgrNAC61-OX	0.652345	29.3349	5.49084	11.9584	5e-05	0.00061437
AT3G03530	Chr3:842498-845043	Empty vector	EgrNAC61-OX	0.0343438	1.53198	5.4792	3.3682	0.0026	0.0180499
AT3G58070	Chr3:21506612-21507654	Empty vector	EgrNAC61-OX	0.119579	5.24951	5.45615	4.30382	0.0026	0.0180499
AT5G18470	Chr5:6127796-6131015	Empty vector	EgrNAC61-OX	10.4089	446.698	5.4234	22.833	5e-05	0.00061437
AT2G28870	Chr2:12394255-12394915	Empty vector	EgrNAC61-OX	0.29489	12.6076	5.41797	6.35131	0.0026	0.0180499
AT3G49190	Chr3:18229748-18234391	Empty vector	EgrNAC61-OX	0.248186	10.6102	5.41788	4.10182	0.0004	0.00384051
AT5G17420	Chr5:5730609-5741465	Empty vector	EgrNAC61-OX	0.186537	7.83149	5.39175	6.56534	5e-05	0.00061437
AT5G19060	Chr5:6372798-6374903	Empty vector	EgrNAC61-OX	0.178017	7.01026	5.29938	8.79593	5e-05	0.00061437
AT2G14620	Chr2:6244780-6246233	Empty vector	EgrNAC61-OX	0.865313	31.2661	5.17523	12.456	5e-05	0.00061437
AT3G51325	Chr3:19051990-19052694	Empty vector	EgrNAC61-OX	0.232689	7.86588	5.07914	5.66985	0.00015	0.00164665
AT2G33385	Chr2:14147502-14149799	Empty vector	EgrNAC61-OX	0.215702	7.27611	5.07606	7.49016	5e-05	0.00061437
AT1G28470	Chr1:10010180-10012198	Empty vector	EgrNAC61-OX	0.059716	1.99489	5.06205	3.66656	0.0026	0.0180499
AT2G36650	Chr2:15359914-15364398	Empty vector	EgrNAC61-OX	0.176314	5.2844	4.90552	7.4642	5e-05	0.00061437
AT2G46710	Chr2:19191934-19194849	Empty vector	EgrNAC61-OX	0.771331	22.9346	4.89403	13.6991	5e-05	0.00061437
AT5G44030	Chr5:17714644-17721580	Empty vector	EgrNAC61-OX	0.717339	21.3022	4.8922	13.5066	5e-05	0.00061437
AT2G45750	Chr2:18842538-18845467	Empty vector	EgrNAC61-OX	1.54913	42.924	4.79225	16.6371	5e-05	0.00061437
AT2G41690	Chr2:17381722-17382577	Empty vector	EgrNAC61-OX	0.271195	6.83538	4.65562	5.39414	0.0001	0.00115028
AT4G26580	Chr4:13411443-13413178	Empty vector	EgrNAC61-OX	0.0982498	2.42839	4.6274	3.46539	0.00105	0.0086579
AT1G71380	Chr1:26899783-26901789	Empty vector	EgrNAC61-OX	0.0807629	1.9557	4.59785	4.00788	0.0026	0.0180499
AT5G14510	Chr5:4677972-4679194	Empty vector	EgrNAC61-OX	0.128997	3.11406	4.59339	4.94704	0.0026	0.0180499
AT3G44450	Chr3:16074095-16074678	Empty vector	EgrNAC61-OX	1.07817	25.8757	4.58494	9.27991	5e-05	0.00061437
AT2G46225	Chr2:18981910-18985959	Empty vector	EgrNAC61-OX	1.97015	45.7414	4.53713	3.72479	0.0001	0.00115028
AT5G50890	Chr5:20702683-20704235	Empty vector	EgrNAC61-OX	0.444161	10.1694	4.517	8.88906	5e-05	0.00061437
AT4G01680	Chr4:716003-717579	Empty vector	EgrNAC61-OX	0.556575	12.5894	4.49948	9.69336	5e-05	0.00061437
AT1G19300	Chr1:6671136-6672653	Empty vector	EgrNAC61-OX	2.22478	49.9484	4.48871	14.8296	5e-05	0.00061437
AT2G32940	Chr2:13971996-13977476	Empty vector	EgrNAC61-OX	0.18772	4.05656	4.4336	8.96326	5e-05	0.00061437
AT2G33330	Chr2:14122889-14125137	Empty vector	EgrNAC61-OX	0.345307	7.42629	4.42669	7.41558	5e-05	0.00061437
AT1G72220	Chr1:27184280-27185830	Empty vector	EgrNAC61-OX	0.114026	2.4302	4.41364	5.28286	5e-05	0.00061437
AT3G10590	Chr3:3310423-3311311	Empty vector	EgrNAC61-OX	0.335679	7.11278	4.40526	5.69754	5e-05	0.00061437
AT2G27920	Chr2:11877429-11889176	Empty vector	EgrNAC61-OX	1.18744	24.9649	4.39397	4.51589	5e-05	0.00061437
AT4G34950	Chr4:16642315-16644818	Empty vector	EgrNAC61-OX	0.664595	13.7567	4.37152	10.9389	5e-05	0.00061437
AT3G45870	Chr3:16867201-16871548	Empty vector	EgrNAC61-OX	0.399659	8.18417	4.356	5.70361	5e-05	0.00061437
AT2G18890	Chr2:8183889-8186796	Empty vector	EgrNAC61-OX	0.103394	2.10961	4.35075	4.00465	0.00035	0.00343301
AT4G08160	Chr4:5159033-5162774	Empty vector	EgrNAC61-OX	0.425237	8.64167	4.34497	10.9823	5e-05	0.00061437
AT2G14890	Chr2:6399620-6401059	Empty vector	EgrNAC61-OX	8.61938	169.523	4.29775	16.8466	5e-05	0.00061437
AT3G51080	Chr3:18973212-18974892	Empty vector	EgrNAC61-OX	0.143077	2.75238	4.26582	4.81856	5e-05	0.00061437
AT5G57685	Chr5:23366003-23366867	Empty vector	EgrNAC61-OX	0.2899	5.57433	4.26517	6.16054	5e-05	0.00061437
AT2G28315	Chr2:12088876-12090701	Empty vector	EgrNAC61-OX	1.15413	21.9637	4.25024	10.3386	5e-05	0.00061437
AT4G36450	Chr4:17210244-17211413	Empty vector	EgrNAC61-OX	0.153843	2.85057	4.21172	4.24726	0.0026	0.0180499
AT1G70550	Chr1:26597151-26600219	Empty vector	EgrNAC61-OX	0.281042	5.16771	4.20066	6.99798	5e-05	0.00061437
AT4G02320	Chr4:1022724-1026118	Empty vector	EgrNAC61-OX	0.203921	3.74491	4.19885	6.17293	5e-05	0.00061437
AT5G40970	Chr5:16414037-16414504	Empty vector	EgrNAC61-OX	0.990319	18.1841	4.19864	6.15744	5e-05	0.00061437
AT3G53040	Chr3:19664673-19666487	Empty vector	EgrNAC61-OX	0.14075	2.5671	4.18893	7.57132	5e-05	0.00061437
AT5G19670	Chr5:6646718-6649498	Empty vector	EgrNAC61-OX	0.125302	2.21387	4.14308	6.33181	5e-05	0.00061437
AT1G71970	Chr1:27093027-27094027	Empty vector	EgrNAC61-OX	0.377707	6.56452	4.11935	5.97635	5e-05	0.00061437
AT4G18470	Chr4:10192908-10196796	Empty vector	EgrNAC61-OX	1.04524	17.982	4.10465	9.36001	5e-05	0.00061437
AT1G51940	Chr1:19295903-19299118	Empty vector	EgrNAC61-OX	0.636095	10.9002	4.09896	10.9021	5e-05	0.00061437
AT5G19190	Chr5:6457259-6458031	Empty vector	EgrNAC61-OX	0.366124	6.20526	4.08308	5.08893	0.00015	0.00164665
AT4G21480	Chr4:11431104-11435284	Empty vector	EgrNAC61-OX	1.11147	18.8045	4.08053	4.01605	5e-05	0.00061437
AT5G22240	Chr5:7364688-7365279	Empty vector	EgrNAC61-OX	0.363971	6.05057	4.05517	4.08613	0.00015	0.00164665
AT5G59050	Chr5:23839156-23842677	Empty vector	EgrNAC61-OX	1.02583	16.984	4.04931	11.1355	5e-05	0.00061437
AT4G21730	Chr4:11544932-11545527	Empty vector	EgrNAC61-OX	0.731773	11.7384	4.0037	5.57136	5e-05	0.00061437
AT3G62020	Chr3:22964613-22972268	Empty vector	EgrNAC61-OX	2.97867	47.5378	3.99634	5.36401	5e-05	0.00061437
AT5G48880	Chr5:19813345-19817897	Empty vector	EgrNAC61-OX	1.96655	30.5969	3.95965	7.04351	5e-05	0.00061437
AT3G20960	Chr3:7345435-7347104	Empty vector	EgrNAC61-OX	0.219771	3.38666	3.94579	6.59566	5e-05	0.00061437
AT5G23210	Chr5:7810682-7815039	Empty vector	EgrNAC61-OX	0.749575	11.2781	3.9113	9.80814	5e-05	0.00061437
AT2G04852	Chr2:1704282-1706465	Empty vector	EgrNAC61-OX	2.34919	34.9468	3.89492	7.75958	5e-05	0.00061437
AT1G73640	Chr1:27686991-27690307	Empty vector	EgrNAC61-OX	0.554825	8.19028	3.88381	3.70303	0.0012	0.00964483
AT5G19090	Chr5:6387488-6390024	Empty vector	EgrNAC61-OX	1.0061	14.7545	3.87431	12.1429	5e-05	0.00061437
AT5G65683	Chr5:26261319-26263783	Empty vector	EgrNAC61-OX	0.927169	13.4171	3.8551	11.6306	5e-05	0.00061437
AT5G41550	Chr5:16617231-16620785	Empty vector	EgrNAC61-OX	0.255374	3.67812	3.84829	8.78228	5e-05	0.00061437
AT4G26140	Chr4:13243075-13247926	Empty vector	EgrNAC61-OX	0.356779	5.05134	3.82356	8.82479	5e-05	0.00061437
AT5G40510	Chr5:16229187-16231098	Empty vector	EgrNAC61-OX	1.53032	21.388	3.80489	11.7105	5e-05	0.00061437
AT4G10390	Chr4:6441672-6443435	Empty vector	EgrNAC61-OX	0.760742	10.5828	3.79817	9.11066	5e-05	0.00061437
AT3G50230	Chr3:18620598-18623200	Empty vector	EgrNAC61-OX	0.383053	5.29316	3.78851	7.55878	5e-05	0.00061437
AT4G14740	Chr4:8450288-8454028	Empty vector	EgrNAC61-OX	0.210162	2.86066	3.76677	5.68576	5e-05	0.00061437
AT1G35780	Chr1:13277273-13280289	Empty vector	EgrNAC61-OX	5.24961	69.8866	3.73473	15.5817	5e-05	0.00061437
AT3G12920	Chr3:4121882-4123508	Empty vector	EgrNAC61-OX	0.689123	9.16114	3.73269	8.8943	5e-05	0.00061437
AT4G34610	Chr4:16530345-16533034	Empty vector	EgrNAC61-OX	0.654594	8.46017	3.69201	10.1029	5e-05	0.00061437
AT1G24480	Chr1:8674055-8677159	Empty vector	EgrNAC61-OX	0.27698	3.5629	3.6852	4.5181	0.0004	0.00384051
AT1G26810	Chr1:9286642-9289969	Empty vector	EgrNAC61-OX	0.255434	3.26196	3.67472	7.4625	5e-05	0.00061437
AT3G18485	Chr3:6341917-6343178	Empty vector	EgrNAC61-OX	0.15255	1.94233	3.67043	3.90131	0.00345	0.0226574
AT3G16490	Chr3:5603899-5605697	Empty vector	EgrNAC61-OX	0.196032	2.47262	3.65688	5.46988	5e-05	0.00061437
AT1G60500	Chr1:22291581-22293964	Empty vector	EgrNAC61-OX	0.136854	1.72604	3.65676	5.61855	5e-05	0.00061437
AT5G40980	Chr5:16414847-16415220	Empty vector	EgrNAC61-OX	0.499469	6.29183	3.65501	2.99487	0.0047	0.0291279
AT3G10570	Chr3:3302101-3303839	Empty vector	EgrNAC61-OX	0.0959322	1.18252	3.6237	3.64474	0.00065	0.00580066
AT2G04850	Chr2:1704282-1706465	Empty vector	EgrNAC61-OX	1.49767	18.3258	3.61309	9.36513	5e-05	0.00061437
AT4G13690	Chr4:7953351-7955769	Empty vector	EgrNAC61-OX	0.11378	1.38496	3.60551	4.17317	0.00445	0.0278416
AT3G54800	Chr3:20286083-20290077	Empty vector	EgrNAC61-OX	0.10929	1.30822	3.58138	4.77242	5e-05	0.00061437
AT1G69490	Chr1:26122138-26123421	Empty vector	EgrNAC61-OX	4.8009	56.9037	3.56715	14.3689	5e-05	0.00061437
AT3G23410	Chr3:8382804-8386148	Empty vector	EgrNAC61-OX	0.869395	10.2806	3.56377	11.5228	5e-05	0.00061437
AT2G16530	Chr2:7162975-7165323	Empty vector	EgrNAC61-OX	0.880337	10.4069	3.56335	8.44073	5e-05	0.00061437
AT1G03070	Chr1:729900-731557	Empty vector	EgrNAC61-OX	0.535076	6.27429	3.55164	5.62515	5e-05	0.00061437
AT1G27440	Chr1:9529140-9531375	Empty vector	EgrNAC61-OX	4.21057	48.3629	3.52181	13.633	5e-05	0.00061437
AT1G13470	Chr1:4620227-4621580	Empty vector	EgrNAC61-OX	0.348386	3.94184	3.50011	6.38699	5e-05	0.00061437
AT2G03750	Chr2:1147806-1149061	Empty vector	EgrNAC61-OX	0.195258	2.17088	3.47483	4.81666	5e-05	0.00061437
AT5G16235	Chr5:5303347-5306068	Empty vector	EgrNAC61-OX	2.10043	23.2654	3.46943	9.24953	5e-05	0.00061437
AT1G71695	Chr1:26964248-26966688	Empty vector	EgrNAC61-OX	7.56108	82.9586	3.45573	14.7631	5e-05	0.00061437
AT1G49010	Chr1:18132644-18133925	Empty vector	EgrNAC61-OX	0.41803	4.56175	3.44791	6.77666	5e-05	0.00061437
AT5G15050	Chr5:4871638-4873598	Empty vector	EgrNAC61-OX	2.94926	31.9862	3.43902	12.0492	5e-05	0.00061437
AT2G18650	Chr2:8086859-8088131	Empty vector	EgrNAC61-OX	0.136429	1.47406	3.43357	3.97622	0.0041	0.0261035
AT5G57800	Chr5:23420208-23424052	Empty vector	EgrNAC61-OX	5.54698	58.9949	3.41082	15.1316	5e-05	0.00061437
AT2G23690	Chr2:10072232-10073126	Empty vector	EgrNAC61-OX	0.129089	1.35655	3.3935	2.60867	0.00415	0.0263493
AT5G59290	Chr5:23915529-23918192	Empty vector	EgrNAC61-OX	50.3032	523.765	3.3802	16.3622	5e-05	0.00061437
AT2G28210	Chr2:12029996-12032420	Empty vector	EgrNAC61-OX	1.49082	15.5143	3.37942	7.20064	5e-05	0.00061437
AT3G53620	Chr3:19880503-19883672	Empty vector	EgrNAC61-OX	9.25459	96.1982	3.37777	14.3199	5e-05	0.00061437
AT1G70690	Chr1:26652012-26653643	Empty vector	EgrNAC61-OX	2.01464	20.3384	3.33561	10.2264	5e-05	0.00061437
AT1G44760	Chr1:16896685-16898612	Empty vector	EgrNAC61-OX	8.14402	81.8916	3.3299	13.4892	5e-05	0.00061437
AT5G16230	Chr5:5303347-5306068	Empty vector	EgrNAC61-OX	0.87818	8.65397	3.30077	7.1361	5e-05	0.00061437
AT2G25440	Chr2:10826734-10829402	Empty vector	EgrNAC61-OX	2.12129	20.7904	3.2929	11.1156	5e-05	0.00061437
AT3G22070	Chr3:7775328-7776207	Empty vector	EgrNAC61-OX	0.378533	3.67811	3.28047	2.67882	0.0033	0.0218914
AT3G01950	Chr3:323976-324365	Empty vector	EgrNAC61-OX	1.01746	9.86208	3.27693	4.38356	5e-05	0.00061437
AT1G58070	Chr1:21502904-21504075	Empty vector	EgrNAC61-OX	0.142017	1.36007	3.25955	3.54171	0.00085	0.00726114
AT2G34790	Chr2:14668439-14677270	Empty vector	EgrNAC61-OX	7.05057	65.0852	3.20652	8.77479	5e-05	0.00061437
AT5G56050	Chr5:22700961-22702116	Empty vector	EgrNAC61-OX	2.32882	21.0739	3.17778	9.93554	5e-05	0.00061437
AT5G28913	Chr5:10933822-10934730	Empty vector	EgrNAC61-OX	1.94517	17.5707	3.1752	8.6034	5e-05	0.00061437
AT2G03740	Chr2:1142724-1143988	Empty vector	EgrNAC61-OX	0.190215	1.71371	3.17143	3.89381	0.00435	0.0273544
AT3G50630	Chr3:18800379-18801587	Empty vector	EgrNAC61-OX	2.87231	25.6981	3.16138	11.0413	5e-05	0.00061437
AT5G43700	Chr5:17550232-17551581	Empty vector	EgrNAC61-OX	2.98898	25.9973	3.12063	11.1561	5e-05	0.00061437
AT1G68880	Chr1:25894236-25894961	Empty vector	EgrNAC61-OX	3.72141	32.1297	3.10998	9.89153	5e-05	0.00061437
AT3G23805	Chr3:8586381-8587056	Empty vector	EgrNAC61-OX	0.656872	5.63891	3.10173	5.03805	5e-05	0.00061437
AT3G22072	Chr3:7775328-7776207	Empty vector	EgrNAC61-OX	0.560874	4.80176	3.09781	5.77948	5e-05	0.00061437
AT3G01860	Chr3:302644-304562	Empty vector	EgrNAC61-OX	0.818242	6.99105	3.09491	6.31253	5e-05	0.00061437
AT2G25050	Chr2:10653708-10660226	Empty vector	EgrNAC61-OX	1.26099	10.7289	3.08887	11.247	5e-05	0.00061437
AT4G22758	Chr4:11958309-11960036	Empty vector	EgrNAC61-OX	1.85141	15.6334	3.07794	9.50916	5e-05	0.00061437
AT1G09650	Chr1:3125806-3127284	Empty vector	EgrNAC61-OX	0.142246	1.19452	3.06998	3.46248	0.0011	0.00897962
AT3G45850	Chr3:16855611-16861535	Empty vector	EgrNAC61-OX	1.26038	10.4036	3.04515	11.9322	5e-05	0.00061437
AT5G40010	Chr5:16020217-16021762	Empty vector	EgrNAC61-OX	0.528043	4.34143	3.03944	7.15233	5e-05	0.00061437
AT1G12780	Chr1:4353905-4358328	Empty vector	EgrNAC61-OX	16.732	137.346	3.03713	13.8366	5e-05	0.00061437
AT4G09990	Chr4:6258879-6260073	Empty vector	EgrNAC61-OX	0.182916	1.48944	3.02552	3.60561	0.0003	0.00300073
AT2G28100	Chr2:11974662-11977913	Empty vector	EgrNAC61-OX	3.79863	30.7676	3.01786	11.7582	5e-05	0.00061437
AT3G50310	Chr3:18648150-18649521	Empty vector	EgrNAC61-OX	0.549498	4.39186	2.99864	6.31544	5e-05	0.00061437
AT3G26280	Chr3:9630199-9632009	Empty vector	EgrNAC61-OX	0.660204	5.26924	2.99661	7.3813	5e-05	0.00061437
AT2G35210	Chr2:14836061-14838149	Empty vector	EgrNAC61-OX	0.179632	1.40397	2.9664	3.75795	5e-05	0.00061437
AT5G46340	Chr5:18795925-18800094	Empty vector	EgrNAC61-OX	28.9573	225.646	2.96206	14.3776	5e-05	0.00061437
AT1G33260	Chr1:12064508-12066376	Empty vector	EgrNAC61-OX	0.977888	7.6087	2.95991	7.48962	5e-05	0.00061437
AT5G50450	Chr5:20543309-20544753	Empty vector	EgrNAC61-OX	1.62423	12.5746	2.95268	8.23587	5e-05	0.00061437
AT3G27250	Chr3:10061544-10062731	Empty vector	EgrNAC61-OX	0.544021	4.1791	2.94146	6.1188	5e-05	0.00061437
AT2G33480	Chr2:14181185-14182402	Empty vector	EgrNAC61-OX	7.61297	58.0414	2.93055	12.5983	5e-05	0.00061437
AT1G07410	Chr1:2276052-2277154	Empty vector	EgrNAC61-OX	1.01205	7.66745	2.92147	5.75525	5e-05	0.00061437
AT3G60520	Chr3:22361529-22362579	Empty vector	EgrNAC61-OX	2.32831	17.4859	2.90884	7.61946	5e-05	0.00061437
AT1G66810	Chr1:24927612-24928803	Empty vector	EgrNAC61-OX	5.16349	38.5435	2.90007	10.1107	5e-05	0.00061437
AT3G16210	Chr3:5494532-5495615	Empty vector	EgrNAC61-OX	0.21329	1.59069	2.89876	3.33993	0.0003	0.00300073
AT5G54670	Chr5:22209471-22214134	Empty vector	EgrNAC61-OX	1.22638	9.13964	2.89773	10.6447	5e-05	0.00061437
AT3G10560	Chr3:3299892-3301704	Empty vector	EgrNAC61-OX	0.232801	1.73154	2.89489	4.84643	5e-05	0.00061437
AT1G15580	Chr1:5365664-5366497	Empty vector	EgrNAC61-OX	0.894289	6.65083	2.89472	5.16752	5e-05	0.00061437
AT3G12110	Chr3:3857842-3859798	Empty vector	EgrNAC61-OX	0.262893	1.95227	2.8926	4.57892	5e-05	0.00061437
AT2G43060	Chr2:17909184-17910082	Empty vector	EgrNAC61-OX	7.47002	55.4248	2.89135	12.1342	5e-05	0.00061437
AT1G13830	Chr1:4739872-4741038	Empty vector	EgrNAC61-OX	4.7022	34.7928	2.88738	9.4683	5e-05	0.00061437
AT3G56060	Chr3:20803132-20806013	Empty vector	EgrNAC61-OX	7.21125	53.3375	2.88683	12.978	5e-05	0.00061437
AT2G31110	Chr2:13258328-13262099	Empty vector	EgrNAC61-OX	0.320429	2.36602	2.88439	3.47882	5e-05	0.00061437
AT5G40210	Chr5:16073619-16076117	Empty vector	EgrNAC61-OX	0.682921	4.975	2.8649	5.65679	5e-05	0.00061437
AT2G33570	Chr2:14217222-14219252	Empty vector	EgrNAC61-OX	1.75477	12.7522	2.86139	9.42222	5e-05	0.00061437
AT5G23400	Chr5:7880334-7882634	Empty vector	EgrNAC61-OX	0.152073	1.10377	2.85961	4.21039	5e-05	0.00061437
AT3G45060	Chr3:16477560-16479482	Empty vector	EgrNAC61-OX	0.419486	3.0362	2.85558	5.63599	5e-05	0.00061437
AT3G50280	Chr3:18637853-18639185	Empty vector	EgrNAC61-OX	0.445865	3.22633	2.85521	5.02876	5e-05	0.00061437
AT5G12950	Chr5:4092952-4096975	Empty vector	EgrNAC61-OX	1.31162	9.48643	2.85451	9.95137	5e-05	0.00061437
AT4G30110	Chr4:14720240-14724584	Empty vector	EgrNAC61-OX	0.45161	3.25139	2.84791	7.45317	5e-05	0.00061437
AT4G01110	Chr4:479962-481160	Empty vector	EgrNAC61-OX	0.254576	1.8288	2.84472	4.08435	5e-05	0.00061437
AT2G43240	Chr2:17970858-17975867	Empty vector	EgrNAC61-OX	16.96	120.496	2.82878	13.3848	5e-05	0.00061437
AT1G77885	Chr1:29289872-29290915	Empty vector	EgrNAC61-OX	2.1671	15.3951	2.82863	8.0775	5e-05	0.00061437
AT5G59070	Chr5:23845197-23847393	Empty vector	EgrNAC61-OX	0.272134	1.93248	2.82807	4.6857	5e-05	0.00061437
AT2G19780	Chr2:8522677-8525093	Empty vector	EgrNAC61-OX	0.668739	4.7402	2.82543	7.19403	5e-05	0.00061437
AT3G14360	Chr3:4791588-4794417	Empty vector	EgrNAC61-OX	1.98329	13.9495	2.81424	9.45862	5e-05	0.00061437
AT3G24460	Chr3:8885817-8893050	Empty vector	EgrNAC61-OX	1.92429	13.5138	2.81204	9.53379	5e-05	0.00061437
AT3G27860	Chr3:10326127-10328086	Empty vector	EgrNAC61-OX	0.356286	2.48847	2.80415	6.19517	5e-05	0.00061437
AT4G22680	Chr4:11922339-11924216	Empty vector	EgrNAC61-OX	0.271336	1.88342	2.7952	4.44048	5e-05	0.00061437
AT4G27240	Chr4:13639962-13641792	Empty vector	EgrNAC61-OX	1.81976	12.3626	2.76416	9.58678	5e-05	0.00061437
AT1G07120	Chr1:2184346-2186580	Empty vector	EgrNAC61-OX	0.280971	1.87488	2.73831	4.78778	5e-05	0.00061437
AT2G34170	Chr2:14428214-14432269	Empty vector	EgrNAC61-OX	0.40616	2.70095	2.73335	5.80538	5e-05	0.00061437
AT1G47580	Chr1:17485649-17486463	Empty vector	EgrNAC61-OX	0.995147	6.54156	2.71665	6.0991	5e-05	0.00061437
AT5G54570	Chr5:22167348-22170538	Empty vector	EgrNAC61-OX	0.748695	4.91658	2.7152	5.97555	5e-05	0.00061437
AT5G25190	Chr5:8706789-8707748	Empty vector	EgrNAC61-OX	0.910107	5.87562	2.69063	5.65667	5e-05	0.00061437
AT3G63280	Chr3:23377978-23381546	Empty vector	EgrNAC61-OX	0.332176	2.14439	2.69055	5.2397	5e-05	0.00061437
AT5G57270	Chr5:23200613-23203792	Empty vector	EgrNAC61-OX	11.8129	75.5039	2.67618	12.3617	5e-05	0.00061437
AT5G27930	Chr5:9958089-9961264	Empty vector	EgrNAC61-OX	5.13801	32.7537	2.67238	10.9455	5e-05	0.00061437
AT3G56240	Chr3:20863256-20864544	Empty vector	EgrNAC61-OX	5.22992	33.205	2.66654	9.0358	5e-05	0.00061437
AT3G56080	Chr3:20810308-20813036	Empty vector	EgrNAC61-OX	0.358661	2.27647	2.6661	5.42094	5e-05	0.00061437
AT5G23860	Chr5:8042875-8044819	Empty vector	EgrNAC61-OX	8.87479	56.071	2.65947	11.7684	5e-05	0.00061437
AT3G50390	Chr3:18702073-18703619	Empty vector	EgrNAC61-OX	0.756404	4.76388	2.65491	6.38982	5e-05	0.00061437
AT5G25130	Chr5:8668298-8670194	Empty vector	EgrNAC61-OX	0.20679	1.29899	2.65115	3.95142	5e-05	0.00061437
AT1G75680	Chr1:28417051-28419529	Empty vector	EgrNAC61-OX	3.03441	19.0208	2.64808	10.0372	5e-05	0.00061437
AT3G49940	Chr3:18514342-18515475	Empty vector	EgrNAC61-OX	6.94498	43.2906	2.64001	10.2061	5e-05	0.00061437
AT4G24910	Chr4:12817953-12818901	Empty vector	EgrNAC61-OX	0.489756	3.05025	2.63879	4.5271	5e-05	0.00061437
AT2G05210	Chr2:1890935-1894367	Empty vector	EgrNAC61-OX	1.36484	8.49458	2.63781	8.43715	5e-05	0.00061437
AT5G03530	Chr5:885521-887390	Empty vector	EgrNAC61-OX	0.759519	4.7232	2.63661	5.91245	5e-05	0.00061437
AT5G62880	Chr5:25237133-25239174	Empty vector	EgrNAC61-OX	15.0135	93.0199	2.63128	11.8348	5e-05	0.00061437
AT5G61340	Chr5:24662003-24663117	Empty vector	EgrNAC61-OX	4.92692	30.5093	2.63049	8.85265	5e-05	0.00061437
AT5G04840	Chr5:1405293-1407934	Empty vector	EgrNAC61-OX	2.80089	17.323	2.62873	9.12485	5e-05	0.00061437
AT5G01890	Chr5:341542-345127	Empty vector	EgrNAC61-OX	0.620723	3.82676	2.6241	7.55195	5e-05	0.00061437
AT2G21970	Chr2:9354841-9357916	Empty vector	EgrNAC61-OX	11.9386	73.4226	2.6206	8.0461	5e-05	0.00061437
AT2G28110	Chr2:11977943-11979837	Empty vector	EgrNAC61-OX	5.7139	34.8284	2.60772	10.5056	5e-05	0.00061437
AT4G37430	Chr4:17597109-17598958	Empty vector	EgrNAC61-OX	1.27554	7.77328	2.60741	4.69271	5e-05	0.00061437
AT3G60580	Chr3:22393938-22395044	Empty vector	EgrNAC61-OX	0.29878	1.80322	2.59342	4.08859	5e-05	0.00061437
AT3G16030	Chr3:5439608-5442802	Empty vector	EgrNAC61-OX	0.488284	2.92161	2.58097	6.38163	5e-05	0.00061437
AT1G67340	Chr1:25230264-25231840	Empty vector	EgrNAC61-OX	4.14672	24.5504	2.5657	9.73002	5e-05	0.00061437
AT4G15280	Chr4:8719181-8720618	Empty vector	EgrNAC61-OX	0.805305	4.73301	2.55515	6.27868	5e-05	0.00061437
AT5G25140	Chr5:8672423-8674629	Empty vector	EgrNAC61-OX	0.633909	3.71288	2.55019	6.2329	5e-05	0.00061437
AT4G01460	Chr4:620758-622945	Empty vector	EgrNAC61-OX	0.490968	2.86523	2.54495	5.80465	5e-05	0.00061437
AT5G51190	Chr5:20800583-20801416	Empty vector	EgrNAC61-OX	2.27436	13.2692	2.54455	7.44009	5e-05	0.00061437
AT4G18050	Chr4:10022204-10027415	Empty vector	EgrNAC61-OX	4.86789	28.3406	2.54151	11.6554	5e-05	0.00061437
AT5G44005	Chr5:17704902-17705558	Empty vector	EgrNAC61-OX	0.980735	5.64455	2.52492	4.39061	5e-05	0.00061437
AT5G54240	Chr5:22022977-22024461	Empty vector	EgrNAC61-OX	4.85351	27.9203	2.52421	9.20033	5e-05	0.00061437
AT5G02420	Chr5:523388-524076	Empty vector	EgrNAC61-OX	0.913669	5.20772	2.51091	4.37998	5e-05	0.00061437
AT3G12145	Chr3:3874498-3876237	Empty vector	EgrNAC61-OX	6.3787	36.3348	2.51002	9.87488	5e-05	0.00061437
AT4G27720	Chr4:13831037-13836578	Empty vector	EgrNAC61-OX	3.50533	19.8159	2.49904	7.58967	5e-05	0.00061437
AT3G53350	Chr3:19780052-19782680	Empty vector	EgrNAC61-OX	1.96562	11.108	2.49855	9.62528	5e-05	0.00061437
AT5G58000	Chr5:23477410-23479598	Empty vector	EgrNAC61-OX	0.399473	2.24395	2.48987	5.04087	5e-05	0.00061437
AT4G19460	Chr4:10610308-10612005	Empty vector	EgrNAC61-OX	38.5528	212.592	2.46318	12.1733	5e-05	0.00061437
AT1G79640	Chr1:29966710-29971600	Empty vector	EgrNAC61-OX	0.772175	4.17458	2.43463	6.79159	5e-05	0.00061437
AT2G15830	Chr2:6894117-6894551	Empty vector	EgrNAC61-OX	8.92792	48.209	2.43291	7.1422	5e-05	0.00061437
AT5G02010	Chr5:383152-385850	Empty vector	EgrNAC61-OX	1.49085	8.00402	2.42459	8.2034	5e-05	0.00061437
AT4G10500	Chr4:6491016-6492476	Empty vector	EgrNAC61-OX	0.670983	3.58229	2.41653	4.85619	5e-05	0.00061437
AT1G59850	Chr1:22026506-22030207	Empty vector	EgrNAC61-OX	1.33206	7.06608	2.40725	5.24831	5e-05	0.00061437
AT5G05270	Chr5:1563319-1565007	Empty vector	EgrNAC61-OX	1.12338	5.94829	2.40462	5.64729	5e-05	0.00061437
AT4G37100	Chr4:17479172-17481863	Empty vector	EgrNAC61-OX	0.476469	2.51688	2.40118	6.05599	5e-05	0.00061437
AT3G16240	Chr3:5505403-5508414	Empty vector	EgrNAC61-OX	32.4613	171.125	2.39826	10.2333	5e-05	0.00061437
AT1G17430	Chr1:5982266-5987784	Empty vector	EgrNAC61-OX	3.28127	17.2697	2.39592	3.16206	5e-05	0.00061437
AT5G39380	Chr5:15758716-15760686	Empty vector	EgrNAC61-OX	2.39111	12.5405	2.39084	9.39114	5e-05	0.00061437
AT3G10740	Chr3:3360887-3365414	Empty vector	EgrNAC61-OX	1.34922	7.05955	2.38745	7.82158	5e-05	0.00061437
AT1G72140	Chr1:27141813-27144490	Empty vector	EgrNAC61-OX	2.25786	11.8125	2.38728	7.8293	5e-05	0.00061437
AT1G03850	Chr1:976096-977761	Empty vector	EgrNAC61-OX	14.0895	73.4581	2.3823	9.69352	5e-05	0.00061437
AT5G27450	Chr5:9690606-9694840	Empty vector	EgrNAC61-OX	4.2707	22.2364	2.38038	6.84135	5e-05	0.00061437
AT1G60030	Chr1:22113840-22116845	Empty vector	EgrNAC61-OX	1.04431	5.40611	2.37203	6.45653	5e-05	0.00061437
AT2G39900	Chr2:16658655-16660437	Empty vector	EgrNAC61-OX	1.54487	7.9486	2.36322	5.87654	5e-05	0.00061437
AT1G41830	Chr1:15603616-15607966	Empty vector	EgrNAC61-OX	0.418432	2.14022	2.35469	4.95804	5e-05	0.00061437
AT1G65250	Chr1:24234337-24235808	Empty vector	EgrNAC61-OX	4.50292	22.9196	2.34765	9.14041	5e-05	0.00061437
AT5G01640	Chr5:241382-242225	Empty vector	EgrNAC61-OX	2.90006	14.7465	2.34622	6.12488	5e-05	0.00061437
AT1G77760	Chr1:29235802-29239445	Empty vector	EgrNAC61-OX	23.5695	119.667	2.34403	11.6042	5e-05	0.00061437
AT1G72180	Chr1:27162819-27169717	Empty vector	EgrNAC61-OX	1.78406	8.99172	2.33343	7.42462	5e-05	0.00061437
AT5G04470	Chr5:1266624-1267416	Empty vector	EgrNAC61-OX	0.489361	2.4659	2.33315	3.23556	0.00015	0.00164665
AT1G68200	Chr1:25562117-25563948	Empty vector	EgrNAC61-OX	2.48773	12.5102	2.3302	6.92739	5e-05	0.00061437
AT1G72240	Chr1:27190178-27190749	Empty vector	EgrNAC61-OX	0.463846	2.33047	2.3289	2.88847	0.0034	0.0223982
AT1G69260	Chr1:26039047-26042702	Empty vector	EgrNAC61-OX	1.11155	5.58465	2.32889	3.59151	5e-05	0.00061437
AT1G27380	Chr1:9508744-9510066	Empty vector	EgrNAC61-OX	0.220487	1.10305	2.32273	2.0897	0.0068	0.0389074
AT1G52770	Chr1:19655838-19657734	Empty vector	EgrNAC61-OX	0.409404	2.04004	2.317	4.65122	5e-05	0.00061437
AT3G03770	Chr3:945134-949042	Empty vector	EgrNAC61-OX	4.13	20.3276	2.29922	9.74382	5e-05	0.00061437
AT1G74690	Chr1:28061158-28064625	Empty vector	EgrNAC61-OX	11.4419	56.1751	2.2956	11.5806	5e-05	0.00061437
AT3G02930	Chr3:655055-658637	Empty vector	EgrNAC61-OX	0.437839	2.09944	2.26153	6.19567	5e-05	0.00061437
AT3G59900	Chr3:22129725-22130464	Empty vector	EgrNAC61-OX	1.58074	7.56018	2.25782	4.98975	5e-05	0.00061437
AT3G59450	Chr3:21972839-21974923	Empty vector	EgrNAC61-OX	1.17049	5.57414	2.25163	3.74272	5e-05	0.00061437
AT3G50400	Chr3:18704764-18706570	Empty vector	EgrNAC61-OX	0.519023	2.44017	2.23311	4.25888	5e-05	0.00061437
AT1G14280	Chr1:4877626-4879149	Empty vector	EgrNAC61-OX	1.3242	6.21185	2.2299	6.62482	5e-05	0.00061437
AT2G32560	Chr2:13824793-13826986	Empty vector	EgrNAC61-OX	2.92797	13.7325	2.22962	7.45412	5e-05	0.00061437
AT3G07320	Chr3:2332021-2334074	Empty vector	EgrNAC61-OX	3.16952	14.7846	2.22176	8.15095	5e-05	0.00061437
AT5G57640	Chr5:23344625-23345594	Empty vector	EgrNAC61-OX	0.309406	1.42906	2.20749	3.76361	0.00035	0.00343301
AT4G23400	Chr4:12220742-12222371	Empty vector	EgrNAC61-OX	6.55543	30.2246	2.20496	8.38696	5e-05	0.00061437
AT4G21230	Chr4:11319138-11321679	Empty vector	EgrNAC61-OX	0.244207	1.12498	2.20372	3.78246	5e-05	0.00061437
AT1G48260	Chr1:17813975-17817283	Empty vector	EgrNAC61-OX	0.593729	2.73268	2.20244	4.71137	5e-05	0.00061437
AT5G55090	Chr5:22356851-22358198	Empty vector	EgrNAC61-OX	13.5569	61.8985	2.19088	10.27	5e-05	0.00061437
AT2G20650	Chr2:8903636-8907339	Empty vector	EgrNAC61-OX	1.88066	8.45764	2.16901	7.25802	5e-05	0.00061437
AT4G35290	Chr4:16789548-16793685	Empty vector	EgrNAC61-OX	0.493149	2.21741	2.16878	5.66035	5e-05	0.00061437
AT2G27770	Chr2:11832808-11834369	Empty vector	EgrNAC61-OX	1.45436	6.51071	2.16243	6.13639	5e-05	0.00061437
AT4G28640	Chr4:14142129-14143969	Empty vector	EgrNAC61-OX	4.44465	19.8786	2.16108	7.76247	5e-05	0.00061437
AT4G35783	Chr4:16952405-16952800	Empty vector	EgrNAC61-OX	1.90643	8.45327	2.14863	3.95226	5e-05	0.00061437
AT2G36500	Chr2:15318027-15320152	Empty vector	EgrNAC61-OX	0.86223	3.81544	2.14571	5.76152	5e-05	0.00061437
AT5G17600	Chr5:5799904-5801244	Empty vector	EgrNAC61-OX	6.96442	30.7924	2.1445	8.56486	5e-05	0.00061437
AT1G67520	Chr1:25302725-25305857	Empty vector	EgrNAC61-OX	2.65238	11.572	2.12528	8.13527	5e-05	0.00061437
AT1G17180	Chr1:5872144-5873086	Empty vector	EgrNAC61-OX	273.906	1189.34	2.11841	10.5588	5e-05	0.00061437
AT3G61930	Chr3:22935509-22936181	Empty vector	EgrNAC61-OX	8.56679	36.906	2.10703	7.85903	5e-05	0.00061437
AT1G55760	Chr1:20846907-20849054	Empty vector	EgrNAC61-OX	1.05243	4.52996	2.10577	5.79529	5e-05	0.00061437
AT2G18720	Chr2:8114919-8116811	Empty vector	EgrNAC61-OX	0.310041	1.33276	2.10388	3.5606	5e-05	0.00061437
AT1G17260	Chr1:5904057-5908898	Empty vector	EgrNAC61-OX	0.603928	2.58272	2.09644	5.58628	5e-05	0.00061437
AT1G50010	Chr1:18517585-18521695	Empty vector	EgrNAC61-OX	63.4225	271.185	2.09621	9.12013	5e-05	0.00061437
AT1G16420	Chr1:5612149-5613867	Empty vector	EgrNAC61-OX	3.98946	17.0531	2.09577	8.06807	5e-05	0.00061437
AT2G05790	Chr2:2199218-2201486	Empty vector	EgrNAC61-OX	4.14651	17.6262	2.08775	7.92814	5e-05	0.00061437
AT3G51470	Chr3:19097786-19099275	Empty vector	EgrNAC61-OX	0.677176	2.87691	2.08692	4.52456	5e-05	0.00061437
AT2G21187	Chr2:9076291-9077468	Empty vector	EgrNAC61-OX	30.5592	129.778	2.08637	9.47555	5e-05	0.00061437
AT3G50340	Chr3:18665093-18666672	Empty vector	EgrNAC61-OX	5.27989	22.3492	2.08164	8.04414	5e-05	0.00061437
AT4G35380	Chr4:16819882-16826061	Empty vector	EgrNAC61-OX	0.741606	3.12765	2.07636	6.86164	5e-05	0.00061437
AT2G28200	Chr2:12024148-12025306	Empty vector	EgrNAC61-OX	20.6814	87.0771	2.07396	10.1875	5e-05	0.00061437
AT3G05270	Chr3:1500802-1503407	Empty vector	EgrNAC61-OX	18.4263	77.5451	2.07327	11.3209	5e-05	0.00061437
AT3G21500	Chr3:7573064-7576623	Empty vector	EgrNAC61-OX	0.902169	3.77125	2.06357	5.75887	5e-05	0.00061437
AT5G43440	Chr5:17453597-17456657	Empty vector	EgrNAC61-OX	5.59528	23.3791	2.06293	3.62729	5e-05	0.00061437
AT5G49460	Chr5:20054522-20058464	Empty vector	EgrNAC61-OX	22.0132	91.7635	2.05955	9.95052	5e-05	0.00061437
AT2G32930	Chr2:13965757-13968957	Empty vector	EgrNAC61-OX	4.41197	18.3669	2.05762	8.13167	5e-05	0.00061437
AT2G38820	Chr2:16221835-16223662	Empty vector	EgrNAC61-OX	1.87666	7.80641	2.05649	6.58486	5e-05	0.00061437
AT4G28270	Chr4:14007538-14009019	Empty vector	EgrNAC61-OX	1.15443	4.80118	2.05621	4.57938	5e-05	0.00061437
AT1G29890	Chr1:10463402-10467170	Empty vector	EgrNAC61-OX	9.77265	40.3887	2.04713	8.97436	5e-05	0.00061437
AT2G17490.1	Chr2:7598984-7602121	Empty vector	EgrNAC61-OX	2.00321	8.26047	2.04391	9.01485	5e-05	0.00061437
AT4G09300	Chr4:5898797-5901014	Empty vector	EgrNAC61-OX	0.949499	3.90966	2.04181	4.86089	5e-05	0.00061437
AT3G22410	Chr3:7933166-7935808	Empty vector	EgrNAC61-OX	0.64871	2.66434	2.03814	4.34677	5e-05	0.00061437
AT1G67050	Chr1:25028626-25029788	Empty vector	EgrNAC61-OX	3.00964	12.3406	2.03575	7.03513	5e-05	0.00061437
AT1G36940	Chr1:14003865-14005502	Empty vector	EgrNAC61-OX	4.3347	17.7594	2.03458	7.05102	5e-05	0.00061437
AT1G01240	Chr1:99893-101834	Empty vector	EgrNAC61-OX	1.87411	7.6687	2.03278	6.53559	5e-05	0.00061437
AT5G06610	Chr5:2029896-2033723	Empty vector	EgrNAC61-OX	1.56617	6.39284	2.02922	5.62164	5e-05	0.00061437
AT4G34580	Chr4:16515326-16519534	Empty vector	EgrNAC61-OX	0.342344	1.39676	2.02857	4.70112	5e-05	0.00061437
AT4G03420	Chr4:1511838-1514030	Empty vector	EgrNAC61-OX	3.22305	13.1384	2.02729	7.09309	5e-05	0.00061437
AT3G13750	Chr3:4510964-4516298	Empty vector	EgrNAC61-OX	9.28256	37.8275	2.02684	9.68909	5e-05	0.00061437
AT5G15940	Chr5:5202800-5204875	Empty vector	EgrNAC61-OX	1.52415	6.18512	2.0208	5.08618	5e-05	0.00061437
AT4G29680	Chr4:14537780-14539594	Empty vector	EgrNAC61-OX	10.9413	44.2857	2.01705	9.17367	5e-05	0.00061437
AT3G55090	Chr3:20416341-20418552	Empty vector	EgrNAC61-OX	3.51957	14.1997	2.01239	7.7196	5e-05	0.00061437
AT1G79110	Chr1:29759156-29760704	Empty vector	EgrNAC61-OX	3.92172	15.8116	2.01142	7.75656	5e-05	0.00061437
AT4G18380	Chr4:10157886-10159748	Empty vector	EgrNAC61-OX	4.65824	18.765	2.01019	7.67798	5e-05	0.00061437
AT3G25010	Chr3:9110102-9112748	Empty vector	EgrNAC61-OX	0.91624	3.68835	2.00918	5.65576	5e-05	0.00061437
AT4G30810	Chr4:15003450-15006212	Empty vector	EgrNAC61-OX	7.5444	30.1417	1.99828	8.55655	5e-05	0.00061437
AT5G67440	Chr5:26912706-26916294	Empty vector	EgrNAC61-OX	3.90204	15.5866	1.998	8.49812	5e-05	0.00061437
AT5G43150	Chr5:17325012-17325923	Empty vector	EgrNAC61-OX	6.15027	24.4174	1.98919	6.07562	5e-05	0.00061437
AT1G02650	Chr1:568703-570418	Empty vector	EgrNAC61-OX	0.333251	1.32224	1.9883	3.36793	5e-05	0.00061437
AT4G28050	Chr4:13940345-13943732	Empty vector	EgrNAC61-OX	2.21386	8.74344	1.98163	5.43929	5e-05	0.00061437
AT1G76530	Chr1:28718212-28722521	Empty vector	EgrNAC61-OX	0.29364	1.15919	1.981	2.47723	0.0008	0.00689609
AT5G54130	Chr5:21962599-21965604	Empty vector	EgrNAC61-OX	1.95231	7.70663	1.98092	6.50376	5e-05	0.00061437
AT3G25590	Chr3:9302009-9303615	Empty vector	EgrNAC61-OX	0.698369	2.7455	1.97501	5.11444	5e-05	0.00061437
AT4G26542	Chr4:13394521-13398112	Empty vector	EgrNAC61-OX	0.685946	2.69124	1.9721	4.54896	5e-05	0.00061437
AT5G23750	Chr5:8009805-8011619	Empty vector	EgrNAC61-OX	0.618786	2.42749	1.97196	3.95232	5e-05	0.00061437
AT1G54120	Chr1:20207019-20207540	Empty vector	EgrNAC61-OX	6.96852	27.3231	1.9712	6.18752	5e-05	0.00061437
AT3G05880	Chr3:1753466-1756540	Empty vector	EgrNAC61-OX	83.4332	326.818	1.96979	8.48832	5e-05	0.00061437
AT5G12250	Chr5:3961105-3963522	Empty vector	EgrNAC61-OX	9.96652	39.0375	1.9697	8.79595	5e-05	0.00061437
AT4G17890	Chr4:9937021-9939493	Empty vector	EgrNAC61-OX	16.3517	63.9794	1.96817	9.43306	5e-05	0.00061437
AT5G15230	Chr5:4944899-4946216	Empty vector	EgrNAC61-OX	0.836617	3.27249	1.96775	3.02285	5e-05	0.00061437
AT1G72790	Chr1:27394746-27396799	Empty vector	EgrNAC61-OX	3.63074	14.1601	1.9635	8.08753	5e-05	0.00061437
AT4G01090	Chr4:470514-473792	Empty vector	EgrNAC61-OX	3.72901	14.4638	1.95559	8.38443	5e-05	0.00061437
AT4G12980	Chr4:7589394-7591102	Empty vector	EgrNAC61-OX	0.360079	1.38941	1.94809	3.20155	5e-05	0.00061437
AT5G06390	Chr5:1952850-1955788	Empty vector	EgrNAC61-OX	7.91906	30.4828	1.9446	8.70344	5e-05	0.00061437
AT3G44610	Chr3:16188128-16192175	Empty vector	EgrNAC61-OX	2.05004	7.86579	1.93994	5.91856	5e-05	0.00061437
AT3G45970	Chr3:16896165-16898013	Empty vector	EgrNAC61-OX	3.48679	13.3417	1.93596	2.51223	5e-05	0.00061437
AT4G17660	Chr4:9831358-9833006	Empty vector	EgrNAC61-OX	0.696225	2.65934	1.93344	4.28048	5e-05	0.00061437
AT1G31290	Chr1:11188292-11192317	Empty vector	EgrNAC61-OX	0.890552	3.39781	1.93184	6.41713	5e-05	0.00061437
AT3G48280	Chr3:17879565-17881312	Empty vector	EgrNAC61-OX	0.802221	3.05915	1.93106	4.75686	5e-05	0.00061437
AT1G76610	Chr1:28750987-28751851	Empty vector	EgrNAC61-OX	0.30204	1.15144	1.93063	2.08604	0.00425	0.0268622
AT5G57070	Chr5:23096173-23098451	Empty vector	EgrNAC61-OX	1.29667	4.92847	1.92633	6.17779	5e-05	0.00061437
AT1G23460	Chr1:8327311-8329622	Empty vector	EgrNAC61-OX	5.63341	21.4072	1.92602	7.89073	5e-05	0.00061437
AT2G02170	Chr2:556492-558798	Empty vector	EgrNAC61-OX	5.31669	20.1576	1.92273	8.49195	5e-05	0.00061437
AT2G35950	Chr2:15104760-15106088	Empty vector	EgrNAC61-OX	1.23839	4.68561	1.91977	4.43299	5e-05	0.00061437
AT1G66230	Chr1:24677153-24678415	Empty vector	EgrNAC61-OX	0.786668	2.97049	1.91687	4.13499	5e-05	0.00061437
AT1G69430	Chr1:26097786-26099388	Empty vector	EgrNAC61-OX	0.301057	1.12971	1.90784	2.92745	0.00025	0.00256581
AT3G60220	Chr3:22254597-22256086	Empty vector	EgrNAC61-OX	0.556247	2.08097	1.90346	3.54074	5e-05	0.00061437
AT5G54200	Chr5:21993348-21997076	Empty vector	EgrNAC61-OX	1.40444	5.21735	1.89332	6.71561	5e-05	0.00061437
AT4G16260	Chr4:9200009-9201552	Empty vector	EgrNAC61-OX	1.23974	4.60518	1.89322	4.62727	5e-05	0.00061437
AT4G16340	Chr4:9228184-9241317	Empty vector	EgrNAC61-OX	1.53837	5.69562	1.88845	7.75923	5e-05	0.00061437
AT1G22650	Chr1:8013381-8015991	Empty vector	EgrNAC61-OX	1.36942	5.06568	1.88719	5.54611	5e-05	0.00061437
AT5G65020	Chr5:25973814-25976305	Empty vector	EgrNAC61-OX	7.78899	28.7475	1.88393	8.05981	5e-05	0.00061437
AT3G45310	Chr3:16628383-16630521	Empty vector	EgrNAC61-OX	5.01623	18.4666	1.88024	7.42349	5e-05	0.00061437
AT2G36470	Chr2:15299361-15300990	Empty vector	EgrNAC61-OX	3.2289	11.8238	1.87258	6.58139	5e-05	0.00061437
AT4G22540	Chr4:11860443-11866364	Empty vector	EgrNAC61-OX	1.51751	5.52477	1.86421	6.21046	5e-05	0.00061437
AT3G26490	Chr3:9704141-9706161	Empty vector	EgrNAC61-OX	1.02059	3.71156	1.86262	5.3177	5e-05	0.00061437
AT4G35500	Chr4:16857298-16859603	Empty vector	EgrNAC61-OX	1.87882	6.83204	1.86249	5.97909	5e-05	0.00061437
AT2G37540	Chr2:15750969-15753967	Empty vector	EgrNAC61-OX	14.1965	51.4603	1.85793	8.14067	5e-05	0.00061437
AT3G56760	Chr3:21020557-21023756	Empty vector	EgrNAC61-OX	11.2595	40.7613	1.85606	8.62895	5e-05	0.00061437
AT2G34410	Chr2:14518405-14523568	Empty vector	EgrNAC61-OX	7.59421	27.3951	1.85095	2.0304	0.00185	0.0137292
AT3G57420	Chr3:21252418-21255276	Empty vector	EgrNAC61-OX	6.7133	24.2076	1.85036	8.23962	5e-05	0.00061437
AT4G16860	Chr4:9488465-9495816	Empty vector	EgrNAC61-OX	1.12197	4.02363	1.84247	6.3383	5e-05	0.00061437
AT2G20724	Chr2:8932715-8933262	Empty vector	EgrNAC61-OX	8.66347	31.0493	1.84154	6.83436	5e-05	0.00061437
AT1G63020	Chr1:23354684-23362564	Empty vector	EgrNAC61-OX	1.02358	3.66665	1.84084	6.79776	5e-05	0.00061437
AT1G08470	Chr1:2682126-2684100	Empty vector	EgrNAC61-OX	5.59483	19.9414	1.8336	7.25243	5e-05	0.00061437
AT5G50170	Chr5:20421072-20425586	Empty vector	EgrNAC61-OX	2.26555	8.04612	1.82843	7.4063	5e-05	0.00061437
AT5G57110	Chr5:23109437-23117563	Empty vector	EgrNAC61-OX	7.81648	27.6767	1.82408	8.72384	5e-05	0.00061437
AT3G15720	Chr3:5325289-5327639	Empty vector	EgrNAC61-OX	4.18467	14.7627	1.81878	7.01941	5e-05	0.00061437
AT5G56860	Chr5:22989264-22991467	Empty vector	EgrNAC61-OX	0.659621	2.32396	1.81687	4.36867	5e-05	0.00061437
AT1G48870	Chr1:18072324-18074457	Empty vector	EgrNAC61-OX	0.308323	1.07911	1.80734	3.26354	5e-05	0.00061437
AT1G22330	Chr1:7886541-7889534	Empty vector	EgrNAC61-OX	0.526406	1.83554	1.80196	3.38215	5e-05	0.00061437
AT5G50420	Chr5:20530205-20532856	Empty vector	EgrNAC61-OX	2.32895	8.1112	1.80024	6.26156	5e-05	0.00061437
AT2G24170	Chr2:10274143-10277266	Empty vector	EgrNAC61-OX	1.00461	3.48469	1.7944	5.01237	5e-05	0.00061437
AT2G03710	Chr2:1129267-1131838	Empty vector	EgrNAC61-OX	0.59835	2.07463	1.79379	3.62948	5e-05	0.00061437
AT2G38090	Chr2:15944710-15947085	Empty vector	EgrNAC61-OX	0.578689	1.99848	1.78805	3.97078	5e-05	0.00061437
AT1G19700	Chr1:6809723-6812663	Empty vector	EgrNAC61-OX	15.52	53.5648	1.78715	8.69969	5e-05	0.00061437
AT5G36210	Chr5:14247912-14253295	Empty vector	EgrNAC61-OX	18.4649	63.6604	1.78561	8.72891	5e-05	0.00061437
AT4G25000	Chr4:12851968-12853845	Empty vector	EgrNAC61-OX	11.5591	39.6542	1.77845	7.93767	5e-05	0.00061437
AT3G56891	Chr3:21064198-21064922	Empty vector	EgrNAC61-OX	0.836899	2.86265	1.77423	2.56542	0.00085	0.00726114
AT1G52450	Chr1:19541683-19546266	Empty vector	EgrNAC61-OX	0.528472	1.80721	1.77386	5.19851	5e-05	0.00061437
AT1G17620	Chr1:6062215-6063291	Empty vector	EgrNAC61-OX	39.5302	135.116	1.77317	8.5899	5e-05	0.00061437
AT1G50250	Chr1:18614208-18617063	Empty vector	EgrNAC61-OX	22.0901	75.45	1.77212	8.67031	5e-05	0.00061437
AT2G28590	Chr2:12249678-12251668	Empty vector	EgrNAC61-OX	0.341059	1.1638	1.77075	3.19465	5e-05	0.00061437
AT1G32860	Chr1:11907108-11908928	Empty vector	EgrNAC61-OX	19.6759	67.0324	1.76843	8.41365	5e-05	0.00061437
AT5G59030	Chr5:23833727-23834511	Empty vector	EgrNAC61-OX	21.6674	73.7843	1.76779	7.50659	5e-05	0.00061437
AT1G12450	Chr1:4244307-4245993	Empty vector	EgrNAC61-OX	2.52687	8.56767	1.76155	5.34379	5e-05	0.00061437
AT2G20240	Chr2:8725540-8730500	Empty vector	EgrNAC61-OX	0.666921	2.25565	1.75796	2.14715	0.00205	0.0149258
AT1G32760	Chr1:11858210-11859292	Empty vector	EgrNAC61-OX	1.20408	4.06883	1.75668	4.18885	5e-05	0.00061437
AT2G25460	Chr2:10832753-10835483	Empty vector	EgrNAC61-OX	9.1385	30.8619	1.7558	8.22666	5e-05	0.00061437
AT1G75410	Chr1:28299791-28302603	Empty vector	EgrNAC61-OX	10.3043	34.7837	1.75516	8.28796	5e-05	0.00061437
AT3G10780	Chr3:3375106-3376334	Empty vector	EgrNAC61-OX	0.424084	1.42962	1.75321	2.25013	0.0021	0.0152044
AT4G09640	Chr4:6088212-6090888	Empty vector	EgrNAC61-OX	1.89876	6.38709	1.7501	5.32668	5e-05	0.00061437
AT2G37070	Chr2:15578414-15581308	Empty vector	EgrNAC61-OX	2.10342	7.0679	1.74854	5.8268	5e-05	0.00061437
AT3G59110	Chr3:21854718-21860221	Empty vector	EgrNAC61-OX	3.69245	12.4049	1.74826	7.14594	5e-05	0.00061437
AT3G29360	Chr3:11267090-11269229	Empty vector	EgrNAC61-OX	91.5838	306.006	1.7404	8.57763	5e-05	0.00061437
AT1G02030	Chr1:355320-357258	Empty vector	EgrNAC61-OX	0.437365	1.46055	1.7396	3.722	5e-05	0.00061437
AT5G14180	Chr5:4571336-4574462	Empty vector	EgrNAC61-OX	5.41952	18.0808	1.73822	6.71029	5e-05	0.00061437
AT2G31300	Chr2:13346121-13349980	Empty vector	EgrNAC61-OX	2.07819	6.90086	1.73145	5.33385	5e-05	0.00061437
AT4G15920	Chr4:9030516-9033395	Empty vector	EgrNAC61-OX	1.73565	5.76117	1.73089	4.23626	5e-05	0.00061437
AT1G71110	Chr1:26818082-26821004	Empty vector	EgrNAC61-OX	13.3808	44.2051	1.72405	8.01352	5e-05	0.00061437
AT4G32440	Chr4:15656680-15660223	Empty vector	EgrNAC61-OX	20.015	65.9685	1.7207	7.6935	5e-05	0.00061437
AT5G54870	Chr5:22289134-22291799	Empty vector	EgrNAC61-OX	41.5247	136.805	1.72008	8.45537	5e-05	0.00061437
AT1G68450	Chr1:25661500-25662239	Empty vector	EgrNAC61-OX	13.2667	43.6477	1.7181	6.65021	5e-05	0.00061437
AT5G62920	Chr5:25252385-25254212	Empty vector	EgrNAC61-OX	0.35764	1.17103	1.7112	2.2857	0.00085	0.00726114
AT1G78050	Chr1:29347580-29352924	Empty vector	EgrNAC61-OX	5.14625	16.849	1.71107	6.30099	5e-05	0.00061437
AT5G07110	Chr5:2205999-2209516	Empty vector	EgrNAC61-OX	5.82418	19.0474	1.70947	3.38296	5e-05	0.00061437
AT2G27130	Chr2:11595291-11596542	Empty vector	EgrNAC61-OX	10.4465	34.1483	1.7088	6.2884	5e-05	0.00061437
AT1G26260	Chr1:9086852-9089378	Empty vector	EgrNAC61-OX	0.561859	1.83574	1.70808	3.58173	5e-05	0.00061437
AT4G26540	Chr4:13394521-13398112	Empty vector	EgrNAC61-OX	0.323821	1.05461	1.70343	3.15896	5e-05	0.00061437
AT5G52030	Chr5:21128128-21130090	Empty vector	EgrNAC61-OX	4.79569	15.5774	1.69964	6.308	5e-05	0.00061437
AT3G57020	Chr3:21098314-21100360	Empty vector	EgrNAC61-OX	93.2533	302.203	1.69629	8.53239	5e-05	0.00061437
AT5G64030	Chr5:25624036-25628559	Empty vector	EgrNAC61-OX	10.4015	33.6996	1.69594	8.5886	5e-05	0.00061437
AT2G46620	Chr2:19138800-19140747	Empty vector	EgrNAC61-OX	18.673	60.4564	1.69494	8.23166	5e-05	0.00061437
AT4G22200	Chr4:11746512-11750698	Empty vector	EgrNAC61-OX	0.362239	1.17075	1.69242	3.8732	5e-05	0.00061437
AT1G02300	Chr1:453287-455463	Empty vector	EgrNAC61-OX	1.5056	4.86406	1.69182	4.61475	5e-05	0.00061437
AT1G73020	Chr1:27469533-27473554	Empty vector	EgrNAC61-OX	1.6087	5.17722	1.68628	5.77788	5e-05	0.00061437
AT1G26920	Chr1:9329511-9330398	Empty vector	EgrNAC61-OX	13.456	43.215	1.68329	7.2307	5e-05	0.00061437
AT5G20670	Chr5:6993113-6993873	Empty vector	EgrNAC61-OX	0.571728	1.83106	1.67928	2.46877	0.00035	0.00343301
AT3G12120	Chr3:3860284-3863050	Empty vector	EgrNAC61-OX	127.424	407.375	1.67672	8.19459	5e-05	0.00061437
AT5G48460	Chr5:19636100-19639488	Empty vector	EgrNAC61-OX	0.713197	2.27939	1.67627	4.60276	5e-05	0.00061437
AT1G17940	Chr1:6169340-6173222	Empty vector	EgrNAC61-OX	14.9	47.5604	1.67444	8.13864	5e-05	0.00061437
AT4G23490	Chr4:12251430-12254270	Empty vector	EgrNAC61-OX	5.65809	18.0499	1.67361	7.02163	5e-05	0.00061437
AT5G39320	Chr5:15742761-15744943	Empty vector	EgrNAC61-OX	2.85709	9.09487	1.67051	5.89375	5e-05	0.00061437
AT3G29030	Chr3:11011307-11013358	Empty vector	EgrNAC61-OX	0.328971	1.04585	1.66865	2.44565	0.0009	0.00761119
AT1G67070	Chr1:25042134-25044647	Empty vector	EgrNAC61-OX	8.45909	26.7606	1.66154	7.26129	5e-05	0.00061437
AT2G40110	Chr2:16747939-16749545	Empty vector	EgrNAC61-OX	3.92071	12.384	1.6593	4.93182	5e-05	0.00061437
AT1G23030	Chr1:8156645-8159077	Empty vector	EgrNAC61-OX	3.21463	10.1393	1.65723	6.55001	5e-05	0.00061437
AT1G08920	Chr1:2867258-2870656	Empty vector	EgrNAC61-OX	9.24947	29.12	1.65457	7.17848	5e-05	0.00061437
AT5G02070	Chr5:405894-408220	Empty vector	EgrNAC61-OX	3.08916	9.7122	1.65259	6.25982	5e-05	0.00061437
AT5G07310	Chr5:2305683-2306660	Empty vector	EgrNAC61-OX	20.3152	63.6743	1.64815	7.5282	5e-05	0.00061437
AT5G37500	Chr5:14889691-14895214	Empty vector	EgrNAC61-OX	1.07187	3.35779	1.64738	5.18309	5e-05	0.00061437
AT3G21420	Chr3:7541476-7543518	Empty vector	EgrNAC61-OX	1.32992	4.16193	1.64592	4.49215	5e-05	0.00061437
AT3G26440	Chr3:9676563-9679900	Empty vector	EgrNAC61-OX	4.01998	12.5799	1.64586	6.20499	5e-05	0.00061437
AT1G60800	Chr1:22383452-22387457	Empty vector	EgrNAC61-OX	2.2713	7.09859	1.64402	5.96986	5e-05	0.00061437
AT4G16790	Chr4:9451584-9453254	Empty vector	EgrNAC61-OX	14.3748	44.9225	1.6439	7.95469	5e-05	0.00061437
AT4G18270	Chr4:10099207-10101897	Empty vector	EgrNAC61-OX	0.745667	2.32937	1.64334	3.59122	5e-05	0.00061437
AT4G01480	Chr4:626117-628055	Empty vector	EgrNAC61-OX	4.17566	13.0152	1.64012	5.35743	5e-05	0.00061437
AT5G22920	Chr5:7664990-7667265	Empty vector	EgrNAC61-OX	0.785124	2.44451	1.63855	3.58019	5e-05	0.00061437
AT5G59080	Chr5:23847404-23848557	Empty vector	EgrNAC61-OX	1.00913	3.13605	1.63584	3.1292	5e-05	0.00061437
AT1G10560	Chr1:3484579-3486965	Empty vector	EgrNAC61-OX	0.412612	1.28108	1.63451	3.59663	5e-05	0.00061437
AT5G05820	Chr5:1751687-1754178	Empty vector	EgrNAC61-OX	13.9068	43.1278	1.63283	7.40595	5e-05	0.00061437
AT4G20170	Chr4:10896678-10899141	Empty vector	EgrNAC61-OX	15.7485	48.8065	1.63185	7.74601	5e-05	0.00061437
AT2G31650	Chr2:13455271-13462181	Empty vector	EgrNAC61-OX	1.89928	5.88449	1.63146	6.22126	5e-05	0.00061437
AT2G35190	Chr2:14830625-14833319	Empty vector	EgrNAC61-OX	10.5201	32.5736	1.63055	7.51787	5e-05	0.00061437
AT3G05180	Chr3:1466572-1470551	Empty vector	EgrNAC61-OX	1.63522	5.05654	1.62866	2.78252	0.0001	0.00115028
AT5G58970	Chr5:23805716-23811258	Empty vector	EgrNAC61-OX	3.0091	9.30383	1.62849	4.51099	5e-05	0.00061437
AT2G15970	Chr2:6950040-6951192	Empty vector	EgrNAC61-OX	11.9449	36.9265	1.62826	6.27241	5e-05	0.00061437
AT1G05850	Chr1:1766502-1768695	Empty vector	EgrNAC61-OX	34.4352	106.409	1.62766	7.91541	5e-05	0.00061437
AT5G09870	Chr5:3073355-3078262	Empty vector	EgrNAC61-OX	7.26462	22.421	1.62589	7.61915	5e-05	0.00061437
AT2G18630	Chr2:8080502-8082698	Empty vector	EgrNAC61-OX	3.87356	11.9247	1.62222	6.32846	5e-05	0.00061437
AT4G16870	Chr4:9483954-9488397	Empty vector	EgrNAC61-OX	2.55674	7.85041	1.61846	6.76348	5e-05	0.00061437
AT3G46940	Chr3:17288193-17288952	Empty vector	EgrNAC61-OX	0.751821	2.30717	1.61766	2.64659	0.0001	0.00115028
AT1G46768	Chr1:17265700-17266536	Empty vector	EgrNAC61-OX	6.72021	20.6214	1.61756	5.62626	5e-05	0.00061437
AT3G62650	Chr3:23168060-23169187	Empty vector	EgrNAC61-OX	21.9416	67.3281	1.61754	7.00553	5e-05	0.00061437
AT1G19050	Chr1:6577832-6579178	Empty vector	EgrNAC61-OX	2.54408	7.7973	1.61583	4.4049	5e-05	0.00061437
AT5G44990	Chr5:18163131-18164768	Empty vector	EgrNAC61-OX	5.24738	16.0743	1.61508	5.74478	5e-05	0.00061437
AT5G46700	Chr5:18950916-18954692	Empty vector	EgrNAC61-OX	3.62736	11.0969	1.61317	2.70706	0.0003	0.00300073
AT5G45290	Chr5:18349781-18352498	Empty vector	EgrNAC61-OX	3.73566	11.4282	1.61317	6.39633	5e-05	0.00061437
AT2G40070	Chr2:16728193-16731606	Empty vector	EgrNAC61-OX	8.06394	24.5967	1.60891	7.20528	5e-05	0.00061437
AT1G03230	Chr1:790090-791592	Empty vector	EgrNAC61-OX	19.342	58.7973	1.60401	7.41511	5e-05	0.00061437
AT5G07830	Chr5:2503322-2508435	Empty vector	EgrNAC61-OX	11.0834	33.6834	1.60363	6.74398	5e-05	0.00061437
AT5G12300	Chr5:3978312-3979795	Empty vector	EgrNAC61-OX	2.25461	6.84776	1.60275	5.32052	5e-05	0.00061437
AT2G41770	Chr2:17422769-17427282	Empty vector	EgrNAC61-OX	6.96893	21.1565	1.60209	6.5387	5e-05	0.00061437
AT2G26650	Chr2:11329869-11336607	Empty vector	EgrNAC61-OX	1.66731	5.06072	1.60182	4.83845	5e-05	0.00061437
AT5G10260	Chr5:3219990-3221515	Empty vector	EgrNAC61-OX	0.45502	1.37777	1.59833	2.42521	0.0014	0.0109638
AT4G32450	Chr4:15660926-15665013	Empty vector	EgrNAC61-OX	7.36603	22.2998	1.59807	6.66124	5e-05	0.00061437
AT5G65390	Chr5:26128583-26129338	Empty vector	EgrNAC61-OX	1.53599	4.60567	1.58424	3.20023	5e-05	0.00061437
AT5G23870	Chr5:8045843-8050175	Empty vector	EgrNAC61-OX	0.791012	2.36203	1.57826	3.48856	5e-05	0.00061437
AT1G54160	Chr1:20215431-20219452	Empty vector	EgrNAC61-OX	1.85891	5.53434	1.57396	2.42759	0.0003	0.00300073
AT4G32920	Chr4:15887269-15896006	Empty vector	EgrNAC61-OX	11.1736	33.1568	1.56921	7.69003	5e-05	0.00061437
AT2G35020	Chr2:14756710-14760706	Empty vector	EgrNAC61-OX	2.34155	6.92364	1.56407	5.29973	5e-05	0.00061437
AT5G02060	Chr5:404563-405811	Empty vector	EgrNAC61-OX	4.34603	12.8118	1.55971	4.66216	5e-05	0.00061437
AT1G31335	Chr1:11216913-11217393	Empty vector	EgrNAC61-OX	2.83354	8.32966	1.55565	3.10886	5e-05	0.00061437
AT3G27350	Chr3:10125658-10127992	Empty vector	EgrNAC61-OX	7.51484	22.0408	1.55236	7.01594	5e-05	0.00061437
AT3G28620	Chr3:10727825-10728461	Empty vector	EgrNAC61-OX	1.09105	3.19932	1.55204	2.82871	0.0001	0.00115028
AT1G64300	Chr1:23863065-23866045	Empty vector	EgrNAC61-OX	2.52736	7.40827	1.55151	6.00757	5e-05	0.00061437
AT5G35580	Chr5:13761964-13763944	Empty vector	EgrNAC61-OX	0.685616	2.00656	1.54925	3.51388	5e-05	0.00061437
AT3G28270	Chr3:10538104-10540024	Empty vector	EgrNAC61-OX	0.424858	1.24108	1.54654	3.0211	5e-05	0.00061437
AT4G32800	Chr4:15819523-15820871	Empty vector	EgrNAC61-OX	1.31454	3.83343	1.54408	3.99249	5e-05	0.00061437
AT4G25835	Chr4:13136106-13137859	Empty vector	EgrNAC61-OX	0.829632	2.41158	1.53944	3.78667	5e-05	0.00061437
AT5G63930	Chr5:25583005-25586499	Empty vector	EgrNAC61-OX	3.26265	9.47956	1.53878	6.41516	5e-05	0.00061437
AT1G60190	Chr1:22198402-22200678	Empty vector	EgrNAC61-OX	1.08016	3.13396	1.53674	4.56368	5e-05	0.00061437
AT1G06470	Chr1:1969728-1973767	Empty vector	EgrNAC61-OX	10.9571	31.7856	1.53651	6.98759	5e-05	0.00061437
AT5G67640	Chr5:26969545-26970641	Empty vector	EgrNAC61-OX	3.84142	11.1387	1.53587	4.807	5e-05	0.00061437
AT4G00770	Chr4:327024-333477	Empty vector	EgrNAC61-OX	0.744704	2.15749	1.53461	2.49438	0.00075	0.00652969
AT5G62140	Chr5:24954505-24955385	Empty vector	EgrNAC61-OX	1.77635	5.14305	1.53371	3.76444	5e-05	0.00061437
AT3G16180	Chr3:5480463-5485094	Empty vector	EgrNAC61-OX	0.674205	1.94885	1.53136	3.0265	5e-05	0.00061437
AT3G07510	Chr3:2392286-2394675	Empty vector	EgrNAC61-OX	6.13476	17.6951	1.52827	5.01395	5e-05	0.00061437
AT3G48240	Chr3:17867315-17868387	Empty vector	EgrNAC61-OX	1.34594	3.87042	1.52388	3.58047	5e-05	0.00061437
AT3G01070	Chr3:19591-20719	Empty vector	EgrNAC61-OX	0.453429	1.30152	1.52125	2.18775	0.00165	0.0125105
AT1G19970	Chr1:6931011-6932689	Empty vector	EgrNAC61-OX	3.18552	9.09227	1.51311	4.59902	5e-05	0.00061437
AT5G26940	Chr5:9480572-9482790	Empty vector	EgrNAC61-OX	15.0796	43.0221	1.51248	6.79197	5e-05	0.00061437
AT1G15570	Chr1:5362008-5365549	Empty vector	EgrNAC61-OX	0.417677	1.18987	1.51034	3.02526	5e-05	0.00061437
AT3G17120	Chr3:5841095-5843485	Empty vector	EgrNAC61-OX	1.5832	4.49303	1.50484	4.40973	5e-05	0.00061437
AT4G30710	Chr4:14965199-14969763	Empty vector	EgrNAC61-OX	0.947045	2.6846	1.5032	4.54981	5e-05	0.00061437
AT3G48440	Chr3:17941401-17943576	Empty vector	EgrNAC61-OX	5.0855	14.3335	1.49493	5.74605	5e-05	0.00061437
AT5G15930	Chr5:5199710-5202452	Empty vector	EgrNAC61-OX	3.89319	10.9596	1.49316	5.39424	5e-05	0.00061437
AT1G26390	Chr1:9130016-9131779	Empty vector	EgrNAC61-OX	2.58483	7.25168	1.48824	4.8412	5e-05	0.00061437
AT3G27020	Chr3:9961318-9964597	Empty vector	EgrNAC61-OX	7.38084	20.6753	1.48605	6.57858	5e-05	0.00061437
AT3G51860	Chr3:19239426-19242913	Empty vector	EgrNAC61-OX	19.6181	54.7285	1.4801	6.96015	5e-05	0.00061437
AT5G23100	Chr5:7753433-7754759	Empty vector	EgrNAC61-OX	0.487378	1.35875	1.47917	2.86787	0.0003	0.00300073
AT1G12430	Chr1:4233872-4238764	Empty vector	EgrNAC61-OX	1.17844	3.28176	1.47758	5.30363	5e-05	0.00061437
AT3G44200	Chr3:15906439-15911474	Empty vector	EgrNAC61-OX	3.40988	9.4899	1.47667	6.43201	5e-05	0.00061437
AT3G50050	Chr3:18553983-18557209	Empty vector	EgrNAC61-OX	1.81246	5.04281	1.47628	4.74529	5e-05	0.00061437
AT4G28162	Chr4:13980315-13981001	Empty vector	EgrNAC61-OX	1.15158	3.19548	1.47242	2.38226	0.00035	0.00343301
AT5G60200	Chr5:24240974-24242523	Empty vector	EgrNAC61-OX	1.23229	3.41306	1.46973	3.79059	5e-05	0.00061437
AT4G19420	Chr4:10587165-10590588	Empty vector	EgrNAC61-OX	2.93686	8.12591	1.46825	4.72797	5e-05	0.00061437
AT5G62580	Chr5:25119862-25122526	Empty vector	EgrNAC61-OX	10.678	29.4686	1.46454	6.90013	5e-05	0.00061437
AT2G39770	Chr2:16588695-16591032	Empty vector	EgrNAC61-OX	184.868	509.761	1.46333	7.21917	5e-05	0.00061437
AT2G32970	Chr2:13991447-13995749	Empty vector	EgrNAC61-OX	1.08681	2.98937	1.45974	4.45242	5e-05	0.00061437
AT1G66890	Chr1:24957557-24958114	Empty vector	EgrNAC61-OX	1.80086	4.93829	1.45533	3.19964	5e-05	0.00061437
AT2G42340	Chr2:17636322-17637727	Empty vector	EgrNAC61-OX	9.33403	25.5872	1.45485	6.00818	5e-05	0.00061437
AT2G01910	Chr2:416910-420588	Empty vector	EgrNAC61-OX	1.59456	4.37089	1.45477	5.26934	5e-05	0.00061437
AT5G56040	Chr5:22694877-22698628	Empty vector	EgrNAC61-OX	1.35739	3.71632	1.45304	4.91572	5e-05	0.00061437
AT5G26731	Chr5:9295573-9296380	Empty vector	EgrNAC61-OX	3.19742	8.74846	1.45212	4.13676	5e-05	0.00061437
AT1G70640	Chr1:26636254-26637127	Empty vector	EgrNAC61-OX	2.88055	7.87116	1.45023	3.70432	5e-05	0.00061437
AT4G04700	Chr4:2385275-2387986	Empty vector	EgrNAC61-OX	3.29149	8.99324	1.4501	5.24168	5e-05	0.00061437
AT1G20870	Chr1:7259101-7260775	Empty vector	EgrNAC61-OX	0.409864	1.11942	1.44954	2.8988	5e-05	0.00061437
AT3G16460	Chr3:5592581-5595717	Empty vector	EgrNAC61-OX	1.21058	3.30227	1.44776	4.59716	5e-05	0.00061437
AT4G32350	Chr4:15617465-15620910	Empty vector	EgrNAC61-OX	1.15211	3.14207	1.44743	5.11992	5e-05	0.00061437
AT3G27190	Chr3:10039233-10043066	Empty vector	EgrNAC61-OX	1.22932	3.35236	1.44732	3.97905	5e-05	0.00061437
AT3G54040	Chr3:20013760-20015437	Empty vector	EgrNAC61-OX	0.70899	1.93341	1.44731	2.41239	0.0002	0.00211557
AT5G52790	Chr5:21391716-21394359	Empty vector	EgrNAC61-OX	0.53864	1.46657	1.44506	2.86786	5e-05	0.00061437
AT1G12550	Chr1:4274593-4275981	Empty vector	EgrNAC61-OX	2.4863	6.74891	1.44065	4.1687	5e-05	0.00061437
AT3G25597	Chr3:9305921-9306766	Empty vector	EgrNAC61-OX	19.8284	53.4747	1.43128	6.23549	5e-05	0.00061437
AT1G69370	Chr1:26079955-26083606	Empty vector	EgrNAC61-OX	3.53267	9.52159	1.43044	2.98037	5e-05	0.00061437
AT5G44210	Chr5:17806471-17807534	Empty vector	EgrNAC61-OX	1.52538	4.10737	1.42904	3.56503	5e-05	0.00061437
AT1G27480	Chr1:9544513-9546285	Empty vector	EgrNAC61-OX	1.4323	3.85525	1.42849	3.93713	5e-05	0.00061437
AT4G13000	Chr4:7598092-7599257	Empty vector	EgrNAC61-OX	0.38584	1.03681	1.42607	2.19671	0.00115	0.00931197
AT4G18230	Chr4:10080351-10081939	Empty vector	EgrNAC61-OX	4.56062	12.2549	1.42605	4.54525	5e-05	0.00061437
AT3G61490	Chr3:22758062-22760340	Empty vector	EgrNAC61-OX	0.739618	1.9842	1.4237	3.22272	5e-05	0.00061437
AT1G72990	Chr1:27457265-27462392	Empty vector	EgrNAC61-OX	3.06886	8.21035	1.41974	5.48468	5e-05	0.00061437
AT2G43010	Chr2:17886426-17889050	Empty vector	EgrNAC61-OX	1.62113	4.3363	1.41947	4.3392	5e-05	0.00061437
AT4G38950	Chr4:18154394-18159936	Empty vector	EgrNAC61-OX	0.382857	1.02208	1.41663	3.4498	5e-05	0.00061437
AT2G29050	Chr2:12478145-12480372	Empty vector	EgrNAC61-OX	3.96632	10.5824	1.41579	4.95141	5e-05	0.00061437
AT1G69030	Chr1:25947264-25949262	Empty vector	EgrNAC61-OX	26.1162	69.6094	1.41434	6.88297	5e-05	0.00061437
AT5G23800	Chr5:8022215-8024689	Empty vector	EgrNAC61-OX	0.380378	1.01193	1.41161	2.73533	0.00015	0.00164665
AT1G28670	Chr1:10074506-10076344	Empty vector	EgrNAC61-OX	0.733891	1.95111	1.41066	2.92401	5e-05	0.00061437
AT3G48460	Chr3:17949444-17951195	Empty vector	EgrNAC61-OX	7.34374	19.4981	1.40875	5.70639	5e-05	0.00061437
AT5G22850	Chr5:7633436-7636567	Empty vector	EgrNAC61-OX	10.0704	26.7151	1.40753	6.29379	5e-05	0.00061437
AT5G61440	Chr5:24707499-24708893	Empty vector	EgrNAC61-OX	0.902042	2.3807	1.40012	2.83389	0.0001	0.00115028
AT2G26070	Chr2:11105671-11107188	Empty vector	EgrNAC61-OX	4.71243	12.4081	1.39674	4.60901	5e-05	0.00061437
AT5G49690	Chr5:20189654-20191390	Empty vector	EgrNAC61-OX	16.1774	42.5583	1.39546	6.4997	5e-05	0.00061437
AT3G53400	Chr3:19798106-19800136	Empty vector	EgrNAC61-OX	26.374	69.3698	1.39519	6.79634	5e-05	0.00061437
AT4G12310	Chr4:7310415-7312577	Empty vector	EgrNAC61-OX	2.06554	5.42228	1.39238	4.43083	5e-05	0.00061437
AT5G50950	Chr5:20729611-20733926	Empty vector	EgrNAC61-OX	0.54603	1.42849	1.38744	2.88795	5e-05	0.00061437
AT1G79030	Chr1:29730766-29733611	Empty vector	EgrNAC61-OX	5.22124	13.6439	1.38579	5.83274	5e-05	0.00061437
AT2G46210	Chr2:18977343-18979001	Empty vector	EgrNAC61-OX	1.38245	3.61049	1.38496	3.74747	5e-05	0.00061437
AT4G37240	Chr4:17524460-17525159	Empty vector	EgrNAC61-OX	1.7942	4.68482	1.38465	3.03709	5e-05	0.00061437
AT4G17483	Chr4:9747343-9748892	Empty vector	EgrNAC61-OX	1.49691	3.90831	1.38455	3.15923	5e-05	0.00061437
AT5G19070	Chr5:6375244-6377660	Empty vector	EgrNAC61-OX	16.5824	43.2537	1.38317	6.22873	5e-05	0.00061437
AT1G64940	Chr1:24123788-24125324	Empty vector	EgrNAC61-OX	3.65147	9.46418	1.374	5.02247	5e-05	0.00061437
AT1G03610	Chr1:900886-903003	Empty vector	EgrNAC61-OX	4.80773	12.4596	1.37383	5.10171	5e-05	0.00061437
AT1G49560	Chr1:18342553-18344363	Empty vector	EgrNAC61-OX	2.34626	6.07525	1.37258	4.6077	5e-05	0.00061437
AT3G62860	Chr3:23239445-23242251	Empty vector	EgrNAC61-OX	0.783256	2.02723	1.37196	3.00228	5e-05	0.00061437
AT4G01130	Chr4:485832-488007	Empty vector	EgrNAC61-OX	0.422685	1.08984	1.36646	2.09927	0.0028	0.0191679
AT3G56170	Chr3:20842144-20844476	Empty vector	EgrNAC61-OX	38.4468	99.0525	1.36533	7.2012	5e-05	0.00061437
AT1G16480	Chr1:5625698-5628656	Empty vector	EgrNAC61-OX	1.31454	3.38145	1.36308	4.53397	5e-05	0.00061437
AT2G34340	Chr2:14488785-14489602	Empty vector	EgrNAC61-OX	2.88521	7.41011	1.36082	3.71253	5e-05	0.00061437
AT3G48600	Chr3:18010092-18011440	Empty vector	EgrNAC61-OX	0.759928	1.95084	1.36016	2.35615	0.0004	0.00384051
AT4G10770	Chr4:6628403-6632599	Empty vector	EgrNAC61-OX	0.818784	2.10159	1.35993	3.66486	5e-05	0.00061437
AT5G04390	Chr5:1239099-1240517	Empty vector	EgrNAC61-OX	1.95995	5.02082	1.35711	4.1325	5e-05	0.00061437
AT3G57930	Chr3:21447106-21448690	Empty vector	EgrNAC61-OX	4.23293	10.834	1.35585	5.15723	5e-05	0.00061437
AT5G67470	Chr5:26926712-26930470	Empty vector	EgrNAC61-OX	10.0356	25.6633	1.35459	6.7316	5e-05	0.00061437
AT3G19002	Chr3:6553528-6555657	Empty vector	EgrNAC61-OX	1.32237	3.3804	1.35407	1.75326	0.00505	0.0308438
AT4G22850	Chr4:11994013-11996229	Empty vector	EgrNAC61-OX	2.96409	7.57428	1.35352	4.33062	5e-05	0.00061437
AT5G35750	Chr5:13911370-13916337	Empty vector	EgrNAC61-OX	0.518279	1.32353	1.35259	3.8541	5e-05	0.00061437
AT5G62180	Chr5:24978843-24979849	Empty vector	EgrNAC61-OX	9.33773	23.8086	1.35034	5.22543	5e-05	0.00061437
AT5G22050	Chr5:7301230-7303418	Empty vector	EgrNAC61-OX	2.79066	7.10799	1.34884	4.4829	5e-05	0.00061437
AT3G08890	Chr3:2706631-2709714	Empty vector	EgrNAC61-OX	5.56013	14.1532	1.34794	4.50015	5e-05	0.00061437
AT1G68110	Chr1:25524717-25526150	Empty vector	EgrNAC61-OX	2.12128	5.38904	1.34509	4.1282	5e-05	0.00061437
AT1G65560	Chr1:24371386-24373798	Empty vector	EgrNAC61-OX	6.48309	16.4437	1.34278	5.31298	5e-05	0.00061437
AT5G24655	Chr5:8440693-8441218	Empty vector	EgrNAC61-OX	1.64689	4.17532	1.34214	2.76403	5e-05	0.00061437
AT3G27630	Chr3:10231115-10231418	Empty vector	EgrNAC61-OX	39.2116	99.3744	1.34159	5.1173	5e-05	0.00061437
AT4G37820	Chr4:17785254-17787471	Empty vector	EgrNAC61-OX	9.5402	24.1503	1.33995	7.7128	5e-05	0.00061437
AT1G22570	Chr1:7976619-7978573	Empty vector	EgrNAC61-OX	2.05028	5.18569	1.33872	4.10311	5e-05	0.00061437
AT2G20250	Chr2:8733749-8736577	Empty vector	EgrNAC61-OX	1.10264	2.78808	1.33831	3.77768	5e-05	0.00061437
AT1G53170	Chr1:19821336-19822252	Empty vector	EgrNAC61-OX	9.20797	23.2755	1.33786	4.92957	5e-05	0.00061437
AT1G67300	Chr1:25193703-25197089	Empty vector	EgrNAC61-OX	23.1841	58.5701	1.33703	6.4404	5e-05	0.00061437
AT1G80110	Chr1:30135380-30136956	Empty vector	EgrNAC61-OX	8.02591	20.2259	1.33347	5.07414	5e-05	0.00061437
AT5G24318	Chr5:8281975-8284001	Empty vector	EgrNAC61-OX	3.2728	8.22904	1.3302	4.38563	5e-05	0.00061437
AT4G27480	Chr4:13736834-13738975	Empty vector	EgrNAC61-OX	0.924771	2.32093	1.32753	3.068	5e-05	0.00061437
AT3G20820	Chr3:7280877-7282177	Empty vector	EgrNAC61-OX	0.435949	1.0922	1.32501	2.07958	0.00145	0.011269
AT2G20770	Chr2:8945317-8949413	Empty vector	EgrNAC61-OX	3.26564	8.16964	1.32291	2.50975	5e-05	0.00061437
AT1G33240	Chr1:12051470-12054546	Empty vector	EgrNAC61-OX	0.984032	2.45461	1.31872	4.15265	5e-05	0.00061437
AT5G50360	Chr5:20505179-20506338	Empty vector	EgrNAC61-OX	0.862237	2.14893	1.31746	2.98281	5e-05	0.00061437
AT3G05030	Chr3:1393295-1397358	Empty vector	EgrNAC61-OX	2.51233	6.25193	1.31528	4.35618	5e-05	0.00061437
AT3G11040	Chr3:3460142-3463312	Empty vector	EgrNAC61-OX	0.726762	1.80456	1.31209	3.20408	5e-05	0.00061437
AT3G53380	Chr3:19789061-19791416	Empty vector	EgrNAC61-OX	0.450871	1.11932	1.31184	2.79143	5e-05	0.00061437
AT1G03090	Chr1:739678-746479	Empty vector	EgrNAC61-OX	2.73614	6.79014	1.3113	4.22904	5e-05	0.00061437
AT5G18410	Chr5:6097270-6105031	Empty vector	EgrNAC61-OX	6.79214	16.8535	1.31111	6.1909	5e-05	0.00061437
AT2G46300	Chr2:19008290-19009558	Empty vector	EgrNAC61-OX	0.64052	1.58546	1.30759	2.37951	0.00025	0.00256581
AT5G64530	Chr5:25795232-25796938	Empty vector	EgrNAC61-OX	7.29491	17.9954	1.30267	4.83946	5e-05	0.00061437
AT3G54690	Chr3:20246538-20248140	Empty vector	EgrNAC61-OX	13.6115	33.5721	1.30243	5.70535	5e-05	0.00061437
AT5G43060	Chr5:17269506-17272164	Empty vector	EgrNAC61-OX	38.3186	94.4894	1.30211	6.45945	5e-05	0.00061437
AT3G03250	Chr3:749389-754159	Empty vector	EgrNAC61-OX	82.3363	202.542	1.29862	6.47681	5e-05	0.00061437
AT1G03080	Chr1:731610-738056	Empty vector	EgrNAC61-OX	17.4051	42.5792	1.29064	7.07451	5e-05	0.00061437
AT1G07900	Chr1:2442621-2443632	Empty vector	EgrNAC61-OX	55.934	136.419	1.28624	6.10969	5e-05	0.00061437
AT3G48580	Chr3:18007164-18008488	Empty vector	EgrNAC61-OX	9.61721	23.4314	1.28475	5.35889	5e-05	0.00061437
AT5G12940	Chr5:4087711-4089004	Empty vector	EgrNAC61-OX	0.480078	1.16934	1.28436	2.06255	0.002	0.0146339
AT5G24000	Chr5:8110312-8112710	Empty vector	EgrNAC61-OX	1.25948	3.06678	1.2839	3.13835	5e-05	0.00061437
AT1G55265	Chr1:20617312-20620136	Empty vector	EgrNAC61-OX	23.5563	57.2442	1.28102	3.36146	5e-05	0.00061437
AT4G03390	Chr4:1490464-1495103	Empty vector	EgrNAC61-OX	10.2447	24.8812	1.28017	6.08011	5e-05	0.00061437
AT3G07570	Chr3:2418048-2420296	Empty vector	EgrNAC61-OX	6.68396	16.2154	1.27859	4.92264	5e-05	0.00061437
AT5G59000	Chr5:23818183-23820237	Empty vector	EgrNAC61-OX	4.00152	9.69978	1.2774	4.91544	5e-05	0.00061437
AT2G34930	Chr2:14737065-14739904	Empty vector	EgrNAC61-OX	20.1488	48.8213	1.27681	6.23269	5e-05	0.00061437
AT5G27710	Chr5:9812987-9815473	Empty vector	EgrNAC61-OX	8.07395	19.5564	1.2763	5.19723	5e-05	0.00061437
AT5G23530	Chr5:7932965-7934436	Empty vector	EgrNAC61-OX	3.7964	9.18046	1.27393	4.35443	5e-05	0.00061437
AT3G50780	Chr3:18875398-18877534	Empty vector	EgrNAC61-OX	2.02897	4.90063	1.27222	4.20362	5e-05	0.00061437
AT2G32960	Chr2:13987766-13990976	Empty vector	EgrNAC61-OX	1.93414	4.66391	1.26985	3.53824	5e-05	0.00061437
AT5G40060	Chr5:16034575-16039096	Empty vector	EgrNAC61-OX	1.34313	3.23224	1.26694	4.50676	5e-05	0.00061437
AT3G50800	Chr3:18882303-18882999	Empty vector	EgrNAC61-OX	2.20161	5.29801	1.26689	3.11838	5e-05	0.00061437
AT1G75730	Chr1:28435705-28439769	Empty vector	EgrNAC61-OX	1.14954	2.76509	1.26627	3.90573	5e-05	0.00061437
AT1G49660	Chr1:18378696-18379799	Empty vector	EgrNAC61-OX	2.30208	5.53564	1.26581	3.57418	5e-05	0.00061437
AT3G23030	Chr3:8180767-8181800	Empty vector	EgrNAC61-OX	18.2988	43.9647	1.2646	6.01311	5e-05	0.00061437
AT1G19170	Chr1:6616642-6618986	Empty vector	EgrNAC61-OX	5.80331	13.9205	1.26226	5.10847	5e-05	0.00061437
AT2G19620	Chr2:8483939-8488720	Empty vector	EgrNAC61-OX	1.09453	2.61924	1.25884	2.82603	0.0001	0.00115028
AT3G22121	Chr3:7794956-7796327	Empty vector	EgrNAC61-OX	10.0119	23.9439	1.25795	3.6022	5e-05	0.00061437
AT1G63690	Chr1:23618377-23622396	Empty vector	EgrNAC61-OX	7.62206	18.1948	1.25528	5.39575	5e-05	0.00061437
AT4G21740	Chr4:11545925-11546434	Empty vector	EgrNAC61-OX	12.7057	30.3178	1.25468	4.13858	5e-05	0.00061437
AT1G61260	Chr1:22593464-22595069	Empty vector	EgrNAC61-OX	1.61947	3.8584	1.25249	3.64764	5e-05	0.00061437
AT1G28230	Chr1:9862072-9864606	Empty vector	EgrNAC61-OX	3.47639	8.27482	1.25114	4.00913	5e-05	0.00061437
AT4G15270	Chr4:8716600-8717796	Empty vector	EgrNAC61-OX	0.545867	1.2992	1.25101	2.22969	0.00115	0.00931197
AT1G55910	Chr1:20906133-20907413	Empty vector	EgrNAC61-OX	5.37482	12.7898	1.2507	4.37563	5e-05	0.00061437
AT1G71140	Chr1:26824676-26826748	Empty vector	EgrNAC61-OX	14.0366	33.3888	1.25017	5.5702	5e-05	0.00061437
AT4G32840	Chr4:15844779-15848441	Empty vector	EgrNAC61-OX	2.52103	5.98335	1.24694	4.24222	5e-05	0.00061437
AT4G37432	Chr4:17597109-17598958	Empty vector	EgrNAC61-OX	13.5929	32.2442	1.24618	4.79205	5e-05	0.00061437
AT5G64343	Chr5:25727336-25733313	Empty vector	EgrNAC61-OX	6.10102	14.4614	1.24509	5.26266	5e-05	0.00061437
AT1G09645	Chr1:3122955-3124578	Empty vector	EgrNAC61-OX	36.6602	86.8794	1.2448	5.78169	5e-05	0.00061437
AT1G72130	Chr1:27137180-27139384	Empty vector	EgrNAC61-OX	14.0859	33.343	1.24314	5.6784	5e-05	0.00061437
AT5G16590	Chr5:5431680-5434134	Empty vector	EgrNAC61-OX	2.27252	5.37755	1.24266	4.24442	5e-05	0.00061437
AT4G18430	Chr4:10183716-10185280	Empty vector	EgrNAC61-OX	1.09011	2.57679	1.2411	2.41987	0.00015	0.00164665
AT5G56580	Chr5:22904688-22906661	Empty vector	EgrNAC61-OX	0.542056	1.28029	1.23995	2.28811	0.0005	0.00464862
AT3G52290	Chr3:19393818-19396403	Empty vector	EgrNAC61-OX	0.589655	1.39118	1.23837	2.89505	5e-05	0.00061437
AT2G45770	Chr2:18851215-18853709	Empty vector	EgrNAC61-OX	16.2249	38.2462	1.23711	5.83969	5e-05	0.00061437
AT5G65170	Chr5:26041173-26042406	Empty vector	EgrNAC61-OX	3.41017	8.03688	1.23679	3.90739	5e-05	0.00061437
AT4G25870	Chr4:13149690-13152277	Empty vector	EgrNAC61-OX	3.49185	8.22284	1.23564	4.32893	5e-05	0.00061437
AT5G15210	Chr5:4937578-4939007	Empty vector	EgrNAC61-OX	4.65127	10.9514	1.23541	4.34708	5e-05	0.00061437
AT5G38520	Chr5:15421572-15423431	Empty vector	EgrNAC61-OX	8.15313	19.1317	1.23054	5.06342	5e-05	0.00061437
AT5G34850	Chr5:13108153-13111631	Empty vector	EgrNAC61-OX	34.074	79.9173	1.22983	6.09294	5e-05	0.00061437
AT1G15760	Chr1:5425713-5426322	Empty vector	EgrNAC61-OX	1.88753	4.42464	1.22906	2.47711	0.0002	0.00211557
AT4G34060	Chr4:16314002-16319426	Empty vector	EgrNAC61-OX	0.508782	1.19256	1.22894	3.40688	5e-05	0.00061437
AT3G53280	Chr3:19755703-19757613	Empty vector	EgrNAC61-OX	44.7266	104.76	1.22789	6.11801	5e-05	0.00061437
AT2G18170	Chr2:7907803-7909923	Empty vector	EgrNAC61-OX	12.7142	29.7595	1.2269	5.50829	5e-05	0.00061437
AT4G32790	Chr4:15812094-15814987	Empty vector	EgrNAC61-OX	2.91613	6.82038	1.2258	4.4452	5e-05	0.00061437
AT1G67830	Chr1:25431585-25432990	Empty vector	EgrNAC61-OX	0.558799	1.30341	1.22189	2.16319	0.0008	0.00689609
AT2G47130	Chr2:19349535-19350539	Empty vector	EgrNAC61-OX	5.72292	13.3487	1.22188	4.33154	5e-05	0.00061437
AT1G78340	Chr1:29472891-29473863	Empty vector	EgrNAC61-OX	40.379	94.1832	1.22187	5.97341	5e-05	0.00061437
AT2G20840	Chr2:8971711-8974485	Empty vector	EgrNAC61-OX	10.3482	24.1301	1.22145	5.0057	5e-05	0.00061437
AT2G01890	Chr2:396767-399208	Empty vector	EgrNAC61-OX	1.37302	3.19515	1.21853	2.99851	5e-05	0.00061437
AT4G18240	Chr4:10082107-10087203	Empty vector	EgrNAC61-OX	3.62587	8.43603	1.21824	5.33156	5e-05	0.00061437
AT3G03773	Chr3:951627-953840	Empty vector	EgrNAC61-OX	15.9834	37.0932	1.21458	5.27032	5e-05	0.00061437
AT2G28650	Chr2:12289151-12291045	Empty vector	EgrNAC61-OX	1.58418	3.67262	1.21307	3.62582	5e-05	0.00061437
AT2G44080	Chr2:18237151-18238173	Empty vector	EgrNAC61-OX	13.2454	30.6998	1.21274	4.71936	5e-05	0.00061437
AT5G23730	Chr5:8005233-8006630	Empty vector	EgrNAC61-OX	3.90316	9.00829	1.20661	4.26361	5e-05	0.00061437
AT5G02410	Chr5:517211-519756	Empty vector	EgrNAC61-OX	1.02799	2.37042	1.20531	2.91433	5e-05	0.00061437
AT1G67510	Chr1:25297476-25300184	Empty vector	EgrNAC61-OX	0.960626	2.21492	1.20521	3.11107	5e-05	0.00061437
AT3G26670	Chr3:9797985-9801169	Empty vector	EgrNAC61-OX	18.1394	41.8165	1.20495	5.63376	5e-05	0.00061437
AT5G09760	Chr5:3032374-3034543	Empty vector	EgrNAC61-OX	1.98918	4.58282	1.20406	3.93801	5e-05	0.00061437
AT3G28640	Chr3:10731517-10733032	Empty vector	EgrNAC61-OX	1.05784	2.42689	1.19798	2.99122	5e-05	0.00061437
AT5G53590	Chr5:21771810-21772794	Empty vector	EgrNAC61-OX	52.3257	119.892	1.19615	5.74952	5e-05	0.00061437
AT2G24330	Chr2:10347159-10349825	Empty vector	EgrNAC61-OX	24.21	55.4179	1.19475	6.04894	5e-05	0.00061437
AT3G13275	Chr3:4289193-4289842	Empty vector	EgrNAC61-OX	12.7367	29.0992	1.19199	4.2906	5e-05	0.00061437
AT4G19160	Chr4:10477295-10480141	Empty vector	EgrNAC61-OX	9.63486	21.9913	1.1906	5.19952	5e-05	0.00061437
AT5G02970	Chr5:694968-697637	Empty vector	EgrNAC61-OX	1.9304	4.39245	1.18613	3.87688	5e-05	0.00061437
AT5G61865	Chr5:24847326-24849792	Empty vector	EgrNAC61-OX	1.82644	4.15365	1.18534	3.68592	5e-05	0.00061437
AT3G48425	Chr3:17931817-17934744	Empty vector	EgrNAC61-OX	5.52597	12.563	1.18488	4.63695	5e-05	0.00061437
AT1G51420	Chr1:19064767-19066704	Empty vector	EgrNAC61-OX	1.72704	3.9253	1.1845	3.44816	5e-05	0.00061437
AT1G74440	Chr1:27975178-27980404	Empty vector	EgrNAC61-OX	1.74357	3.95895	1.18307	2.58685	0.0002	0.00211557
AT5G14550	Chr5:4691005-4694086	Empty vector	EgrNAC61-OX	11.1551	25.3284	1.18306	5.30706	5e-05	0.00061437
AT2G21300	Chr2:9114153-9119946	Empty vector	EgrNAC61-OX	10.4476	23.6908	1.18115	5.80079	5e-05	0.00061437
AT5G51260	Chr5:20832024-20833782	Empty vector	EgrNAC61-OX	14.8207	33.5698	1.17955	5.11743	5e-05	0.00061437
AT4G35550	Chr4:16873834-16877306	Empty vector	EgrNAC61-OX	17.539	39.7187	1.17925	4.96619	5e-05	0.00061437
AT3G14350	Chr3:4782756-4787236	Empty vector	EgrNAC61-OX	11.0026	24.893	1.1779	5.58993	5e-05	0.00061437
AT3G23340	Chr3:8350802-8353959	Empty vector	EgrNAC61-OX	1.58283	3.57975	1.17736	3.4717	5e-05	0.00061437
AT4G17790	Chr4:9891050-9892807	Empty vector	EgrNAC61-OX	8.64422	19.5339	1.17618	4.54825	5e-05	0.00061437
AT1G56250	Chr1:21061599-21062995	Empty vector	EgrNAC61-OX	1.18076	2.66421	1.17399	2.75602	5e-05	0.00061437
AT4G00760	Chr4:327024-333477	Empty vector	EgrNAC61-OX	2.05207	4.62796	1.1733	3.94261	5e-05	0.00061437
AT1G26570	Chr1:9182203-9184393	Empty vector	EgrNAC61-OX	0.675125	1.52259	1.1733	2.65314	5e-05	0.00061437
AT4G02005	Chr4:876907-879741	Empty vector	EgrNAC61-OX	0.717672	1.61852	1.17328	2.50581	0.0001	0.00115028
AT2G25290	Chr2:10765701-10768665	Empty vector	EgrNAC61-OX	2.91797	6.57386	1.17177	4.75152	5e-05	0.00061437
AT4G15790	Chr4:8982182-8984210	Empty vector	EgrNAC61-OX	17.3927	39.1665	1.17114	5.05557	5e-05	0.00061437
AT4G37590	Chr4:17662841-17666428	Empty vector	EgrNAC61-OX	1.59195	3.58407	1.17081	4.04299	5e-05	0.00061437
AT3G56590	Chr3:20964856-20968019	Empty vector	EgrNAC61-OX	17.7627	39.9875	1.1707	5.55145	5e-05	0.00061437
AT3G47360	Chr3:17451111-17452843	Empty vector	EgrNAC61-OX	3.95929	8.88789	1.1666	3.58921	5e-05	0.00061437
AT3G50350	Chr3:18672101-18674022	Empty vector	EgrNAC61-OX	7.91657	17.7678	1.16632	3.63892	5e-05	0.00061437
AT5G47820	Chr5:19366482-19372789	Empty vector	EgrNAC61-OX	12.3852	27.7155	1.16207	6.02012	5e-05	0.00061437
AT2G23290	Chr2:9904786-9905920	Empty vector	EgrNAC61-OX	6.70069	14.9864	1.16128	4.66047	5e-05	0.00061437
AT4G23790	Chr4:12387839-12389791	Empty vector	EgrNAC61-OX	1.16192	2.59731	1.16051	2.84711	5e-05	0.00061437
AT5G07120	Chr5:2205999-2209516	Empty vector	EgrNAC61-OX	8.98702	20.0646	1.15874	4.8438	5e-05	0.00061437
AT5G49280	Chr5:19976593-19977449	Empty vector	EgrNAC61-OX	22.861	51.0179	1.15811	4.8585	5e-05	0.00061437
AT3G63120	Chr3:23322955-23324247	Empty vector	EgrNAC61-OX	6.76015	15.0826	1.15775	4.1851	5e-05	0.00061437
AT5G02180	Chr5:430876-433741	Empty vector	EgrNAC61-OX	1.44567	3.22206	1.15625	3.22436	5e-05	0.00061437
AT4G02100	Chr4:930064-932330	Empty vector	EgrNAC61-OX	1.06971	2.38121	1.15447	3.06293	5e-05	0.00061437
AT4G25770	Chr4:13117524-13120118	Empty vector	EgrNAC61-OX	14.7459	32.8242	1.15445	5.32043	5e-05	0.00061437
AT1G10670	Chr1:3535382-3538439	Empty vector	EgrNAC61-OX	75.738	168.582	1.15436	5.90385	5e-05	0.00061437
AT2G37120	Chr2:15594029-15594961	Empty vector	EgrNAC61-OX	10.323	22.9775	1.15436	3.92293	5e-05	0.00061437
AT5G13820	Chr5:4460893-4464666	Empty vector	EgrNAC61-OX	20.5194	45.5963	1.15193	5.77661	5e-05	0.00061437
AT3G48330	Chr3:17891133-17893975	Empty vector	EgrNAC61-OX	10.9836	24.3516	1.14867	2.46512	0.0002	0.00211557
AT1G26930	Chr1:9336056-9337786	Empty vector	EgrNAC61-OX	29.3172	64.9557	1.14771	5.54363	5e-05	0.00061437
AT4G03115	Chr4:1382437-1385485	Empty vector	EgrNAC61-OX	2.51541	5.56714	1.14614	3.85978	5e-05	0.00061437
AT2G38360	Chr2:16069614-16070589	Empty vector	EgrNAC61-OX	74.9991	165.847	1.14491	5.91033	5e-05	0.00061437
AT3G11660	Chr3:3678834-3679943	Empty vector	EgrNAC61-OX	49.0004	107.932	1.13926	5.64066	5e-05	0.00061437
AT3G50110	Chr3:18580608-18584535	Empty vector	EgrNAC61-OX	1.23198	2.71313	1.13898	3.36688	5e-05	0.00061437
AT1G70800	Chr1:26702704-26703790	Empty vector	EgrNAC61-OX	1.79031	3.94138	1.13849	2.62279	5e-05	0.00061437
AT5G49900	Chr5:20296517-20302346	Empty vector	EgrNAC61-OX	1.31663	2.8979	1.13816	3.81542	5e-05	0.00061437
AT2G36080	Chr2:15148258-15151575	Empty vector	EgrNAC61-OX	3.99165	8.77411	1.13627	3.75263	5e-05	0.00061437
AT1G69700	Chr1:26220237-26221825	Empty vector	EgrNAC61-OX	1.14775	2.51733	1.13308	2.23257	0.001	0.00831789
AT5G63500	Chr5:25423406-25423791	Empty vector	EgrNAC61-OX	19.3643	42.47	1.13305	3.55156	5e-05	0.00061437
AT3G59695	Chr3:22048753-22051673	Empty vector	EgrNAC61-OX	2.25259	4.9312	1.13036	3.22067	5e-05	0.00061437
AT5G35160	Chr5:13414750-13417265	Empty vector	EgrNAC61-OX	34.2559	74.9661	1.12989	5.66016	5e-05	0.00061437
AT5G55970	Chr5:22667234-22669545	Empty vector	EgrNAC61-OX	3.62034	7.92193	1.12973	3.71849	5e-05	0.00061437
AT1G74390	Chr1:27961536-27963847	Empty vector	EgrNAC61-OX	2.55675	5.58823	1.12808	3.74771	5e-05	0.00061437
AT5G51550	Chr5:20939493-20940895	Empty vector	EgrNAC61-OX	10.7807	23.5461	1.12703	4.64996	5e-05	0.00061437
AT5G56870	Chr5:23004195-23008649	Empty vector	EgrNAC61-OX	3.68028	8.027	1.12504	4.52216	5e-05	0.00061437
AT4G01700	Chr4:729886-733510	Empty vector	EgrNAC61-OX	81.0631	176.638	1.12368	3.65672	5e-05	0.00061437
AT5G52280	Chr5:21226832-21230254	Empty vector	EgrNAC61-OX	1.79628	3.90585	1.12062	4.71226	5e-05	0.00061437
AT3G53130	Chr3:19692770-19697542	Empty vector	EgrNAC61-OX	9.23079	20.0557	1.11948	5.36929	5e-05	0.00061437
AT1G22590	Chr1:7981739-7984334	Empty vector	EgrNAC61-OX	4.24135	9.21385	1.11928	3.45095	5e-05	0.00061437
AT5G02560	Chr5:575381-576606	Empty vector	EgrNAC61-OX	15.2946	33.2115	1.11866	4.47568	5e-05	0.00061437
AT5G62900	Chr5:25248796-25249942	Empty vector	EgrNAC61-OX	6.86533	14.9004	1.11795	3.75804	5e-05	0.00061437
AT1G02860	Chr1:635143-638677	Empty vector	EgrNAC61-OX	12.0999	26.1998	1.11457	2.70651	5e-05	0.00061437
AT1G29560	Chr1:10332370-10335694	Empty vector	EgrNAC61-OX	0.743084	1.60861	1.11421	3.40896	5e-05	0.00061437
AT1G75540	Chr1:28366026-28367652	Empty vector	EgrNAC61-OX	17.0066	36.7621	1.11213	4.92223	5e-05	0.00061437
AT5G09995	Chr5:3124567-3126378	Empty vector	EgrNAC61-OX	5.19229	11.2223	1.11193	3.66897	5e-05	0.00061437
AT5G50250	Chr5:20451227-20454013	Empty vector	EgrNAC61-OX	65.8626	142.309	1.11149	5.35323	5e-05	0.00061437
AT2G34710	Chr2:14639322-14644273	Empty vector	EgrNAC61-OX	1.5181	3.2791	1.11103	3.76333	5e-05	0.00061437
AT5G57330	Chr5:23218213-23221089	Empty vector	EgrNAC61-OX	51.0379	110.105	1.10924	5.64027	5e-05	0.00061437
AT3G54930	Chr3:20350838-20352948	Empty vector	EgrNAC61-OX	0.814649	1.75738	1.10917	2.60549	5e-05	0.00061437
AT2G36490	Chr2:15308020-15314807	Empty vector	EgrNAC61-OX	2.87357	6.19211	1.10759	5.07789	5e-05	0.00061437
AT3G24040	Chr3:8680876-8683289	Empty vector	EgrNAC61-OX	16.7537	36.0082	1.10385	4.99958	5e-05	0.00061437
AT3G42950	Chr3:15015139-15018071	Empty vector	EgrNAC61-OX	9.65009	20.7388	1.10372	4.8646	5e-05	0.00061437
AT3G61590	Chr3:22791961-22794341	Empty vector	EgrNAC61-OX	2.28602	4.9109	1.10315	3.46146	5e-05	0.00061437
AT2G05320	Chr2:1936015-1937464	Empty vector	EgrNAC61-OX	11.7299	25.1629	1.1011	4.85117	5e-05	0.00061437
AT5G53500	Chr5:21725440-21729300	Empty vector	EgrNAC61-OX	2.04931	4.39561	1.10093	3.99305	5e-05	0.00061437
AT5G35730	Chr5:13893706-13896974	Empty vector	EgrNAC61-OX	22.971	49.2693	1.10088	5.23014	5e-05	0.00061437
AT4G02000	Chr4:874879-875903	Empty vector	EgrNAC61-OX	1.45695	3.12229	1.09966	2.50021	5e-05	0.00061437
AT3G45600	Chr3:16732592-16735951	Empty vector	EgrNAC61-OX	14.9928	32.0951	1.09808	4.17926	5e-05	0.00061437
AT3G28180	Chr3:10505828-10509239	Empty vector	EgrNAC61-OX	35.4867	75.8855	1.09654	5.49807	5e-05	0.00061437
AT2G36350	Chr2:15238092-15241923	Empty vector	EgrNAC61-OX	1.05505	2.25527	1.09598	3.5182	5e-05	0.00061437
AT5G43870	Chr5:17632345-17635912	Empty vector	EgrNAC61-OX	2.07737	4.43366	1.09374	3.37279	5e-05	0.00061437
AT3G15350	Chr3:5166205-5172837	Empty vector	EgrNAC61-OX	11.6418	24.7928	1.0906	4.10731	5e-05	0.00061437
AT5G25050	Chr5:8631679-8634027	Empty vector	EgrNAC61-OX	10.3337	21.965	1.08785	4.78906	5e-05	0.00061437
AT1G52720	Chr1:19640898-19641665	Empty vector	EgrNAC61-OX	9.88445	21.002	1.0873	3.74433	5e-05	0.00061437
AT3G61310	Chr3:22687569-22692834	Empty vector	EgrNAC61-OX	2.58351	5.48155	1.08525	3.35427	5e-05	0.00061437
AT2G31130	Chr2:13263578-13266560	Empty vector	EgrNAC61-OX	11.0835	23.5132	1.08506	5.37398	5e-05	0.00061437
AT2G40020	Chr2:16710978-16713070	Empty vector	EgrNAC61-OX	3.69175	7.81674	1.08226	3.82463	5e-05	0.00061437
AT3G60630	Chr3:22410364-22412608	Empty vector	EgrNAC61-OX	2.7329	5.77887	1.08036	3.76591	5e-05	0.00061437
AT3G61960	Chr3:22941771-22945288	Empty vector	EgrNAC61-OX	22.8358	48.2853	1.08029	5.38975	5e-05	0.00061437
AT4G11360	Chr4:6906013-6906759	Empty vector	EgrNAC61-OX	28.0151	59.1463	1.07808	4.61503	5e-05	0.00061437
AT4G18460	Chr4:10192908-10196796	Empty vector	EgrNAC61-OX	3.10296	6.54771	1.07734	1.96695	0.00215	0.0155073
AT5G44790	Chr5:18075609-18079988	Empty vector	EgrNAC61-OX	35.7017	75.3231	1.0771	5.40593	5e-05	0.00061437
AT1G10690	Chr1:3549991-3550632	Empty vector	EgrNAC61-OX	6.88885	14.5261	1.07631	3.13913	5e-05	0.00061437
AT4G22910	Chr4:12012676-12016011	Empty vector	EgrNAC61-OX	10.6272	22.3686	1.07372	4.80342	5e-05	0.00061437
AT2G17840	Chr2:7755604-7757852	Empty vector	EgrNAC61-OX	121.36	255.17	1.07216	5.37523	5e-05	0.00061437
AT5G51180	Chr5:20797016-20800214	Empty vector	EgrNAC61-OX	28.3981	59.6971	1.07186	5.27061	5e-05	0.00061437
AT1G19200	Chr1:6625019-6625856	Empty vector	EgrNAC61-OX	10.4516	21.9642	1.07142	4.02643	5e-05	0.00061437
AT1G55810	Chr1:20860608-20864266	Empty vector	EgrNAC61-OX	8.03551	16.8728	1.07024	4.62176	5e-05	0.00061437
AT1G04100	Chr1:1059505-1061191	Empty vector	EgrNAC61-OX	6.63842	13.9354	1.06984	4.0055	5e-05	0.00061437
AT1G50120	Chr1:18561828-18566172	Empty vector	EgrNAC61-OX	11.6082	24.3579	1.06924	4.89774	5e-05	0.00061437
AT5G08560	Chr5:2770873-2774672	Empty vector	EgrNAC61-OX	39.8257	83.4665	1.0675	5.41934	5e-05	0.00061437
AT1G14290	Chr1:4880050-4881964	Empty vector	EgrNAC61-OX	3.39091	7.09533	1.0652	3.20752	5e-05	0.00061437
AT1G27850	Chr1:9698416-9703941	Empty vector	EgrNAC61-OX	7.36396	15.3919	1.06361	5.19274	5e-05	0.00061437
AT3G17420	Chr3:5959211-5962179	Empty vector	EgrNAC61-OX	10.4865	21.8876	1.06158	4.9055	5e-05	0.00061437
AT3G57040	Chr3:21109613-21111432	Empty vector	EgrNAC61-OX	4.52632	9.42812	1.05863	3.81415	5e-05	0.00061437
AT3G19390	Chr3:6722988-6725027	Empty vector	EgrNAC61-OX	0.770174	1.60306	1.05757	2.44349	0.00025	0.00256581
AT2G29730	Chr2:12703536-12705181	Empty vector	EgrNAC61-OX	0.588699	1.22505	1.05723	2.13581	0.0009	0.00761119
AT3G56260	Chr3:20867969-20869024	Empty vector	EgrNAC61-OX	1.29397	2.69212	1.05694	2.36815	0.0001	0.00115028
AT5G12880	Chr5:4068518-4068962	Empty vector	EgrNAC61-OX	48.8875	101.705	1.05686	4.32512	5e-05	0.00061437
AT1G03106	Chr1:748101-749034	Empty vector	EgrNAC61-OX	0.848549	1.76477	1.05641	1.68761	0.00815	0.0448638
AT5G56890	Chr5:23010522-23015671	Empty vector	EgrNAC61-OX	31.1485	64.6609	1.05373	5.27586	5e-05	0.00061437
AT1G12240	Chr1:4153651-4157644	Empty vector	EgrNAC61-OX	7.65063	15.8779	1.05337	4.63364	5e-05	0.00061437
AT3G54880	Chr3:20336855-20338522	Empty vector	EgrNAC61-OX	3.34408	6.93517	1.05232	3.12307	5e-05	0.00061437
AT4G35320	Chr4:16805868-16806655	Empty vector	EgrNAC61-OX	12.4189	25.7545	1.05228	3.94639	5e-05	0.00061437
AT4G36890	Chr4:17379174-17381780	Empty vector	EgrNAC61-OX	10.7106	22.1919	1.051	4.88862	5e-05	0.00061437
AT1G23190	Chr1:8219868-8224469	Empty vector	EgrNAC61-OX	88.7659	183.897	1.05082	5.24437	5e-05	0.00061437
AT5G44260	Chr5:17829625-17831225	Empty vector	EgrNAC61-OX	0.555283	1.14864	1.04863	1.94238	0.0016	0.0122063
AT1G60260	Chr1:22218787-22221409	Empty vector	EgrNAC61-OX	0.595145	1.23063	1.04808	2.04744	0.00115	0.00931197
AT5G16870	Chr5:5546810-5548736	Empty vector	EgrNAC61-OX	1.83516	3.79235	1.04719	2.36855	0.00025	0.00256581
AT4G33910	Chr4:16256732-16258771	Empty vector	EgrNAC61-OX	43.1268	89.085	1.0466	5.19382	5e-05	0.00061437
AT1G11950	Chr1:4034586-4038758	Empty vector	EgrNAC61-OX	0.691073	1.42617	1.04524	2.94559	5e-05	0.00061437
AT1G68890	Chr1:25896944-25906714	Empty vector	EgrNAC61-OX	0.831973	1.71631	1.0447	3.48646	5e-05	0.00061437
AT1G23120	Chr1:8198719-8199557	Empty vector	EgrNAC61-OX	3.61243	7.44664	1.04362	3.03621	5e-05	0.00061437
AT1G80940	Chr1:30410700-30412289	Empty vector	EgrNAC61-OX	15.0745	31.0265	1.04139	4.86582	5e-05	0.00061437
AT3G11490	Chr3:3617522-3619567	Empty vector	EgrNAC61-OX	4.14688	8.53429	1.04125	3.72716	5e-05	0.00061437
AT1G56520	Chr1:21174663-21178974	Empty vector	EgrNAC61-OX	0.827003	1.69884	1.03859	3.07408	5e-05	0.00061437
AT3G19000	Chr3:6553528-6555657	Empty vector	EgrNAC61-OX	4.07781	8.36802	1.03709	3.38517	5e-05	0.00061437
AT5G47060	Chr5:19116787-19118046	Empty vector	EgrNAC61-OX	13.9474	28.6146	1.03676	4.4209	5e-05	0.00061437
AT5G11790	Chr5:3799549-3802792	Empty vector	EgrNAC61-OX	4.45938	9.14493	1.03613	3.74837	5e-05	0.00061437
AT2G20780	Chr2:8945317-8949413	Empty vector	EgrNAC61-OX	11.7153	24.0191	1.03579	4.36751	5e-05	0.00061437
AT1G13180	Chr1:4495027-4498469	Empty vector	EgrNAC61-OX	6.5877	13.4625	1.0311	4.31978	5e-05	0.00061437
AT1G80520	Chr1:30276480-30277059	Empty vector	EgrNAC61-OX	6.21578	12.6861	1.02924	3.05588	5e-05	0.00061437
AT3G28630	Chr3:10728950-10730849	Empty vector	EgrNAC61-OX	0.539177	1.09931	1.02777	2.02419	0.00185	0.0137292
AT5G63030	Chr5:25286222-25287694	Empty vector	EgrNAC61-OX	60.2889	122.81	1.02646	5.08454	5e-05	0.00061437
AT4G23150	Chr4:12125730-12128332	Empty vector	EgrNAC61-OX	4.96165	10.1037	1.02599	4.08724	5e-05	0.00061437
AT1G04200	Chr1:1109481-1114107	Empty vector	EgrNAC61-OX	11.0377	22.4702	1.02558	4.73607	5e-05	0.00061437
AT5G46600	Chr5:18907670-18910838	Empty vector	EgrNAC61-OX	0.694841	1.41302	1.02403	2.34219	0.00015	0.00164665
AT5G15770	Chr5:5144092-5144542	Empty vector	EgrNAC61-OX	1.84367	3.74884	1.02386	1.94937	0.0038	0.024478
AT3G55760	Chr3:20700391-20703083	Empty vector	EgrNAC61-OX	4.01208	8.15755	1.02379	4.21184	5e-05	0.00061437
AT3G29770	Chr3:11648340-11650839	Empty vector	EgrNAC61-OX	1.88435	3.82337	1.02078	2.84072	5e-05	0.00061437
AT1G33360	Chr1:12091876-12096025	Empty vector	EgrNAC61-OX	9.52777	19.317	1.01966	4.74352	5e-05	0.00061437
AT4G12840	Chr4:7531140-7536263	Empty vector	EgrNAC61-OX	1.54935	3.14048	1.01932	2.15168	0.0009	0.00761119
AT1G04160	Chr1:1086494-1096146	Empty vector	EgrNAC61-OX	1.18359	2.39721	1.01819	3.76027	5e-05	0.00061437
AT5G18070	Chr5:5981006-5982934	Empty vector	EgrNAC61-OX	7.66729	15.52	1.01734	4.37373	5e-05	0.00061437
AT5G46870	Chr5:19015232-19017063	Empty vector	EgrNAC61-OX	2.36973	4.79672	1.01733	3.09326	5e-05	0.00061437
AT2G38060	Chr2:15922556-15925623	Empty vector	EgrNAC61-OX	0.594017	1.20203	1.01689	2.08138	0.0013	0.0102975
AT4G30940	Chr4:15054872-15056826	Empty vector	EgrNAC61-OX	0.845694	1.71039	1.01612	2.42011	0.0002	0.00211557
AT3G18490	Chr3:6348754-6350668	Empty vector	EgrNAC61-OX	26.9629	54.4822	1.01481	4.84633	5e-05	0.00061437
AT3G48350	Chr3:17905724-17907561	Empty vector	EgrNAC61-OX	0.962793	1.94387	1.01363	2.26493	0.0002	0.00211557
AT1G01300	Chr1:116942-118764	Empty vector	EgrNAC61-OX	6.17756	12.4702	1.01337	3.97139	5e-05	0.00061437
AT1G16680	Chr1:5702752-5705838	Empty vector	EgrNAC61-OX	6.54244	13.2063	1.01333	4.46802	5e-05	0.00061437
AT5G02430	Chr5:526591-529839	Empty vector	EgrNAC61-OX	2.51146	5.06572	1.01224	3.84321	5e-05	0.00061437
AT2G02100	Chr2:528349-529108	Empty vector	EgrNAC61-OX	9.69169	19.5413	1.01171	3.13958	5e-05	0.00061437
AT1G80630	Chr1:30308695-30310656	Empty vector	EgrNAC61-OX	1.57956	3.1781	1.00864	2.86181	5e-05	0.00061437
AT2G45850	Chr2:18869260-18873972	Empty vector	EgrNAC61-OX	0.922931	1.85646	1.00826	2.3741	0.0001	0.00115028
AT1G73760	Chr1:27739167-27741207	Empty vector	EgrNAC61-OX	25.1304	50.5078	1.00707	4.79613	5e-05	0.00061437
AT1G23040	Chr1:8164958-8165862	Empty vector	EgrNAC61-OX	158.31	317.786	1.00531	5.01991	5e-05	0.00061437
AT5G04830	Chr5:1402044-1403961	Empty vector	EgrNAC61-OX	117.364	235.389	1.00406	5.13242	5e-05	0.00061437
AT1G14840	Chr1:5111954-5115497	Empty vector	EgrNAC61-OX	1.77352	3.55214	1.00207	3.69604	5e-05	0.00061437
AT1G29470	Chr1:10310244-10314048	Empty vector	EgrNAC61-OX	58.6128	117.391	1.00204	5.18888	5e-05	0.00061437
AT1G03420	Chr1:844435-847739	Empty vector	EgrNAC61-OX	12.7203	25.4594	1.00107	3.69916	5e-05	0.00061437
AT4G23280	Chr4:12174739-12177471	Empty vector	EgrNAC61-OX	22.546	11.2418	-1.004	-4.57877	5e-05	0.00061437
AT1G04360	Chr1:1167456-1168878	Empty vector	EgrNAC61-OX	1.11504	0.555661	-1.00481	-1.85943	0.00265	0.0183323
AT5G24210	Chr5:8217334-8219619	Empty vector	EgrNAC61-OX	78.8289	39.2428	-1.0063	-4.91012	5e-05	0.00061437
AT4G18195	Chr4:10069693-10071115	Empty vector	EgrNAC61-OX	4.89323	2.43437	-1.00724	-2.90057	5e-05	0.00061437
AT4G18205	Chr4:10073757-10075271	Empty vector	EgrNAC61-OX	4.77579	2.37354	-1.0087	-2.992	5e-05	0.00061437
AT4G36360	Chr4:17176341-17181261	Empty vector	EgrNAC61-OX	51.2499	25.3577	-1.01513	-5.12176	5e-05	0.00061437
AT4G02075	Chr4:913418-916476	Empty vector	EgrNAC61-OX	3.76693	1.86348	-1.01539	-2.52826	0.0001	0.00115028
AT2G29340	Chr2:12597114-12599203	Empty vector	EgrNAC61-OX	3.07417	1.51949	-1.01661	-2.25309	0.0003	0.00300073
AT5G59790	Chr5:24090714-24093168	Empty vector	EgrNAC61-OX	19.4433	9.57621	-1.02175	-4.7372	5e-05	0.00061437
AT2G35035	Chr2:14763177-14765079	Empty vector	EgrNAC61-OX	1.69478	0.833302	-1.02418	-1.84384	0.0029	0.0197204
AT3G24420	Chr3:8862839-8864914	Empty vector	EgrNAC61-OX	338.217	166.297	-1.02418	-5.08492	5e-05	0.00061437
AT2G39380	Chr2:16447005-16449083	Empty vector	EgrNAC61-OX	32.8151	16.1207	-1.02545	-4.89578	5e-05	0.00061437
AT5G57010	Chr5:23068036-23070412	Empty vector	EgrNAC61-OX	67.282	33.0488	-1.02562	-5.01678	5e-05	0.00061437
AT1G61120	Chr1:22523636-22528811	Empty vector	EgrNAC61-OX	24.8713	12.2005	-1.02754	-4.68172	5e-05	0.00061437
AT4G21410	Chr4:11402313-11405056	Empty vector	EgrNAC61-OX	126.248	61.817	-1.03019	-5.18632	5e-05	0.00061437
AT2G34500	Chr2:14539478-14541406	Empty vector	EgrNAC61-OX	57.9071	28.3515	-1.03032	-4.89842	5e-05	0.00061437
AT2G20142	Chr2:8695373-8696643	Empty vector	EgrNAC61-OX	11.1845	5.47396	-1.03085	-3.5	5e-05	0.00061437
AT1G70581	Chr1:26616266-26616996	Empty vector	EgrNAC61-OX	2.73684	1.33902	-1.03133	-2.09814	0.0019	0.0140355
AT2G27660	Chr2:11798536-11800850	Empty vector	EgrNAC61-OX	9.72721	4.75034	-1.034	-4.35599	5e-05	0.00061437
AT4G09030	Chr4:5792206-5792790	Empty vector	EgrNAC61-OX	161.053	78.5365	-1.0361	-5.17318	5e-05	0.00061437
AT1G19950	Chr1:6924183-6926724	Empty vector	EgrNAC61-OX	1.35642	0.660754	-1.03762	-2.26754	0.0009	0.00761119
AT3G60966	Chr3:22552619-22553668	Empty vector	EgrNAC61-OX	2.68396	1.30614	-1.03906	-2.22993	0.0002	0.00211557
AT5G44910	Chr5:18137353-18138235	Empty vector	EgrNAC61-OX	6.91588	3.36092	-1.04106	-3.02521	5e-05	0.00061437
AT4G13100	Chr4:7636437-7639037	Empty vector	EgrNAC61-OX	1.68265	0.816401	-1.04339	-2.07291	0.00045	0.00424691
AT5G67000	Chr5:26746676-26747281	Empty vector	EgrNAC61-OX	7.08831	3.43722	-1.0442	-2.65679	0.0001	0.00115028
AT2G42430	Chr2:17663443-17665295	Empty vector	EgrNAC61-OX	4.79048	2.32229	-1.04462	-2.95094	5e-05	0.00061437
AT4G23210	Chr4:12148713-12151479	Empty vector	EgrNAC61-OX	139.654	67.6569	-1.04554	-5.22411	5e-05	0.00061437
AT4G23290	Chr4:12177737-12180826	Empty vector	EgrNAC61-OX	36.7518	17.7961	-1.04626	-5.03214	5e-05	0.00061437
AT1G14860	Chr1:5124741-5126151	Empty vector	EgrNAC61-OX	16.9989	8.22969	-1.04653	-4.10241	5e-05	0.00061437
AT2G29440	Chr2:12620059-12621148	Empty vector	EgrNAC61-OX	84.7377	40.8394	-1.05304	-4.99117	5e-05	0.00061437
AT1G67100	Chr1:25053733-25054847	Empty vector	EgrNAC61-OX	8.68428	4.17486	-1.05668	-3.48902	5e-05	0.00061437
AT3G59880	Chr3:22120968-22121700	Empty vector	EgrNAC61-OX	26.8865	12.9196	-1.05733	-3.9556	5e-05	0.00061437
AT1G32960	Chr1:11945306-11948650	Empty vector	EgrNAC61-OX	5.70021	2.73663	-1.05862	-3.98542	5e-05	0.00061437
AT3G49845	Chr3:18487257-18488298	Empty vector	EgrNAC61-OX	2.03495	0.975829	-1.06029	-1.77002	0.00325	0.0216218
AT2G30750	Chr2:13099335-13101413	Empty vector	EgrNAC61-OX	145.897	69.9018	-1.06155	-4.90313	5e-05	0.00061437
AT5G22300	Chr5:7379198-7381935	Empty vector	EgrNAC61-OX	95.779	45.8518	-1.06273	-5.15913	5e-05	0.00061437
AT2G47630	Chr2:19534502-19537014	Empty vector	EgrNAC61-OX	21.5066	10.2894	-1.06363	-4.48853	5e-05	0.00061437
AT1G63240	Chr1:23456020-23458661	Empty vector	EgrNAC61-OX	13.9131	6.6525	-1.06447	-5.13773	5e-05	0.00061437
AT4G34210	Chr4:16379002-16379461	Empty vector	EgrNAC61-OX	8.10977	3.87683	-1.06478	-2.44051	0.00015	0.00164665
AT1G66600	Chr1:24848319-24849364	Empty vector	EgrNAC61-OX	10.4706	5.00069	-1.06614	-3.37801	5e-05	0.00061437
AT5G53760	Chr5:21822485-21826451	Empty vector	EgrNAC61-OX	32.7624	15.633	-1.06744	-5.0812	5e-05	0.00061437
AT4G19230	Chr4:10521378-10523961	Empty vector	EgrNAC61-OX	4.82976	2.29759	-1.07183	-3.53556	5e-05	0.00061437
AT1G57640	Chr1:21346353-21350793	Empty vector	EgrNAC61-OX	1.02277	0.486441	-1.07215	-2.89287	5e-05	0.00061437
AT2G44370	Chr2:18321993-18323121	Empty vector	EgrNAC61-OX	4.03135	1.91209	-1.07611	-3.05291	5e-05	0.00061437
AT1G74080	Chr1:27855698-27857534	Empty vector	EgrNAC61-OX	3.10589	1.47278	-1.07646	-2.75511	5e-05	0.00061437
AT5G15130	Chr5:4904346-4907094	Empty vector	EgrNAC61-OX	2.69096	1.27326	-1.07959	-3.02029	5e-05	0.00061437
AT4G27950	Chr4:13909568-13910859	Empty vector	EgrNAC61-OX	21.5885	10.2113	-1.08009	-4.6679	5e-05	0.00061437
AT1G29280	Chr1:10236366-10237467	Empty vector	EgrNAC61-OX	4.89984	2.31212	-1.08352	-3.05927	5e-05	0.00061437
AT5G56590	Chr5:22907318-22909559	Empty vector	EgrNAC61-OX	1.12855	0.532295	-1.08417	-2.23112	0.0005	0.00464862
AT3G07390	Chr3:2365300-2366496	Empty vector	EgrNAC61-OX	594.044	280.018	-1.08505	-5.34066	5e-05	0.00061437
AT2G41940	Chr2:17507508-17508616	Empty vector	EgrNAC61-OX	2.31948	1.09238	-1.08632	-2.51001	0.00035	0.00343301
AT3G06100	Chr3:1841170-1843093	Empty vector	EgrNAC61-OX	5.1453	2.41263	-1.09265	-3.04856	5e-05	0.00061437
AT4G39950	Chr4:18525245-18527579	Empty vector	EgrNAC61-OX	51.0017	23.9011	-1.09347	-4.84302	5e-05	0.00061437
AT4G02630	Chr4:1151612-1153356	Empty vector	EgrNAC61-OX	1.27501	0.595081	-1.09935	-2.40097	0.00015	0.00164665
AT5G35732	Chr5:13897939-13898387	Empty vector	EgrNAC61-OX	4.5573	2.12699	-1.09937	-1.94498	0.0017	0.0128201
AT2G40170	Chr2:16779551-16780258	Empty vector	EgrNAC61-OX	47.7122	22.2095	-1.10318	-4.75151	5e-05	0.00061437
AT1G21060	Chr1:7371665-7374110	Empty vector	EgrNAC61-OX	3.37344	1.56819	-1.10512	-3.01103	5e-05	0.00061437
AT1G70460	Chr1:26555845-26559284	Empty vector	EgrNAC61-OX	5.31835	2.4609	-1.11179	-4.09817	5e-05	0.00061437
AT5G27060	Chr5:9522533-9525407	Empty vector	EgrNAC61-OX	38.4051	17.7578	-1.11284	-5.18678	5e-05	0.00061437
AT2G21610	Chr2:9245160-9247025	Empty vector	EgrNAC61-OX	3.91272	1.80566	-1.11564	-2.7246	5e-05	0.00061437
AT2G43150	Chr2:17945892-17947022	Empty vector	EgrNAC61-OX	48.1978	22.2422	-1.11567	-4.76032	5e-05	0.00061437
AT2G44940	Chr2:18537256-18538418	Empty vector	EgrNAC61-OX	5.2075	2.40278	-1.11589	-3.25597	5e-05	0.00061437
AT1G66780	Chr1:24909212-24911485	Empty vector	EgrNAC61-OX	10.5816	4.87841	-1.11707	-3.97592	5e-05	0.00061437
AT5G54560	Chr5:22161133-22162216	Empty vector	EgrNAC61-OX	1.34592	0.619864	-1.11857	-1.99617	0.00175	0.0131208
AT1G51850	Chr1:19252846-19256783	Empty vector	EgrNAC61-OX	6.97409	3.21104	-1.11896	-4.60186	5e-05	0.00061437
AT1G36622	Chr1:13836130-13836954	Empty vector	EgrNAC61-OX	138.158	63.5762	-1.11976	-4.96231	5e-05	0.00061437
AT1G22220	Chr1:7846601-7847802	Empty vector	EgrNAC61-OX	1.38968	0.639338	-1.1201	-2.1018	0.00075	0.00652969
AT2G29350	Chr2:12600913-12602556	Empty vector	EgrNAC61-OX	404.293	185.779	-1.12181	-5.62891	5e-05	0.00061437
AT1G02440	Chr1:496585-497479	Empty vector	EgrNAC61-OX	1.59993	0.734476	-1.12322	-1.63464	0.00845	0.0461425
AT4G21400	Chr4:11399130-11401709	Empty vector	EgrNAC61-OX	24.3225	11.1496	-1.1253	-5.09883	5e-05	0.00061437
AT1G13550	Chr1:4636983-4638330	Empty vector	EgrNAC61-OX	1.10636	0.506598	-1.12691	-1.97095	0.0017	0.0128201
AT2G28500	Chr2:12186568-12188142	Empty vector	EgrNAC61-OX	29.716	13.5713	-1.13069	-4.60701	5e-05	0.00061437
AT3G60120	Chr3:22205946-22208952	Empty vector	EgrNAC61-OX	4.22463	1.92771	-1.13193	-3.59166	5e-05	0.00061437
AT2G20825	Chr2:8965755-8966867	Empty vector	EgrNAC61-OX	80.8062	36.8559	-1.13257	-5.25739	5e-05	0.00061437
AT5G01250	Chr5:102292-103770	Empty vector	EgrNAC61-OX	1.05909	0.482484	-1.13427	-2.09822	0.0013	0.0102975
AT2G38860	Chr2:16233314-16235235	Empty vector	EgrNAC61-OX	208.731	94.7985	-1.13871	-5.44051	5e-05	0.00061437
AT2G46440	Chr2:19061860-19064881	Empty vector	EgrNAC61-OX	6.2977	2.85634	-1.14066	-4.222	5e-05	0.00061437
AT2G19650	Chr2:8493474-8495823	Empty vector	EgrNAC61-OX	4.32902	1.95046	-1.15022	-3.93202	5e-05	0.00061437
AT2G39490	Chr2:16486901-16488645	Empty vector	EgrNAC61-OX	11.2791	5.07863	-1.15114	-4.25503	5e-05	0.00061437
AT1G56242	Chr1:21056231-21057815	Empty vector	EgrNAC61-OX	3.82694	1.72313	-1.15116	-2.60721	5e-05	0.00061437
AT3G28580	Chr3:10715622-10717329	Empty vector	EgrNAC61-OX	6.56788	2.954	-1.15276	-4.12597	5e-05	0.00061437
AT4G27900	Chr4:13890643-13893073	Empty vector	EgrNAC61-OX	41.0084	18.397	-1.15644	-5.43054	5e-05	0.00061437
AT3G43270	Chr3:15222124-15225460	Empty vector	EgrNAC61-OX	34.322	15.3963	-1.15655	-5.5318	5e-05	0.00061437
AT5G25920	Chr5:9044205-9046528	Empty vector	EgrNAC61-OX	1.10571	0.49591	-1.15683	-2.39245	0.00055	0.00503508
AT1G72920	Chr1:27437927-27439091	Empty vector	EgrNAC61-OX	7.76207	3.47952	-1.15755	-3.70577	5e-05	0.00061437
AT2G41180	Chr2:17164794-17166025	Empty vector	EgrNAC61-OX	3.26009	1.46114	-1.15782	-2.32507	0.0001	0.00115028
AT1G68150	Chr1:25543968-25545717	Empty vector	EgrNAC61-OX	2.39663	1.07402	-1.15798	-2.88751	5e-05	0.00061437
AT1G15870	Chr1:5457083-5458429	Empty vector	EgrNAC61-OX	6.46216	2.89068	-1.16061	-3.34049	5e-05	0.00061437
AT2G45360	Chr2:18698591-18703093	Empty vector	EgrNAC61-OX	21.0527	9.40642	-1.16229	-2.18992	0.0005	0.00464862
AT5G06839	Chr5:2120526-2126456	Empty vector	EgrNAC61-OX	7.89927	3.52804	-1.16285	-4.26117	5e-05	0.00061437
AT1G73805	Chr1:27745426-27749178	Empty vector	EgrNAC61-OX	3.81105	1.69864	-1.16581	-3.53396	5e-05	0.00061437
AT2G33690	Chr2:14252198-14252588	Empty vector	EgrNAC61-OX	9.25277	4.12114	-1.16684	-2.61289	5e-05	0.00061437
AT3G26830	Chr3:9887947-9889705	Empty vector	EgrNAC61-OX	294.203	130.535	-1.17238	-5.63273	5e-05	0.00061437
AT1G68390	Chr1:25642733-25645607	Empty vector	EgrNAC61-OX	2.88828	1.28074	-1.17323	-2.7736	5e-05	0.00061437
AT3G21530	Chr3:7581958-7584583	Empty vector	EgrNAC61-OX	3.47176	1.53809	-1.17453	-2.65557	5e-05	0.00061437
AT1G22900	Chr1:8103658-8104505	Empty vector	EgrNAC61-OX	85.0485	37.5066	-1.18114	-5.32656	5e-05	0.00061437
AT4G05018	Chr4:2571412-2572177	Empty vector	EgrNAC61-OX	4.87639	2.13953	-1.18852	-2.71836	5e-05	0.00061437
AT5G03390	Chr5:834987-836751	Empty vector	EgrNAC61-OX	10.3042	4.50751	-1.19283	-4.31516	5e-05	0.00061437
AT4G24350	Chr4:12609527-12612131	Empty vector	EgrNAC61-OX	28.4528	12.4187	-1.19605	-3.83155	5e-05	0.00061437
AT2G03230	Chr2:972916-973375	Empty vector	EgrNAC61-OX	6.78422	2.94531	-1.20376	-2.84871	0.0001	0.00115028
AT3G26470	Chr3:9686097-9690827	Empty vector	EgrNAC61-OX	21.1849	9.19418	-1.20425	-4.67351	5e-05	0.00061437
AT1G54200	Chr1:20235711-20237065	Empty vector	EgrNAC61-OX	3.36116	1.45481	-1.20813	-3.21805	0.0001	0.00115028
AT1G69920	Chr1:26334249-26335558	Empty vector	EgrNAC61-OX	8.17047	3.51361	-1.21746	-3.48421	5e-05	0.00061437
AT5G22270	Chr5:7372232-7373102	Empty vector	EgrNAC61-OX	86.3358	36.9934	-1.22269	-5.12776	5e-05	0.00061437
AT4G18250	Chr4:10087342-10091963	Empty vector	EgrNAC61-OX	1.43936	0.616385	-1.22353	-3.03443	5e-05	0.00061437
AT1G36610	Chr1:13828492-13831555	Empty vector	EgrNAC61-OX	1.8347	0.78512	-1.22456	-3.57877	5e-05	0.00061437
AT3G06130	Chr3:1852883-1855063	Empty vector	EgrNAC61-OX	2.4457	1.03789	-1.23658	-3.5777	5e-05	0.00061437
AT4G04540	Chr4:2259579-2262138	Empty vector	EgrNAC61-OX	3.3567	1.42086	-1.24028	-3.66149	5e-05	0.00061437
AT2G47200	Chr2:19377728-19378331	Empty vector	EgrNAC61-OX	2.35008	0.993824	-1.24165	-2.05814	0.0024	0.0169448
AT3G51680	Chr3:19173621-19174667	Empty vector	EgrNAC61-OX	2.55763	1.08016	-1.24357	-2.64019	0.0001	0.00115028
AT2G15080	Chr2:6533686-6536995	Empty vector	EgrNAC61-OX	24.7243	10.4385	-1.24401	-5.67921	5e-05	0.00061437
AT3G53232	Chr3:19730977-19731423	Empty vector	EgrNAC61-OX	26.5526	11.1569	-1.25092	-3.83953	5e-05	0.00061437
AT4G37290	Chr4:17549683-17550257	Empty vector	EgrNAC61-OX	82.2988	34.0319	-1.27398	-5.04898	5e-05	0.00061437
AT1G64500	Chr1:23953232-23954492	Empty vector	EgrNAC61-OX	9.81598	4.05658	-1.27487	-4.82854	5e-05	0.00061437
AT4G23200	Chr4:12145379-12147934	Empty vector	EgrNAC61-OX	15.6317	6.44511	-1.2782	-5.40698	5e-05	0.00061437
AT4G11170	Chr4:6811126-6817130	Empty vector	EgrNAC61-OX	4.50549	1.8566	-1.27903	-4.36265	5e-05	0.00061437
AT4G18210	Chr4:10076078-10077748	Empty vector	EgrNAC61-OX	52.0716	21.41	-1.28222	-6.07678	5e-05	0.00061437
AT2G36325	Chr2:15231392-15233281	Empty vector	EgrNAC61-OX	15.1642	6.21546	-1.28674	-4.75709	5e-05	0.00061437
AT2G28140	Chr2:11994965-11996002	Empty vector	EgrNAC61-OX	3.59192	1.47145	-1.28752	-3.17431	5e-05	0.00061437
AT5G09440	Chr5:2938346-2939461	Empty vector	EgrNAC61-OX	220.765	90.3694	-1.28861	-6.29384	5e-05	0.00061437
AT1G34420	Chr1:12584586-12587570	Empty vector	EgrNAC61-OX	5.77553	2.35961	-1.29141	-4.69481	5e-05	0.00061437
AT1G18330	Chr1:6305965-6308013	Empty vector	EgrNAC61-OX	1.08698	0.439531	-1.30629	-2.3735	5e-05	0.00061437
AT1G26410	Chr1:9138674-9140439	Empty vector	EgrNAC61-OX	1.00186	0.404722	-1.30768	-2.39632	0.00025	0.00256581
AT1G62440	Chr1:23111817-23115293	Empty vector	EgrNAC61-OX	1.27392	0.513469	-1.31093	-2.80738	5e-05	0.00061437
AT5G65320	Chr5:26107168-26108726	Empty vector	EgrNAC61-OX	2.0316	0.81816	-1.31216	-2.63744	0.0001	0.00115028
AT5G63410	Chr5:25394983-25398153	Empty vector	EgrNAC61-OX	3.75774	1.5133	-1.31217	-4.16911	5e-05	0.00061437
AT4G13195	Chr4:7662370-7663177	Empty vector	EgrNAC61-OX	2.12029	0.843597	-1.32964	-2.06224	0.0018	0.0134256
AT5G13320	Chr5:4267509-4271051	Empty vector	EgrNAC61-OX	30.8046	12.0764	-1.35095	-5.90634	5e-05	0.00061437
AT4G31960	Chr4:15459106-15459781	Empty vector	EgrNAC61-OX	1.77536	0.689683	-1.36411	-2.17434	0.0012	0.00964483
AT2G41231	Chr2:17194925-17195915	Empty vector	EgrNAC61-OX	2.14473	0.825898	-1.37676	-1.71078	0.0052	0.0315821
AT1G11572	Chr1:3884355-3884952	Empty vector	EgrNAC61-OX	3.69358	1.40214	-1.39739	-2.49755	0.00015	0.00164665
AT5G22580	Chr5:7502673-7503449	Empty vector	EgrNAC61-OX	181.601	68.7868	-1.40057	-6.59301	5e-05	0.00061437
AT4G35720	Chr4:16927971-16929170	Empty vector	EgrNAC61-OX	1.08284	0.409677	-1.40227	-2.35442	0.00065	0.00580066
AT1G51920	Chr1:19294228-19294579	Empty vector	EgrNAC61-OX	12.4836	4.71696	-1.4041	-2.03244	0.003	0.0202888
AT5G60210	Chr5:24243030-24245968	Empty vector	EgrNAC61-OX	1.8878	0.710441	-1.40992	-3.97724	5e-05	0.00061437
AT2G17740	Chr2:7706895-7707861	Empty vector	EgrNAC61-OX	237.636	88.7551	-1.42085	-6.9178	5e-05	0.00061437
AT4G35590	Chr4:16892908-16894865	Empty vector	EgrNAC61-OX	1.7233	0.642506	-1.42339	-2.80912	5e-05	0.00061437
AT5G25260	Chr5:8752683-8754485	Empty vector	EgrNAC61-OX	3.27813	1.21567	-1.43112	-3.92504	5e-05	0.00061437
AT1G36600.1	Chr1:13825465-13827399	Empty vector	EgrNAC61-OX	2.82659	1.04573	-1.43455	-3.76302	5e-05	0.00061437
AT4G18630	Chr4:10257077-10258943	Empty vector	EgrNAC61-OX	2.16052	0.798489	-1.43603	-3.55114	5e-05	0.00061437
AT5G03670	Chr5:947100-950171	Empty vector	EgrNAC61-OX	2.90178	1.07102	-1.43795	-4.28458	5e-05	0.00061437
AT1G59950	Chr1:22068032-22070588	Empty vector	EgrNAC61-OX	2.61892	0.964802	-1.44067	-3.05	5e-05	0.00061437
AT3G48700	Chr3:18038647-18039876	Empty vector	EgrNAC61-OX	1.93141	0.70598	-1.45195	-2.88004	5e-05	0.00061437
AT5G44574	Chr5:17970692-17971449	Empty vector	EgrNAC61-OX	10.2772	3.65074	-1.49318	-3.92754	5e-05	0.00061437
AT4G33130	Chr4:15978988-15980752	Empty vector	EgrNAC61-OX	2.46609	0.871574	-1.50053	-3.0348	5e-05	0.00061437
AT1G78410	Chr1:29502581-29503241	Empty vector	EgrNAC61-OX	10.5712	3.72075	-1.50647	-4.16376	5e-05	0.00061437
AT1G65481	Chr1:24341025-24341739	Empty vector	EgrNAC61-OX	15.8324	5.44966	-1.53864	-4.47863	5e-05	0.00061437
AT1G36620	Chr1:13832105-13835564	Empty vector	EgrNAC61-OX	1.30348	0.442968	-1.5571	-3.68502	5e-05	0.00061437
AT1G33960	Chr1:12346231-12348513	Empty vector	EgrNAC61-OX	82.07	27.0901	-1.59909	-7.23331	5e-05	0.00061437
AT2G04495	Chr2:1564165-1565106	Empty vector	EgrNAC61-OX	1.52584	0.499902	-1.60988	-2.56189	5e-05	0.00061437
AT4G29740	Chr4:14566264-14569332	Empty vector	EgrNAC61-OX	13.7145	4.42413	-1.63224	-6.14176	5e-05	0.00061437
AT2G46810	Chr2:19239693-19242672	Empty vector	EgrNAC61-OX	2.60486	0.837192	-1.63757	-4.23123	5e-05	0.00061437
AT1G53990	Chr1:20151015-20152752	Empty vector	EgrNAC61-OX	2.04528	0.647348	-1.65969	-3.03084	5e-05	0.00061437
AT3G14670	Chr3:4927846-4929018	Empty vector	EgrNAC61-OX	1.1563	0.365546	-1.66139	-2.66365	0.0009	0.00761119
AT4G11500	Chr4:6982596-6983619	Empty vector	EgrNAC61-OX	1.07145	0.336482	-1.67097	-2.10404	0.00255	0.0178215
AT1G56150	Chr1:21017384-21017939	Empty vector	EgrNAC61-OX	1.64277	0.468729	-1.8093	-1.9662	0.0018	0.0134256
AT1G33950	Chr1:12333045-12339182	Empty vector	EgrNAC61-OX	1.1814	0.331956	-1.83144	-2.3606	0.00035	0.00343301
AT1G53980	Chr1:20149333-20149609	Empty vector	EgrNAC61-OX	4.20239	1.14673	-1.87368	-2.1274	0.0072	0.0406318
AT1G09550	Chr1:3089732-3092327	Empty vector	EgrNAC61-OX	1.68708	0.442703	-1.93011	-3.23669	5e-05	0.00061437
AT5G60250	Chr5:24252157-24254849	Empty vector	EgrNAC61-OX	14.2665	3.57017	-1.99857	-8.03156	5e-05	0.00061437
AT5G04790	Chr5:1388154-1388319	Empty vector	EgrNAC61-OX	10.4446	1.44208	-2.85653	-2.82846	0.00655	0.0378232

## Sheet: EgrNAC61 14h DEG
gene_id	locus	sample_1	sample_2	value_1	value_2	log2(fold_change)	test_stat	p_value	q_value
AT5G46013	Chr5:18661759-18661909	Empty vector	EgrNAC61-OX	2.6537	0	-inf	#NAME?	0.0092	0.0356777
AT2G24683	Chr2:10498726-10498861	Empty vector	EgrNAC61-OX	2.81117	0	-inf	#NAME?	0.00135	0.00734177
AT5G66607	Chr5:26583430-26583544	Empty vector	EgrNAC61-OX	10.0321	0	-inf	#NAME?	0.0092	0.0356777
AT2G46567	Chr2:19126640-19126751	Empty vector	EgrNAC61-OX	12.8046	0	-inf	#NAME?	0.00465	0.0204625
AT3G18400	Chr3:6318744-6320593	Empty vector	EgrNAC61-OX	0	17.0675	inf	#NAME?	5e-05	0.000422541
AT3G53060	Chr3:19670165-19670423	Empty vector	EgrNAC61-OX	0	1.64544	inf	#NAME?	5e-05	0.000422541
AT3G21830	Chr3:7693480-7693939	Empty vector	EgrNAC61-OX	0	10.1564	inf	#NAME?	5e-05	0.000422541
AT3G21850	Chr3:7697088-7697550	Empty vector	EgrNAC61-OX	0	1.77955	inf	#NAME?	5e-05	0.000422541
AT5G07510	Chr5:2377709-2378829	Empty vector	EgrNAC61-OX	0	1.07067	inf	#NAME?	5e-05	0.000422541
AT1G17950	Chr1:6177616-6179289	Empty vector	EgrNAC61-OX	0	14.6767	inf	#NAME?	5e-05	0.000422541
AT3G08500	Chr3:2576793-2578246	Empty vector	EgrNAC61-OX	0	11.8159	inf	#NAME?	5e-05	0.000422541
AT3G48340	Chr3:17897738-17899208	Empty vector	EgrNAC61-OX	0	6.63292	inf	#NAME?	5e-05	0.000422541
AT5G59040	Chr5:23836685-23837259	Empty vector	EgrNAC61-OX	0	4.10639	inf	#NAME?	5e-05	0.000422541
AT4G35280	Chr4:16787428-16788283	Empty vector	EgrNAC61-OX	0	1.08957	inf	#NAME?	5e-05	0.000422541
AT1G53160	Chr1:19806418-19807608	Empty vector	EgrNAC61-OX	0	1.25452	inf	#NAME?	5e-05	0.000422541
AT5G57420	Chr5:23270023-23270990	Empty vector	EgrNAC61-OX	0	1.36961	inf	#NAME?	5e-05	0.000422541
AT3G15050	Chr3:5066878-5067960	Empty vector	EgrNAC61-OX	0	1.04848	inf	#NAME?	5e-05	0.000422541
AT3G51380	Chr3:19074035-19074426	Empty vector	EgrNAC61-OX	0	2.63618	inf	#NAME?	5e-05	0.000422541
AT2G18650	Chr2:8086859-8088131	Empty vector	EgrNAC61-OX	0	2.67046	inf	#NAME?	5e-05	0.000422541
ATCG00065	ChrC:69610-69724	Empty vector	EgrNAC61-OX	0	26.1952	inf	#NAME?	0.0004	0.00263211
AT1G15360	Chr1:5283537-5284673	Empty vector	EgrNAC61-OX	0	6.22876	inf	#NAME?	5e-05	0.000422541
AT3G12960	Chr3:4136487-4136828	Empty vector	EgrNAC61-OX	0	1.07907	inf	#NAME?	5e-05	0.000422541
AT5G01070	Chr5:25093-25799	Empty vector	EgrNAC61-OX	0	1.05412	inf	#NAME?	5e-05	0.000422541
AT3G23360	Chr3:8355256-8356381	Empty vector	EgrNAC61-OX	0	1.08252	inf	#NAME?	5e-05	0.000422541
AT5G58750	Chr5:23728787-23730122	Empty vector	EgrNAC61-OX	0	1.0844	inf	#NAME?	5e-05	0.000422541
AT1G53660	Chr1:20034031-20035946	Empty vector	EgrNAC61-OX	0	1.15233	inf	#NAME?	5e-05	0.000422541
AT1G61095	Chr1:22504513-22505511	Empty vector	EgrNAC61-OX	0	1.2371	inf	#NAME?	5e-05	0.000422541
AT1G51030	Chr1:18915133-18915596	Empty vector	EgrNAC61-OX	0	1.24337	inf	#NAME?	5e-05	0.000422541
AT1G16515	Chr1:5647548-5647813	Empty vector	EgrNAC61-OX	0	1.25779	inf	#NAME?	5e-05	0.000422541
AT2G43880	Chr2:18173033-18174482	Empty vector	EgrNAC61-OX	0	1.30773	inf	#NAME?	5e-05	0.000422541
AT2G14095	Chr2:5932382-5933791	Empty vector	EgrNAC61-OX	0	2.05254	inf	#NAME?	5e-05	0.000422541
AT3G13820	Chr3:4549615-4550863	Empty vector	EgrNAC61-OX	0	2.09708	inf	#NAME?	5e-05	0.000422541
AT2G21550	Chr2:9227208-9230189	Empty vector	EgrNAC61-OX	0	2.6427	inf	#NAME?	5e-05	0.000422541
AT5G09910	Chr5:3093271-3095156	Empty vector	EgrNAC61-OX	0	2.66414	inf	#NAME?	5e-05	0.000422541
AT5G23830	Chr5:8033737-8034930	Empty vector	EgrNAC61-OX	0	2.69701	inf	#NAME?	5e-05	0.000422541
AT1G61093	Chr1:22501884-22502941	Empty vector	EgrNAC61-OX	0	2.85349	inf	#NAME?	5e-05	0.000422541
AT5G47000	Chr5:19068943-19070333	Empty vector	EgrNAC61-OX	0	3.06769	inf	#NAME?	5e-05	0.000422541
AT1G66855	Chr1:24939549-24940013	Empty vector	EgrNAC61-OX	0	3.2797	inf	#NAME?	5e-05	0.000422541
AT3G49330	Chr3:18291487-18292048	Empty vector	EgrNAC61-OX	0	3.66292	inf	#NAME?	5e-05	0.000422541
AT5G02640	Chr5:594178-594867	Empty vector	EgrNAC61-OX	0	3.68092	inf	#NAME?	5e-05	0.000422541
AT4G18080	Chr4:10033209-10033935	Empty vector	EgrNAC61-OX	0	3.98413	inf	#NAME?	5e-05	0.000422541
AT4G21250	Chr4:11325001-11326783	Empty vector	EgrNAC61-OX	0	4.43891	inf	#NAME?	5e-05	0.000422541
AT5G16486	Chr5:5383596-5384226	Empty vector	EgrNAC61-OX	0	5.17462	inf	#NAME?	5e-05	0.000422541
AT3G45710	Chr3:16782642-16784735	Empty vector	EgrNAC61-OX	0	5.68641	inf	#NAME?	5e-05	0.000422541
AT1G52050	Chr1:19354918-19356764	Empty vector	EgrNAC61-OX	0	6.37021	inf	#NAME?	5e-05	0.000422541
AT1G13635	Chr1:4674151-4676170	Empty vector	EgrNAC61-OX	0	7.0122	inf	#NAME?	5e-05	0.000422541
AT1G62981	Chr1:23333631-23335395	Empty vector	EgrNAC61-OX	0	7.22107	inf	#NAME?	5e-05	0.000422541
AT5G17847	Chr5:5898658-5898787	Empty vector	EgrNAC61-OX	0	7.72715	inf	#NAME?	0.00515	0.0222201
AT4G37095	Chr4:17478884-17479107	Empty vector	EgrNAC61-OX	0	8.7211	inf	#NAME?	0.00495	0.0214989
AT5G14410	Chr5:4646780-4647444	Empty vector	EgrNAC61-OX	0	9.93728	inf	#NAME?	5e-05	0.000422541
AT1G31720	Chr1:11356101-11357081	Empty vector	EgrNAC61-OX	0	19.7623	inf	#NAME?	5e-05	0.000422541
AT3G09950	Chr3:3060089-3060633	Empty vector	EgrNAC61-OX	0	25.5594	inf	#NAME?	5e-05	0.000422541
AT5G48290	Chr5:19568895-19569799	Empty vector	EgrNAC61-OX	0	38.4584	inf	#NAME?	5e-05	0.000422541
AT3G18660	Chr3:6419030-6422002	Empty vector	EgrNAC61-OX	0.0243718	67.3527	11.4323	6.61239	0.0078	0.0311671
AT2G37090	Chr2:15587393-15589257	Empty vector	EgrNAC61-OX	0.11863	290.58	11.2582	14.2414	5e-05	0.000422541
AT1G72230	Chr1:27188065-27189244	Empty vector	EgrNAC61-OX	0.0869694	189.707	11.091	9.30175	0.00495	0.0214989
AT2G40320	Chr2:16840146-16842282	Empty vector	EgrNAC61-OX	0.102965	212.818	11.0133	14.3601	5e-05	0.000422541
AT4G33330	Chr4:16059753-16063070	Empty vector	EgrNAC61-OX	0.0400332	76.9763	10.909	10.1126	0.00035	0.00234376
AT1G09440	Chr1:3045512-3047893	Empty vector	EgrNAC61-OX	0.0671985	120.517	10.8085	12.7494	5e-05	0.000422541
AT4G18780	Chr4:10311029-10316790	Empty vector	EgrNAC61-OX	0.125836	225.57	10.8078	18.8107	5e-05	0.000422541
AT5G60530	Chr5:24333906-24335782	Empty vector	EgrNAC61-OX	0.184561	327.356	10.7925	23.6995	5e-05	0.000422541
AT5G51890	Chr5:21090991-21092405	Empty vector	EgrNAC61-OX	0.982113	1660.29	10.7233	22.0848	5e-05	0.000422541
AT1G65570	Chr1:24374097-24375846	Empty vector	EgrNAC61-OX	0.0735783	123.45	10.7124	9.80419	0.00045	0.0029096
AT3G55990	Chr3:20780314-20783233	Empty vector	EgrNAC61-OX	0.19713	330.387	10.7108	18.7914	5e-05	0.000422541
AT4G27435	Chr4:13723793-13725137	Empty vector	EgrNAC61-OX	0.115777	188.361	10.6679	9.85854	0.001	0.00571111
AT3G50220	Chr3:18617423-18618729	Empty vector	EgrNAC61-OX	0.415359	654.321	10.6214	20.3375	5e-05	0.000422541
AT3G56230	Chr3:20860777-20862265	Empty vector	EgrNAC61-OX	0.17281	254.96	10.5269	14.6449	5e-05	0.000422541
AT2G38080	Chr2:15934459-15937616	Empty vector	EgrNAC61-OX	0.819255	1163.2	10.4715	20.0508	5e-05	0.000422541
AT2G32620	Chr2:13840743-13844324	Empty vector	EgrNAC61-OX	0.0476731	63.4621	10.3785	11.5425	5e-05	0.000422541
AT2G27740	Chr2:11822731-11823732	Empty vector	EgrNAC61-OX	0.0774877	98.8199	10.3166	8.97764	0.0113	0.0420002
AT2G38320	Chr2:16055288-16057980	Empty vector	EgrNAC61-OX	0.0423357	53.6918	10.3086	9.27051	0.00155	0.00822846
AT1G06090	Chr1:1847882-1849693	Empty vector	EgrNAC61-OX	0.229491	271.033	10.2058	14.703	5e-05	0.000422541
AT1G24030	Chr1:8503233-8506803	Empty vector	EgrNAC61-OX	0.282926	333.739	10.2041	8.50811	5e-05	0.000422541
AT1G33800	Chr1:12261418-12262717	Empty vector	EgrNAC61-OX	0.221821	258.414	10.1861	15.9616	5e-05	0.000422541
AT5G12870	Chr5:4062723-4064992	Empty vector	EgrNAC61-OX	0.228534	265.48	10.182	15.5705	5e-05	0.000422541
AT1G62990	Chr1:23337364-23340688	Empty vector	EgrNAC61-OX	0.170624	194.472	10.1545	15.9175	5e-05	0.000422541
AT3G52820	Chr3:19573943-19576977	Empty vector	EgrNAC61-OX	0.121604	132.853	10.0934	13.1342	5e-05	0.000422541
AT4G28500	Chr4:14082659-14084266	Empty vector	EgrNAC61-OX	0.0704606	76.5095	10.0846	11.7497	0.0006	0.00373079
AT5G15630	Chr5:5084703-5086792	Empty vector	EgrNAC61-OX	0.0741003	80.2612	10.081	11.6913	5e-05	0.000422541
AT5G03260	Chr5:774400-779424	Empty vector	EgrNAC61-OX	0.296066	319.434	10.0754	19.07	5e-05	0.000422541
AT1G08340	Chr1:2631067-2635852	Empty vector	EgrNAC61-OX	0.125272	127.827	9.99491	9.35469	5e-05	0.000422541
AT3G52370	Chr3:19417489-19419782	Empty vector	EgrNAC61-OX	0.217916	214.646	9.94397	16.4178	5e-05	0.000422541
AT5G05390	Chr5:1594752-1597042	Empty vector	EgrNAC61-OX	0.229308	219.844	9.90498	17.5043	5e-05	0.000422541
AT1G26820	Chr1:9292445-9293784	Empty vector	EgrNAC61-OX	0.17966	166.495	9.85599	12.9496	5e-05	0.000422541
AT2G04780	Chr2:1676741-1678455	Empty vector	EgrNAC61-OX	0.969203	864.809	9.80137	21.4258	5e-05	0.000422541
AT3G16920	Chr3:5776485-5777889	Empty vector	EgrNAC61-OX	1.1694	1041.75	9.79902	22.1183	5e-05	0.000422541
AT3G47400	Chr3:17465589-17468118	Empty vector	EgrNAC61-OX	0.0270816	24.0956	9.79724	7.73231	0.01255	0.0457254
AT1G76250	Chr1:28606449-28609128	Empty vector	EgrNAC61-OX	0.0440276	38.2855	9.76418	7.7487	0.00565	0.0240212
AT1G72220	Chr1:27184280-27185830	Empty vector	EgrNAC61-OX	0.0691075	59.0055	9.73779	10.3588	5e-05	0.000422541
AT1G02335	Chr1:463854-464924	Empty vector	EgrNAC61-OX	0.085218	69.6076	9.67387	7.42164	0.0033	0.0154239
AT1G63300	Chr1:23482192-23486220	Empty vector	EgrNAC61-OX	0.0541626	43.7262	9.65699	17.7802	5e-05	0.000422541
AT5G60720	Chr5:24418228-24422234	Empty vector	EgrNAC61-OX	0.141813	110.029	9.59969	18.0139	5e-05	0.000422541
AT1G74770	Chr1:28089570-28094834	Empty vector	EgrNAC61-OX	0.0185836	14.0546	9.56279	7.61585	0.00115	0.00643088
AT5G17420	Chr5:5730609-5741465	Empty vector	EgrNAC61-OX	0.237794	173.164	9.50821	14.0383	5e-05	0.000422541
AT3G06035	Chr3:1823098-1824216	Empty vector	EgrNAC61-OX	0.137429	90.3807	9.36119	10.8808	0.00075	0.00450164
AT5G44030	Chr5:17714644-17721580	Empty vector	EgrNAC61-OX	0.668293	434.044	9.34315	20.7716	5e-05	0.000422541
AT1G43790	Chr1:16575894-16576417	Empty vector	EgrNAC61-OX	0.518051	323.578	9.2868	14.8209	5e-05	0.000422541
AT1G58070	Chr1:21502904-21504075	Empty vector	EgrNAC61-OX	0.0505975	31.5128	9.28266	7.77308	0.0029	0.013833
AT1G73140	Chr1:27502132-27503819	Empty vector	EgrNAC61-OX	0.0754946	46.9257	9.27979	10.5157	0.00015	0.00112932
AT1G70500	Chr1:26566578-26568729	Empty vector	EgrNAC61-OX	0.27026	164.509	9.2496	17.2394	5e-05	0.000422541
AT5G01360	Chr5:147481-149367	Empty vector	EgrNAC61-OX	0.0692204	38.9544	9.13637	8.55177	5e-05	0.000422541
AT1G68725	Chr1:25809297-25810130	Empty vector	EgrNAC61-OX	2.18642	1090.34	8.96199	21.9146	5e-05	0.000422541
AT5G06930	Chr5:2144998-2148039	Empty vector	EgrNAC61-OX	0.0236684	11.1927	8.88538	7.11903	0.0045	0.0199204
AT3G27200	Chr3:10043521-10044373	Empty vector	EgrNAC61-OX	0.495605	231.06	8.86486	13.8068	5e-05	0.000422541
AT5G18460	Chr5:6122866-6126721	Empty vector	EgrNAC61-OX	0.263522	119.493	8.82479	18.0571	5e-05	0.000422541
AT3G14170	Chr3:4695964-4698120	Empty vector	EgrNAC61-OX	0.0527138	23.1444	8.77827	9.65581	5e-05	0.000422541
AT1G47410	Chr1:17394081-17397255	Empty vector	EgrNAC61-OX	0.148989	64.7847	8.7643	1.42502	0.012	0.0440719
AT1G13970	Chr1:4779522-4782542	Empty vector	EgrNAC61-OX	0.0306975	13.1733	8.74528	7.11636	0.0045	0.0199204
AT5G60020	Chr5:24167140-24170462	Empty vector	EgrNAC61-OX	0.0922691	39.0802	8.72638	9.36979	0.0001	0.000788954
AT1G28470	Chr1:10010180-10012198	Empty vector	EgrNAC61-OX	0.119829	49.9512	8.7034	12.4605	5e-05	0.000422541
AT3G45870	Chr3:16867201-16871548	Empty vector	EgrNAC61-OX	0.153338	62.1087	8.66194	8.43691	0.0002	0.00144903
AT5G40960	Chr5:16412590-16413202	Empty vector	EgrNAC61-OX	0.307547	122.534	8.63816	8.56628	0.00025	0.00175735
AT4G34610	Chr4:16530345-16533034	Empty vector	EgrNAC61-OX	0.251117	90.8393	8.49881	17.4615	5e-05	0.000422541
AT3G62020	Chr3:22964613-22972268	Empty vector	EgrNAC61-OX	1.67416	582.89	8.44364	8.42627	5e-05	0.000422541
AT2G42170	Chr2:17577713-17580392	Empty vector	EgrNAC61-OX	0.0485041	15.6541	8.33422	7.28622	0.004	0.0180944
AT2G47360	Chr2:19437799-19438871	Empty vector	EgrNAC61-OX	0.0863354	24.063	8.12265	7.55109	0.0012	0.00666104
AT4G26220	Chr4:13283575-13285323	Empty vector	EgrNAC61-OX	0.672677	182.519	8.08392	17.3669	5e-05	0.000422541
AT1G19300	Chr1:6671136-6672653	Empty vector	EgrNAC61-OX	1.07608	289.38	8.07104	20.606	5e-05	0.000422541
AT2G28315	Chr2:12088876-12090701	Empty vector	EgrNAC61-OX	2.22336	584.626	8.03863	21.525	5e-05	0.000422541
AT5G03510	Chr5:880224-881305	Empty vector	EgrNAC61-OX	0.273717	70.1601	8.00182	14.1406	5e-05	0.000422541
AT2G28760	Chr2:12336187-12339027	Empty vector	EgrNAC61-OX	3.24675	786.767	7.9208	22.2529	5e-05	0.000422541
AT1G30900	Chr1:10997274-11000543	Empty vector	EgrNAC61-OX	0.39916	93.4365	7.87088	19.2889	5e-05	0.000422541
AT1G07120	Chr1:2184346-2186580	Empty vector	EgrNAC61-OX	0.204843	39.2249	7.58111	12.6652	5e-05	0.000422541
AT4G24275	Chr4:12588518-12589062	Empty vector	EgrNAC61-OX	0.161047	28.2224	7.45322	7.40584	5e-05	0.000422541
AT1G48280	Chr1:17835087-17837717	Empty vector	EgrNAC61-OX	0.0561976	9.50376	7.40184	9.19624	5e-05	0.000422541
AT3G50230	Chr3:18620598-18623200	Empty vector	EgrNAC61-OX	0.104294	16.252	7.28381	10.3312	5e-05	0.000422541
AT2G03740	Chr2:1142724-1143988	Empty vector	EgrNAC61-OX	0.0875959	13.3274	7.24932	7.15031	0.00045	0.0029096
AT3G49190	Chr3:18229748-18234391	Empty vector	EgrNAC61-OX	0.215076	32.3324	7.23199	6.30009	0.00015	0.00112932
AT5G66390	Chr5:26515915-26517391	Empty vector	EgrNAC61-OX	0.0285863	4.26712	7.22179	3.67159	0.0026	0.0126488
AT1G11190	Chr1:3750065-3752780	Empty vector	EgrNAC61-OX	0.0948281	14.0222	7.20818	8.58034	0.0003	0.00205165
AT3G03530	Chr3:842498-845043	Empty vector	EgrNAC61-OX	0.163187	23.8402	7.19073	12.6842	5e-05	0.000422541
AT4G18640	Chr4:10259677-10263764	Empty vector	EgrNAC61-OX	0.0333468	4.80566	7.17104	6.7245	0.0009	0.00523126
AT5G59050	Chr5:23839156-23842677	Empty vector	EgrNAC61-OX	0.509523	70.0465	7.10302	16.4376	5e-05	0.000422541
AT4G12910	Chr4:7550432-7553332	Empty vector	EgrNAC61-OX	3.95379	536.84	7.08511	21.3301	5e-05	0.000422541
AT3G56240	Chr3:20863256-20864544	Empty vector	EgrNAC61-OX	7.31491	988.311	7.07798	22.9653	5e-05	0.000422541
AT3G10590	Chr3:3310423-3311311	Empty vector	EgrNAC61-OX	0.165796	21.7862	7.03786	8.42412	5e-05	0.000422541
AT3G51325	Chr3:19051990-19052694	Empty vector	EgrNAC61-OX	0.0946691	11.9795	6.98346	5.73003	0.0027	0.0130384
AT1G20850	Chr1:7252173-7253731	Empty vector	EgrNAC61-OX	0.260453	32.9177	6.9817	12.3712	5e-05	0.000422541
AT2G32510	Chr2:13798820-13799939	Empty vector	EgrNAC61-OX	0.200912	24.6263	6.93749	10.935	5e-05	0.000422541
AT4G35350	Chr4:16810481-16812009	Empty vector	EgrNAC61-OX	0.355273	42.5834	6.90522	14.6806	5e-05	0.000422541
AT3G21550	Chr3:7591482-7592322	Empty vector	EgrNAC61-OX	0.12122	14.2404	6.87622	7.12065	0.00155	0.00822846
AT4G09990	Chr4:6258879-6260073	Empty vector	EgrNAC61-OX	0.190311	21.6611	6.83061	10.1188	5e-05	0.000422541
AT5G67210	Chr5:26818948-26821964	Empty vector	EgrNAC61-OX	1.71555	187.13	6.76923	6.72721	5e-05	0.000422541
AT1G27440	Chr1:9529140-9531375	Empty vector	EgrNAC61-OX	3.88053	416.628	6.74636	20.5783	5e-05	0.000422541
AT5G58000	Chr5:23477410-23479598	Empty vector	EgrNAC61-OX	0.169915	18.0578	6.73166	10.9447	5e-05	0.000422541
AT2G35860	Chr2:15059336-15062122	Empty vector	EgrNAC61-OX	1.05382	109.229	6.69559	17.8503	5e-05	0.000422541
AT2G35210	Chr2:14836061-14838149	Empty vector	EgrNAC61-OX	0.129752	13.0277	6.64968	9.80574	5e-05	0.000422541
AT4G02320	Chr4:1022724-1026118	Empty vector	EgrNAC61-OX	0.283089	27.0927	6.5805	12.2019	5e-05	0.000422541
AT4G24910	Chr4:12817953-12818901	Empty vector	EgrNAC61-OX	0.278346	26.6251	6.57976	10.4514	5e-05	0.000422541
AT4G23400	Chr4:12220742-12222371	Empty vector	EgrNAC61-OX	4.065	382.431	6.5558	20.7776	5e-05	0.000422541
AT3G62100	Chr3:22995790-22996761	Empty vector	EgrNAC61-OX	0.0852911	7.26321	6.41207	5.33953	0.0045	0.0199204
AT1G73410	Chr1:27601631-27603317	Empty vector	EgrNAC61-OX	0.0650505	5.51459	6.40555	5.24195	0.0027	0.0130384
AT5G14860	Chr5:4805886-4807759	Empty vector	EgrNAC61-OX	0.0218391	1.8225	6.38287	4.46721	0.00265	0.0128466
AT3G22740	Chr3:8032958-8035809	Empty vector	EgrNAC61-OX	0.29187	24.0398	6.36396	12.0566	5e-05	0.000422541
AT2G27920	Chr2:11877429-11889176	Empty vector	EgrNAC61-OX	0.557356	44.9888	6.33482	5.61423	5e-05	0.000422541
AT3G12110	Chr3:3857842-3859798	Empty vector	EgrNAC61-OX	0.332918	25.9816	6.28618	11.912	5e-05	0.000422541
AT3G51930	Chr3:19271623-19273064	Empty vector	EgrNAC61-OX	0.0215914	1.56115	6.17601	3.01749	0.0026	0.0126488
AT2G34150	Chr2:14419294-14423478	Empty vector	EgrNAC61-OX	0.018381	1.31382	6.15941	4.34802	0.00525	0.0225913
AT4G37450	Chr4:17605757-17606755	Empty vector	EgrNAC61-OX	0.387411	26.6638	6.10487	8.79661	5e-05	0.000422541
AT1G03920	Chr1:1001320-1004383	Empty vector	EgrNAC61-OX	0.0403948	2.68525	6.05475	5.66946	0.00225	0.0112159
AT2G28250	Chr2:12043481-12046537	Empty vector	EgrNAC61-OX	0.060132	3.99184	6.05278	6.72798	5e-05	0.000422541
AT5G60660	Chr5:24375456-24376989	Empty vector	EgrNAC61-OX	0.80494	53.1162	6.04413	13.8027	5e-05	0.000422541
AT1G56720	Chr1:21263419-21266368	Empty vector	EgrNAC61-OX	0.423608	27.3797	6.01423	13.8226	5e-05	0.000422541
AT2G33385	Chr2:14147502-14149799	Empty vector	EgrNAC61-OX	0.478908	30.4906	5.99247	13.5474	5e-05	0.000422541
AT5G67230	Chr5:26822477-26828171	Empty vector	EgrNAC61-OX	0.472924	29.4647	5.96124	5.67824	5e-05	0.000422541
AT4G10390	Chr4:6441672-6443435	Empty vector	EgrNAC61-OX	0.743597	46.2865	5.95993	14.7068	5e-05	0.000422541
AT2G14890	Chr2:6399620-6401059	Empty vector	EgrNAC61-OX	4.82758	297.808	5.94694	19.5519	5e-05	0.000422541
AT2G45040	Chr2:18577649-18578914	Empty vector	EgrNAC61-OX	0.148178	9.13462	5.94594	7.90454	5e-05	0.000422541
AT1G65060	Chr1:24167201-24171502	Empty vector	EgrNAC61-OX	0.177659	10.8491	5.93232	9.30568	5e-05	0.000422541
AT5G59290	Chr5:23915529-23918192	Empty vector	EgrNAC61-OX	39.1086	2363.16	5.91709	12.0832	5e-05	0.000422541
AT3G53620	Chr3:19880503-19883672	Empty vector	EgrNAC61-OX	6.61706	399.103	5.91443	20.443	5e-05	0.000422541
AT5G14510	Chr5:4677972-4679194	Empty vector	EgrNAC61-OX	0.0613236	3.64079	5.89166	6.13111	0.01025	0.0389128
AT5G60022	Chr5:24167140-24170462	Empty vector	EgrNAC61-OX	0.143819	8.49183	5.88375	5.2144	0.0001	0.000788954
AT2G46710	Chr2:19191934-19194849	Empty vector	EgrNAC61-OX	0.561416	33.1276	5.88282	15.8071	5e-05	0.000422541
AT5G40010	Chr5:16020217-16021762	Empty vector	EgrNAC61-OX	0.294572	17.1913	5.86691	12.9196	5e-05	0.000422541
AT1G73640	Chr1:27686991-27690307	Empty vector	EgrNAC61-OX	0.827793	47.5996	5.84554	6.88971	5e-05	0.000422541
AT2G46225	Chr2:18981910-18985959	Empty vector	EgrNAC61-OX	2.84859	161.252	5.82292	9.04806	5e-05	0.000422541
AT1G26810	Chr1:9286642-9289969	Empty vector	EgrNAC61-OX	0.238889	13.2649	5.79514	12.4498	5e-05	0.000422541
AT2G23550	Chr2:10027585-10028777	Empty vector	EgrNAC61-OX	0.0424713	2.23702	5.71894	3.10448	0.0097	0.0372308
AT5G06610	Chr5:2029896-2033723	Empty vector	EgrNAC61-OX	1.00003	52.1357	5.70415	15.9326	5e-05	0.000422541
AT4G21730	Chr4:11544932-11545527	Empty vector	EgrNAC61-OX	1.22925	63.712	5.69571	10.5032	5e-05	0.000422541
AT1G05280	Chr1:1535443-1537525	Empty vector	EgrNAC61-OX	0.0649961	3.32243	5.67574	5.65544	0.00155	0.00822846
AT3G54040	Chr3:20013760-20015437	Empty vector	EgrNAC61-OX	0.446854	22.8017	5.67319	9.53783	5e-05	0.000422541
AT5G19190	Chr5:6457259-6458031	Empty vector	EgrNAC61-OX	0.0869077	4.38059	5.6555	5.13659	0.0119	0.0438099
AT2G45750	Chr2:18842538-18845467	Empty vector	EgrNAC61-OX	1.23206	60.7545	5.62384	17.9836	5e-05	0.000422541
AT3G45010	Chr3:16466289-16470153	Empty vector	EgrNAC61-OX	18.0638	889.526	5.62186	16.9309	5e-05	0.000422541
AT2G40470	Chr2:16902303-16903652	Empty vector	EgrNAC61-OX	0.52698	25.9211	5.62024	10.5396	5e-05	0.000422541
AT2G38090	Chr2:15944710-15947085	Empty vector	EgrNAC61-OX	0.094125	4.55431	5.59651	6.89123	5e-05	0.000422541
AT4G29110	Chr4:14348800-14349701	Empty vector	EgrNAC61-OX	0.188142	9.05329	5.58855	8.49991	5e-05	0.000422541
AT1G79110	Chr1:29759156-29760704	Empty vector	EgrNAC61-OX	0.544013	25.8487	5.57031	13.9032	5e-05	0.000422541
AT5G23210	Chr5:7810682-7815039	Empty vector	EgrNAC61-OX	0.443468	20.9397	5.56127	12.4424	5e-05	0.000422541
AT2G47500	Chr2:19492994-19498160	Empty vector	EgrNAC61-OX	0.0382631	1.80235	5.55778	7.07927	5e-05	0.000422541
AT1G72200	Chr1:27169794-27171321	Empty vector	EgrNAC61-OX	0.131388	6.09987	5.53687	7.00828	5e-05	0.000422541
AT4G32890	Chr4:15875469-15876762	Empty vector	EgrNAC61-OX	0.0623559	2.84664	5.51259	5.10035	0.00155	0.00822846
AT5G03760	Chr5:985674-990549	Empty vector	EgrNAC61-OX	0.4853	21.9069	5.49637	13.9164	5e-05	0.000422541
AT5G04200	Chr5:1153789-1155040	Empty vector	EgrNAC61-OX	0.713277	31.7186	5.47473	13.4663	5e-05	0.000422541
AT2G41690	Chr2:17381722-17382577	Empty vector	EgrNAC61-OX	2.95003	128.222	5.44177	16.3146	5e-05	0.000422541
AT2G36650	Chr2:15359914-15364398	Empty vector	EgrNAC61-OX	0.107358	4.66254	5.44061	7.46697	5e-05	0.000422541
AT1G49390	Chr1:18279599-18280978	Empty vector	EgrNAC61-OX	0.0336079	1.44546	5.42658	3.09516	0.0026	0.0126488
AT3G53040	Chr3:19664673-19666487	Empty vector	EgrNAC61-OX	0.103152	4.2745	5.37291	12.6713	5e-05	0.000422541
AT2G41330	Chr2:17226947-17228378	Empty vector	EgrNAC61-OX	0.134859	5.5778	5.37017	7.17182	5e-05	0.000422541
AT1G68780	Chr1:25831802-25833844	Empty vector	EgrNAC61-OX	0.0319462	1.3172	5.36569	4.63883	0.0085	0.0334155
AT5G45020	Chr5:18168681-18170775	Empty vector	EgrNAC61-OX	0.385852	15.4343	5.32195	11.3697	5e-05	0.000422541
AT2G28210	Chr2:12029996-12032420	Empty vector	EgrNAC61-OX	1.09016	43.2182	5.30903	14.1912	5e-05	0.000422541
AT3G51080	Chr3:18973212-18974892	Empty vector	EgrNAC61-OX	0.202883	7.85436	5.27478	8.27035	5e-05	0.000422541
AT3G06770	Chr3:2134799-2137228	Empty vector	EgrNAC61-OX	0.139619	5.35094	5.26023	6.45913	5e-05	0.000422541
AT5G01640	Chr5:241382-242225	Empty vector	EgrNAC61-OX	2.52446	96.1276	5.2509	14.0444	5e-05	0.000422541
AT5G57260	Chr5:23198636-23200318	Empty vector	EgrNAC61-OX	0.0600545	2.27013	5.24036	5.46369	0.0008	0.00474786
AT5G28913	Chr5:10933822-10934730	Empty vector	EgrNAC61-OX	0.35491	13.3979	5.23841	8.0413	5e-05	0.000422541
AT2G20650	Chr2:8903636-8907339	Empty vector	EgrNAC61-OX	1.77015	66.548	5.23245	17.3439	5e-05	0.000422541
AT5G42800	Chr5:17164140-17165918	Empty vector	EgrNAC61-OX	0.222071	8.33311	5.22977	8.93885	5e-05	0.000422541
AT4G34580	Chr4:16515326-16519534	Empty vector	EgrNAC61-OX	0.130576	4.80673	5.20209	9.19229	5e-05	0.000422541
AT5G02090	Chr5:412030-412698	Empty vector	EgrNAC61-OX	0.246132	8.93282	5.18161	6.00838	0.0003	0.00205165
AT3G21190	Chr3:7432298-7434665	Empty vector	EgrNAC61-OX	0.223501	8.06077	5.17257	8.81726	5e-05	0.000422541
AT4G34950	Chr4:16642315-16644818	Empty vector	EgrNAC61-OX	0.203707	7.23129	5.14969	8.49176	5e-05	0.000422541
AT4G12980	Chr4:7589394-7591102	Empty vector	EgrNAC61-OX	0.0791408	2.78057	5.13481	5.15775	0.0003	0.00205165
AT1G17260	Chr1:5904057-5908898	Empty vector	EgrNAC61-OX	0.224927	7.6933	5.09607	11.0876	5e-05	0.000422541
AT1G66810	Chr1:24927612-24928803	Empty vector	EgrNAC61-OX	2.17201	73.7915	5.08635	15.1511	5e-05	0.000422541
AT2G04852	Chr2:1704282-1706465	Empty vector	EgrNAC61-OX	1.51391	51.3938	5.08524	9.14609	5e-05	0.000422541
AT5G46340	Chr5:18795925-18800094	Empty vector	EgrNAC61-OX	21.975	745.24	5.08377	14.1328	5e-05	0.000422541
AT5G57800	Chr5:23420208-23424052	Empty vector	EgrNAC61-OX	2.91201	98.7473	5.08365	18.8017	5e-05	0.000422541
AT5G49460	Chr5:20054522-20058464	Empty vector	EgrNAC61-OX	12.179	411.968	5.08006	16.4031	5e-05	0.000422541
AT1G35780	Chr1:13277273-13280289	Empty vector	EgrNAC61-OX	3.95756	128.271	5.01845	18.7547	5e-05	0.000422541
AT4G34320	Chr4:16422165-16423948	Empty vector	EgrNAC61-OX	0.142044	4.56375	5.00581	7.52293	5e-05	0.000422541
AT3G23410	Chr3:8382804-8386148	Empty vector	EgrNAC61-OX	0.891993	28.4201	4.99374	16.5616	5e-05	0.000422541
AT2G34790	Chr2:14668439-14677270	Empty vector	EgrNAC61-OX	3.91896	124.573	4.99038	11.4844	5e-05	0.000422541
AT2G04850	Chr2:1704282-1706465	Empty vector	EgrNAC61-OX	0.827734	25.0342	4.91859	10.5834	5e-05	0.000422541
AT5G19060	Chr5:6372798-6374903	Empty vector	EgrNAC61-OX	0.154379	4.64373	4.91073	7.72865	5e-05	0.000422541
AT5G40510	Chr5:16229187-16231098	Empty vector	EgrNAC61-OX	1.20685	36.031	4.89993	14.7178	5e-05	0.000422541
AT1G44760	Chr1:16896685-16898612	Empty vector	EgrNAC61-OX	7.35011	219.233	4.89855	18.3503	5e-05	0.000422541
AT4G21480	Chr4:11431104-11435284	Empty vector	EgrNAC61-OX	0.895707	26.6191	4.89329	3.91591	5e-05	0.000422541
AT5G02440	Chr5:531027-532938	Empty vector	EgrNAC61-OX	0.645281	18.5158	4.84269	8.754	5e-05	0.000422541
AT5G25180	Chr5:8693136-8697108	Empty vector	EgrNAC61-OX	0.331758	9.39669	4.82395	3.25297	0.0011	0.00619791
AT1G16490	Chr1:5629215-5630995	Empty vector	EgrNAC61-OX	0.289152	8.18316	4.82276	8.78443	5e-05	0.000422541
AT5G12250	Chr5:3961105-3963522	Empty vector	EgrNAC61-OX	7.55511	213.814	4.82276	16.4179	5e-05	0.000422541
AT5G60650	Chr5:24374191-24374798	Empty vector	EgrNAC61-OX	0.334021	9.3725	4.81043	5.8907	5e-05	0.000422541
AT1G72140	Chr1:27141813-27144490	Empty vector	EgrNAC61-OX	0.598695	16.7712	4.80802	11.5512	5e-05	0.000422541
AT4G20050	Chr4:10849781-10853346	Empty vector	EgrNAC61-OX	0.117863	3.28409	4.80032	6.15832	5e-05	0.000422541
AT2G23560	Chr2:10029274-10030382	Empty vector	EgrNAC61-OX	0.119117	3.28999	4.78763	5.24822	0.0001	0.000788954
AT2G29710	Chr2:12698672-12700343	Empty vector	EgrNAC61-OX	0.0961545	2.57816	4.74484	5.73025	5e-05	0.000422541
AT4G29850	Chr4:14601620-14605796	Empty vector	EgrNAC61-OX	0.990984	26.2147	4.72537	4.46594	5e-05	0.000422541
AT4G13690	Chr4:7953351-7955769	Empty vector	EgrNAC61-OX	0.0843404	2.18789	4.69717	6.7248	0.00015	0.00112932
AT5G65020	Chr5:25973814-25976305	Empty vector	EgrNAC61-OX	5.62232	144.125	4.68001	18.5902	5e-05	0.000422541
AT3G23810	Chr3:8587663-8589713	Empty vector	EgrNAC61-OX	16.2347	412.54	4.66738	14.8168	5e-05	0.000422541
AT1G75680	Chr1:28417051-28419529	Empty vector	EgrNAC61-OX	1.72182	43.5588	4.66096	15.1917	5e-05	0.000422541
AT5G35110	Chr5:13363936-13364275	Empty vector	EgrNAC61-OX	0.68169	16.9874	4.63921	5.33665	5e-05	0.000422541
AT4G26140	Chr4:13243075-13247926	Empty vector	EgrNAC61-OX	0.819841	19.3551	4.56123	14.879	5e-05	0.000422541
AT3G60520	Chr3:22361529-22362579	Empty vector	EgrNAC61-OX	2.484	57.9232	4.5434	13.7775	5e-05	0.000422541
AT1G16905	Chr1:5782454-5783840	Empty vector	EgrNAC61-OX	0.0434759	1.00425	4.52977	3.78388	0.00815	0.0322958
AT5G54240	Chr5:22022977-22024461	Empty vector	EgrNAC61-OX	3.09566	71.2286	4.52414	14.8666	5e-05	0.000422541
AT5G65530	Chr5:26190591-26193106	Empty vector	EgrNAC61-OX	0.068057	1.52857	4.4893	4.98831	5e-05	0.000422541
AT3G29030	Chr3:11011307-11013358	Empty vector	EgrNAC61-OX	0.130617	2.86954	4.4574	5.08515	5e-05	0.000422541
AT5G15050	Chr5:4871638-4873598	Empty vector	EgrNAC61-OX	2.39287	52.5353	4.45647	14.5628	5e-05	0.000422541
AT3G10560	Chr3:3299892-3301704	Empty vector	EgrNAC61-OX	0.120552	2.64618	4.45619	6.32959	5e-05	0.000422541
AT1G14120	Chr1:4833517-4835089	Empty vector	EgrNAC61-OX	0.0776615	1.70107	4.4531	4.26101	0.0006	0.00373079
AT5G23750	Chr5:8009805-8011619	Empty vector	EgrNAC61-OX	0.534834	11.5789	4.43626	10.3185	5e-05	0.000422541
AT1G50010	Chr1:18517585-18521695	Empty vector	EgrNAC61-OX	17.9089	382.605	4.41711	12.275	5e-05	0.000422541
AT5G20240	Chr5:6829041-6831515	Empty vector	EgrNAC61-OX	0.0674832	1.42774	4.40306	3.82095	0.00155	0.00822846
AT4G14480	Chr4:8330080-8331544	Empty vector	EgrNAC61-OX	0.0504601	1.05801	4.39006	3.90838	0.00255	0.0124529
AT3G59620	Chr3:22023461-22024700	Empty vector	EgrNAC61-OX	0.160269	3.3487	4.38504	4.34947	0.00015	0.00112932
AT3G03770	Chr3:945134-949042	Empty vector	EgrNAC61-OX	2.22186	45.5423	4.35736	15.927	5e-05	0.000422541
AT4G18470	Chr4:10192908-10196796	Empty vector	EgrNAC61-OX	0.430599	8.73202	4.3419	6.80283	5e-05	0.000422541
AT5G12050	Chr5:3890103-3891513	Empty vector	EgrNAC61-OX	0.117446	2.37841	4.33992	5.53269	5e-05	0.000422541
AT3G23805	Chr3:8586381-8587056	Empty vector	EgrNAC61-OX	1.07389	21.3893	4.31597	9.23339	5e-05	0.000422541
AT5G23860	Chr5:8042875-8044819	Empty vector	EgrNAC61-OX	2.7364	54.2421	4.30906	15.2098	5e-05	0.000422541
AT3G01950	Chr3:323976-324365	Empty vector	EgrNAC61-OX	0.642522	12.6729	4.30185	5.34441	5e-05	0.000422541
AT1G43640	Chr1:16439434-16441844	Empty vector	EgrNAC61-OX	0.120244	2.31972	4.26992	5.47557	5e-05	0.000422541
AT1G13470	Chr1:4620227-4621580	Empty vector	EgrNAC61-OX	0.129936	2.48416	4.25689	5.13998	5e-05	0.000422541
AT5G54670	Chr5:22209471-22214134	Empty vector	EgrNAC61-OX	0.639687	12.162	4.24888	14.5074	5e-05	0.000422541
AT5G57640	Chr5:23344625-23345594	Empty vector	EgrNAC61-OX	0.184134	3.43778	4.22265	6.45961	5e-05	0.000422541
AT1G32100	Chr1:11546337-11547994	Empty vector	EgrNAC61-OX	21.624	401.884	4.21608	16.3289	5e-05	0.000422541
AT4G04700	Chr4:2385275-2387986	Empty vector	EgrNAC61-OX	2.8663	53.2477	4.21546	15.9068	5e-05	0.000422541
AT1G23460	Chr1:8327311-8329622	Empty vector	EgrNAC61-OX	2.71768	49.3086	4.18139	15.5179	5e-05	0.000422541
AT5G21950	Chr5:7253920-7255944	Empty vector	EgrNAC61-OX	0.0972809	1.74721	4.16676	4.15299	0.0004	0.00263211
AT2G31110	Chr2:13258328-13262099	Empty vector	EgrNAC61-OX	1.3013	23.2242	4.1576	10.7843	5e-05	0.000422541
AT2G31100	Chr2:13256737-13258176	Empty vector	EgrNAC61-OX	0.15053	2.67711	4.15255	5.62674	5e-05	0.000422541
AT4G08160	Chr4:5159033-5162774	Empty vector	EgrNAC61-OX	0.248026	4.40724	4.15132	9.63172	5e-05	0.000422541
AT5G62580	Chr5:25119862-25122526	Empty vector	EgrNAC61-OX	6.27142	110.353	4.13719	16.3986	5e-05	0.000422541
AT5G01190	Chr5:72391-74756	Empty vector	EgrNAC61-OX	0.0582003	1.02351	4.13635	3.96555	0.00095	0.00546471
AT1G21528	Chr1:7542829-7543077	Empty vector	EgrNAC61-OX	0.56117	9.85078	4.13373	3.91787	0.0012	0.00666104
AT2G18890	Chr2:8183889-8186796	Empty vector	EgrNAC61-OX	0.0957277	1.66997	4.12475	4.21331	5e-05	0.000422541
AT4G03270	Chr4:1432374-1433691	Empty vector	EgrNAC61-OX	0.109153	1.88232	4.10809	4.20161	0.006	0.025188
AT2G36500	Chr2:15318027-15320152	Empty vector	EgrNAC61-OX	0.48887	8.41896	4.10612	9.79885	5e-05	0.000422541
AT1G71970	Chr1:27093027-27094027	Empty vector	EgrNAC61-OX	1.2532	21.3973	4.09374	9.7402	5e-05	0.000422541
AT4G23900	Chr4:12422086-12426528	Empty vector	EgrNAC61-OX	0.455388	7.63051	4.06661	3.99948	5e-05	0.000422541
AT1G71695	Chr1:26964248-26966688	Empty vector	EgrNAC61-OX	6.38696	106.97	4.06593	16.0168	5e-05	0.000422541
AT1G71015	Chr1:26789235-26790160	Empty vector	EgrNAC61-OX	0.382648	6.35791	4.05446	7.16644	5e-05	0.000422541
AT5G59845	Chr5:24111323-24112020	Empty vector	EgrNAC61-OX	0.1369	2.26032	4.04534	3.14919	0.00145	0.00779085
AT5G59060	Chr5:23844300-23844777	Empty vector	EgrNAC61-OX	2.19352	36.0542	4.03885	7.91131	5e-05	0.000422541
AT4G35380	Chr4:16819882-16826061	Empty vector	EgrNAC61-OX	0.420806	6.81135	4.01671	12.6433	5e-05	0.000422541
AT5G24655	Chr5:8440693-8441218	Empty vector	EgrNAC61-OX	1.06204	17.0733	4.00684	8.17285	5e-05	0.000422541
AT1G67290	Chr1:25191020-25193237	Empty vector	EgrNAC61-OX	0.0731722	1.16163	3.98871	4.86204	5e-05	0.000422541
AT5G44210	Chr5:17806471-17807534	Empty vector	EgrNAC61-OX	0.377465	5.92948	3.97349	6.95911	5e-05	0.000422541
AT3G20860	Chr3:7306146-7308434	Empty vector	EgrNAC61-OX	6.43097	100.881	3.97147	17.3479	5e-05	0.000422541
AT3G01810	Chr3:288537-292755	Empty vector	EgrNAC61-OX	0.731731	11.4679	3.97014	11.9721	5e-05	0.000422541
AT5G03530	Chr5:885521-887390	Empty vector	EgrNAC61-OX	0.575865	9.00741	3.96731	8.45896	5e-05	0.000422541
AT2G38120	Chr2:15972992-15977180	Empty vector	EgrNAC61-OX	1.28207	19.8821	3.95492	12.5063	5e-05	0.000422541
AT5G40990	Chr5:16418919-16420400	Empty vector	EgrNAC61-OX	0.213461	3.30656	3.95329	5.46538	5e-05	0.000422541
AT4G30110	Chr4:14720240-14724584	Empty vector	EgrNAC61-OX	0.195147	3.00614	3.94528	8.83444	5e-05	0.000422541
AT1G03070	Chr1:729900-731557	Empty vector	EgrNAC61-OX	0.385299	5.88225	3.93232	5.80688	5e-05	0.000422541
AT5G16570	Chr5:5421742-5424566	Empty vector	EgrNAC61-OX	3.8281	58.1851	3.92595	14.6639	5e-05	0.000422541
AT1G05850	Chr1:1766502-1768695	Empty vector	EgrNAC61-OX	28.2823	428.725	3.92208	13.7348	5e-05	0.000422541
AT1G29890	Chr1:10463402-10467170	Empty vector	EgrNAC61-OX	10.6443	161.185	3.92057	14.3659	5e-05	0.000422541
AT5G57685	Chr5:23366003-23366867	Empty vector	EgrNAC61-OX	0.209839	3.16038	3.91274	5.52444	5e-05	0.000422541
AT2G41312	Chr2:17225522-17226693	Empty vector	EgrNAC61-OX	0.715502	10.7624	3.9109	5.48344	5e-05	0.000422541
AT4G18050	Chr4:10022204-10027415	Empty vector	EgrNAC61-OX	3.56236	53.2298	3.90133	16.0092	5e-05	0.000422541
AT1G65590	Chr1:24385899-24391207	Empty vector	EgrNAC61-OX	1.92462	28.4464	3.8856	13.2356	5e-05	0.000422541
AT5G35926	Chr5:14062675-14065706	Empty vector	EgrNAC61-OX	0.188551	2.78588	3.88511	5.74907	5e-05	0.000422541
AT5G12950	Chr5:4092952-4096975	Empty vector	EgrNAC61-OX	1.6933	24.6644	3.86452	14.1407	5e-05	0.000422541
AT5G18470	Chr5:6127796-6131015	Empty vector	EgrNAC61-OX	9.59182	134.843	3.81333	15.1315	5e-05	0.000422541
AT5G62500	Chr5:25092640-25095244	Empty vector	EgrNAC61-OX	2.30931	32.1732	3.80033	14.0744	5e-05	0.000422541
AT2G27300	Chr2:11680416-11681955	Empty vector	EgrNAC61-OX	0.0941332	1.30856	3.79714	3.63651	0.0003	0.00205165
AT5G28237	Chr5:10207352-10213598	Empty vector	EgrNAC61-OX	0.460785	6.38877	3.79337	8.67085	5e-05	0.000422541
AT1G06540	Chr1:2002876-2003393	Empty vector	EgrNAC61-OX	1.27226	17.594	3.78962	6.9832	5e-05	0.000422541
AT1G74890	Chr1:28131589-28132710	Empty vector	EgrNAC61-OX	0.112631	1.55603	3.78819	2.99777	0.0046	0.0202798
AT5G11790	Chr5:3799549-3802792	Empty vector	EgrNAC61-OX	2.73557	37.6536	3.78287	13.0493	5e-05	0.000422541
AT4G19420	Chr4:10587165-10590588	Empty vector	EgrNAC61-OX	5.03081	69.1964	3.78184	13.566	5e-05	0.000422541
AT1G09080	Chr1:2929216-2931841	Empty vector	EgrNAC61-OX	3.15527	43.3216	3.77925	15.3698	5e-05	0.000422541
AT2G43240	Chr2:17970858-17975867	Empty vector	EgrNAC61-OX	8.98942	123.265	3.77739	15.2902	5e-05	0.000422541
AT2G38750	Chr2:16196264-16198491	Empty vector	EgrNAC61-OX	0.245783	3.36898	3.77685	6.42529	5e-05	0.000422541
AT1G63120	Chr1:23408875-23410815	Empty vector	EgrNAC61-OX	3.90576	53.292	3.77024	12.7871	5e-05	0.000422541
AT2G29730	Chr2:12703536-12705181	Empty vector	EgrNAC61-OX	0.371007	5.05145	3.76718	7.39851	5e-05	0.000422541
AT5G59070	Chr5:23845197-23847393	Empty vector	EgrNAC61-OX	0.543611	7.36349	3.75974	8.4822	5e-05	0.000422541
AT1G17430	Chr1:5982266-5987784	Empty vector	EgrNAC61-OX	1.11976	14.7914	3.72351	3.45277	0.0001	0.000788954
AT4G11655	Chr4:7038584-7039923	Empty vector	EgrNAC61-OX	0.298213	3.93344	3.72138	4.29004	0.0001	0.000788954
AT5G16230	Chr5:5303347-5306068	Empty vector	EgrNAC61-OX	0.24303	3.20114	3.71938	5.54396	5e-05	0.000422541
AT5G56050	Chr5:22700961-22702116	Empty vector	EgrNAC61-OX	2.17635	28.6292	3.71751	11.8078	5e-05	0.000422541
AT3G50340	Chr3:18665093-18666672	Empty vector	EgrNAC61-OX	4.72939	61.8643	3.70938	13.9418	5e-05	0.000422541
AT3G12920	Chr3:4121882-4123508	Empty vector	EgrNAC61-OX	0.834689	10.8765	3.70383	10.0231	5e-05	0.000422541
AT5G40970	Chr5:16414037-16414504	Empty vector	EgrNAC61-OX	2.04699	26.6184	3.70085	7.52799	5e-05	0.000422541
AT2G37080	Chr2:15581385-15585186	Empty vector	EgrNAC61-OX	0.476342	6.1243	3.68448	11.3512	5e-05	0.000422541
AT2G36590	Chr2:15339121-15345337	Empty vector	EgrNAC61-OX	2.49457	32.0378	3.68291	2.6241	0.00125	0.00688922
AT3G45850	Chr3:16855611-16861535	Empty vector	EgrNAC61-OX	0.871805	10.9452	3.65015	13.1882	5e-05	0.000422541
AT5G24380	Chr5:8323894-8329490	Empty vector	EgrNAC61-OX	0.417313	5.23454	3.64886	7.37986	5e-05	0.000422541
AT1G19170	Chr1:6616642-6618986	Empty vector	EgrNAC61-OX	6.00833	74.9571	3.64103	14.2483	5e-05	0.000422541
AT2G34410	Chr2:14518405-14523568	Empty vector	EgrNAC61-OX	5.99688	74.746	3.63971	3.44044	5e-05	0.000422541
AT5G05270	Chr5:1563319-1565007	Empty vector	EgrNAC61-OX	1.48252	18.0749	3.60787	9.83235	5e-05	0.000422541
AT5G43700	Chr5:17550232-17551581	Empty vector	EgrNAC61-OX	0.431069	5.24803	3.60578	7.39441	5e-05	0.000422541
AT3G50390	Chr3:18702073-18703619	Empty vector	EgrNAC61-OX	0.316216	3.83946	3.60192	6.70311	5e-05	0.000422541
AT4G27240	Chr4:13639962-13641792	Empty vector	EgrNAC61-OX	0.78577	9.37294	3.57632	9.8857	5e-05	0.000422541
AT5G17600	Chr5:5799904-5801244	Empty vector	EgrNAC61-OX	4.25388	50.6284	3.5731	13.1222	5e-05	0.000422541
AT3G11402	Chr3:3573360-3578125	Empty vector	EgrNAC61-OX	1.03115	12.025	3.54372	4.99471	5e-05	0.000422541
AT2G35190	Chr2:14830625-14833319	Empty vector	EgrNAC61-OX	2.84788	32.9976	3.5344	13.584	5e-05	0.000422541
AT5G50450	Chr5:20543309-20544753	Empty vector	EgrNAC61-OX	0.340957	3.92474	3.52493	5.97149	5e-05	0.000422541
AT5G38700	Chr5:15489593-15490399	Empty vector	EgrNAC61-OX	0.114476	1.30796	3.5142	3.63971	0.00225	0.0112159
AT1G67510	Chr1:25297476-25300184	Empty vector	EgrNAC61-OX	0.91757	10.3957	3.50203	9.81863	5e-05	0.000422541
AT3G53350	Chr3:19780052-19782680	Empty vector	EgrNAC61-OX	5.14194	58.153	3.49947	17.3155	5e-05	0.000422541
AT2G02240	Chr2:592358-593602	Empty vector	EgrNAC61-OX	0.145005	1.62995	3.49065	3.76878	5e-05	0.000422541
AT4G03340	Chr4:1466335-1470080	Empty vector	EgrNAC61-OX	0.191905	2.13954	3.47884	5.12368	5e-05	0.000422541
AT4G15093	Chr4:8618342-8619646	Empty vector	EgrNAC61-OX	3.2916	36.4089	3.46743	11.8406	5e-05	0.000422541
AT3G51470	Chr3:19097786-19099275	Empty vector	EgrNAC61-OX	0.513884	5.63762	3.45557	7.30082	5e-05	0.000422541
AT2G39880	Chr2:16647944-16649479	Empty vector	EgrNAC61-OX	0.118291	1.29752	3.45535	3.60744	0.0001	0.000788954
AT5G23800	Chr5:8022215-8024689	Empty vector	EgrNAC61-OX	0.173638	1.86858	3.42779	5.69212	5e-05	0.000422541
AT4G03140	Chr4:1392120-1394574	Empty vector	EgrNAC61-OX	0.421985	4.51487	3.41942	5.10941	5e-05	0.000422541
AT5G27450	Chr5:9690606-9694840	Empty vector	EgrNAC61-OX	3.02112	32.281	3.41753	9.24718	5e-05	0.000422541
AT3G05880	Chr3:1753466-1756540	Empty vector	EgrNAC61-OX	33.9089	361.764	3.41531	10.7833	5e-05	0.000422541
AT1G72240	Chr1:27190178-27190749	Empty vector	EgrNAC61-OX	0.49117	5.19159	3.40188	4.88516	5e-05	0.000422541
AT2G28110	Chr2:11977943-11979837	Empty vector	EgrNAC61-OX	13.5036	142.663	3.40119	13.9021	5e-05	0.000422541
AT1G24600	Chr1:8720308-8722746	Empty vector	EgrNAC61-OX	1.93956	20.3919	3.39419	3.23788	0.00025	0.00175735
AT3G44610	Chr3:16188128-16192175	Empty vector	EgrNAC61-OX	2.88509	30.2817	3.39176	11.6034	5e-05	0.000422541
AT3G45970	Chr3:16896165-16898013	Empty vector	EgrNAC61-OX	13.4903	141.428	3.39007	9.93212	5e-05	0.000422541
AT5G13250	Chr5:4234268-4241746	Empty vector	EgrNAC61-OX	0.109134	1.14323	3.38893	4.01298	5e-05	0.000422541
AT2G24170	Chr2:10274143-10277266	Empty vector	EgrNAC61-OX	1.9254	20.1331	3.38634	11.4207	5e-05	0.000422541
AT5G55970	Chr5:22667234-22669545	Empty vector	EgrNAC61-OX	2.12103	22.0254	3.37633	10.4078	5e-05	0.000422541
AT1G72990	Chr1:27457265-27462392	Empty vector	EgrNAC61-OX	3.89592	40.3248	3.37163	12.9079	5e-05	0.000422541
AT1G17620	Chr1:6062215-6063291	Empty vector	EgrNAC61-OX	40.1944	415.739	3.37061	13.2614	5e-05	0.000422541
AT3G50280	Chr3:18637853-18639185	Empty vector	EgrNAC61-OX	0.861658	8.90942	3.37014	8.10187	5e-05	0.000422541
AT3G20960	Chr3:7345435-7347104	Empty vector	EgrNAC61-OX	0.197847	2.03866	3.36516	5.33041	5e-05	0.000422541
AT4G38950	Chr4:18154394-18159936	Empty vector	EgrNAC61-OX	0.81612	8.37361	3.359	11.3739	5e-05	0.000422541
AT2G25050	Chr2:10653708-10660226	Empty vector	EgrNAC61-OX	1.34293	13.7382	3.35474	12.2784	5e-05	0.000422541
AT1G70690	Chr1:26652012-26653643	Empty vector	EgrNAC61-OX	2.96799	30.2442	3.3491	11.2141	5e-05	0.000422541
AT3G56760	Chr3:21020557-21023756	Empty vector	EgrNAC61-OX	3.5128	35.7894	3.34884	13.0031	5e-05	0.000422541
AT4G26540	Chr4:13394521-13398112	Empty vector	EgrNAC61-OX	0.24745	2.5159	3.34586	5.59711	5e-05	0.000422541
AT4G26890	Chr4:13511838-13513406	Empty vector	EgrNAC61-OX	1.16263	11.8176	3.34548	9.73159	5e-05	0.000422541
AT1G10670	Chr1:3535382-3538439	Empty vector	EgrNAC61-OX	60.5015	613.899	3.34296	10.7525	5e-05	0.000422541
AT3G10570	Chr3:3302101-3303839	Empty vector	EgrNAC61-OX	0.110107	1.11426	3.33911	4.30944	5e-05	0.000422541
AT3G59900	Chr3:22129725-22130464	Empty vector	EgrNAC61-OX	0.688174	6.95116	3.33641	5.71044	5e-05	0.000422541
AT5G16590	Chr5:5431680-5434134	Empty vector	EgrNAC61-OX	1.44457	14.5847	3.33574	10.6766	5e-05	0.000422541
AT2G33330	Chr2:14122889-14125137	Empty vector	EgrNAC61-OX	0.350837	3.5146	3.32449	5.77173	5e-05	0.000422541
AT5G04470	Chr5:1266624-1267416	Empty vector	EgrNAC61-OX	0.522536	5.23225	3.32383	5.24445	5e-05	0.000422541
AT5G54570	Chr5:22167348-22170538	Empty vector	EgrNAC61-OX	0.872618	8.69579	3.3169	9.38907	5e-05	0.000422541
AT4G26542	Chr4:13394521-13398112	Empty vector	EgrNAC61-OX	0.576764	5.70052	3.30504	7.14245	5e-05	0.000422541
AT5G41550	Chr5:16617231-16620785	Empty vector	EgrNAC61-OX	0.467232	4.59789	3.29876	9.39942	5e-05	0.000422541
AT4G32350	Chr4:15617465-15620910	Empty vector	EgrNAC61-OX	0.504422	4.94949	3.29458	10.733	5e-05	0.000422541
AT1G07410	Chr1:2276052-2277154	Empty vector	EgrNAC61-OX	1.2738	12.4114	3.28445	7.36178	5e-05	0.000422541
AT1G27920	Chr1:9726947-9730331	Empty vector	EgrNAC61-OX	2.09457	20.394	3.28342	10.608	5e-05	0.000422541
AT5G39320	Chr5:15742761-15744943	Empty vector	EgrNAC61-OX	1.5167	14.7581	3.2825	10.2273	5e-05	0.000422541
AT2G31900	Chr2:13560759-13569623	Empty vector	EgrNAC61-OX	0.181167	1.76019	3.28033	7.67277	5e-05	0.000422541
AT3G49940	Chr3:18514342-18515475	Empty vector	EgrNAC61-OX	4.34243	42.068	3.27615	11.0456	5e-05	0.000422541
AT1G74690	Chr1:28061158-28064625	Empty vector	EgrNAC61-OX	7.22004	69.8931	3.27507	14.6813	5e-05	0.000422541
AT3G25010	Chr3:9110102-9112748	Empty vector	EgrNAC61-OX	0.420439	4.06701	3.274	7.46335	5e-05	0.000422541
AT3G42950	Chr3:15015139-15018071	Empty vector	EgrNAC61-OX	10.186	98.3522	3.27137	13.0872	5e-05	0.000422541
AT1G72180	Chr1:27162819-27169717	Empty vector	EgrNAC61-OX	1.13189	10.7346	3.24546	8.08908	5e-05	0.000422541
AT5G45940	Chr5:18628006-18630706	Empty vector	EgrNAC61-OX	0.56127	5.3155	3.24344	4.82874	5e-05	0.000422541
AT3G59450	Chr3:21972839-21974923	Empty vector	EgrNAC61-OX	0.216295	2.0378	3.23594	2.95292	0.003	0.0142322
AT5G45650	Chr5:18513430-18518868	Empty vector	EgrNAC61-OX	0.153976	1.44724	3.23253	5.85311	5e-05	0.000422541
AT2G14620	Chr2:6244780-6246233	Empty vector	EgrNAC61-OX	3.37479	31.6989	3.23156	11.4471	5e-05	0.000422541
AT3G27860	Chr3:10326127-10328086	Empty vector	EgrNAC61-OX	0.168426	1.58087	3.23054	6.24726	5e-05	0.000422541
AT5G02420	Chr5:523388-524076	Empty vector	EgrNAC61-OX	3.16329	29.4289	3.21774	9.62488	5e-05	0.000422541
AT3G27250	Chr3:10061544-10062731	Empty vector	EgrNAC61-OX	2.06093	19.0388	3.20757	10.3552	5e-05	0.000422541
AT1G78050	Chr1:29347580-29352924	Empty vector	EgrNAC61-OX	7.7207	70.1711	3.18407	11.8251	5e-05	0.000422541
AT3G22072	Chr3:7775328-7776207	Empty vector	EgrNAC61-OX	0.771707	6.97198	3.17544	5.84481	5e-05	0.000422541
AT4G30830	Chr4:15015266-15016977	Empty vector	EgrNAC61-OX	0.381586	3.4409	3.17271	7.4342	5e-05	0.000422541
AT5G61340	Chr5:24662003-24663117	Empty vector	EgrNAC61-OX	5.22031	46.93	3.1683	10.5783	5e-05	0.000422541
AT1G16480	Chr1:5625698-5628656	Empty vector	EgrNAC61-OX	0.757429	6.7768	3.16142	9.64863	5e-05	0.000422541
AT3G48350	Chr3:17905724-17907561	Empty vector	EgrNAC61-OX	0.305995	2.7338	3.15933	5.91833	5e-05	0.000422541
AT4G17890	Chr4:9937021-9939493	Empty vector	EgrNAC61-OX	10.1981	90.3553	3.14731	13.2268	5e-05	0.000422541
AT4G12450	Chr4:7385801-7386810	Empty vector	EgrNAC61-OX	3.28788	29.094	3.14549	10.4939	5e-05	0.000422541
AT4G12690	Chr4:7480640-7482150	Empty vector	EgrNAC61-OX	0.192843	1.68725	3.12918	4.3749	5e-05	0.000422541
AT2G43060	Chr2:17909184-17910082	Empty vector	EgrNAC61-OX	19.2376	167.969	3.12619	14.343	5e-05	0.000422541
AT5G22240	Chr5:7364688-7365279	Empty vector	EgrNAC61-OX	0.924947	8.06976	3.12508	5.53647	5e-05	0.000422541
AT1G12780	Chr1:4353905-4358328	Empty vector	EgrNAC61-OX	31.2156	267.246	3.09783	11.9946	5e-05	0.000422541
AT3G23110	Chr3:8220681-8226400	Empty vector	EgrNAC61-OX	0.11954	1.01991	3.09288	1.96317	0.01235	0.0451223
AT2G19780	Chr2:8522677-8525093	Empty vector	EgrNAC61-OX	0.626285	5.32388	3.08759	8.08253	5e-05	0.000422541
AT1G19970	Chr1:6931011-6932689	Empty vector	EgrNAC61-OX	2.78972	23.7102	3.08732	9.35114	5e-05	0.000422541
AT2G01910	Chr2:416910-420588	Empty vector	EgrNAC61-OX	0.774541	6.55672	3.08156	10.1173	5e-05	0.000422541
AT5G15940	Chr5:5202800-5204875	Empty vector	EgrNAC61-OX	1.96208	16.5843	3.07936	8.77885	5e-05	0.000422541
AT1G12500	Chr1:4263149-4265044	Empty vector	EgrNAC61-OX	1.4644	12.3541	3.07661	8.59968	5e-05	0.000422541
AT5G48880	Chr5:19813345-19817897	Empty vector	EgrNAC61-OX	4.22089	35.5572	3.07452	7.96899	5e-05	0.000422541
AT5G06390	Chr5:1952850-1955788	Empty vector	EgrNAC61-OX	7.23134	60.9134	3.07442	12.4225	5e-05	0.000422541
AT1G04540	Chr1:1237255-1239061	Empty vector	EgrNAC61-OX	0.178253	1.49675	3.06983	4.95749	5e-05	0.000422541
AT5G16235	Chr5:5303347-5306068	Empty vector	EgrNAC61-OX	1.10687	9.26724	3.06566	6.66875	5e-05	0.000422541
AT3G59690	Chr3:22048753-22051673	Empty vector	EgrNAC61-OX	1.00182	8.38342	3.06491	6.20881	5e-05	0.000422541
AT1G60500	Chr1:22291581-22293964	Empty vector	EgrNAC61-OX	0.37087	3.09824	3.06247	7.04941	5e-05	0.000422541
AT3G50400	Chr3:18704764-18706570	Empty vector	EgrNAC61-OX	0.131941	1.10134	3.0613	3.53911	5e-05	0.000422541
AT1G14280	Chr1:4877626-4879149	Empty vector	EgrNAC61-OX	0.279556	2.32848	3.05818	5.77675	5e-05	0.000422541
AT2G38060	Chr2:15922556-15925623	Empty vector	EgrNAC61-OX	1.21794	10.1006	3.05192	8.72123	5e-05	0.000422541
AT5G48500	Chr5:19652990-19654244	Empty vector	EgrNAC61-OX	1.46696	12.1608	3.05134	8.16669	5e-05	0.000422541
AT2G34170	Chr2:14428214-14432269	Empty vector	EgrNAC61-OX	0.299905	2.47842	3.04684	5.76095	5e-05	0.000422541
AT3G62860	Chr3:23239445-23242251	Empty vector	EgrNAC61-OX	0.454011	3.75125	3.04657	6.08599	5e-05	0.000422541
AT5G56060	Chr5:22704007-22704892	Empty vector	EgrNAC61-OX	0.156673	1.29377	3.04576	2.80414	0.00145	0.00779085
AT5G52790	Chr5:21391716-21394359	Empty vector	EgrNAC61-OX	0.651362	5.31387	3.02823	7.06425	5e-05	0.000422541
AT3G59695	Chr3:22048753-22051673	Empty vector	EgrNAC61-OX	3.89459	31.6342	3.02194	10.3507	5e-05	0.000422541
AT4G04840	Chr4:2449559-2451589	Empty vector	EgrNAC61-OX	0.211984	1.71015	3.01209	3.61903	0.00015	0.00112932
AT5G62180	Chr5:24978843-24979849	Empty vector	EgrNAC61-OX	7.85299	63.2143	3.00894	11.394	5e-05	0.000422541
AT4G26260	Chr4:13297697-13300387	Empty vector	EgrNAC61-OX	0.409444	3.28526	3.00427	5.6555	5e-05	0.000422541
AT1G69260	Chr1:26039047-26042702	Empty vector	EgrNAC61-OX	0.642657	5.14193	3.00019	3.51127	0.0001	0.000788954
AT5G39380	Chr5:15758716-15760686	Empty vector	EgrNAC61-OX	1.85188	14.6846	2.98725	11.6389	5e-05	0.000422541
AT5G20270	Chr5:6840832-6842858	Empty vector	EgrNAC61-OX	0.237133	1.87198	2.98079	4.48174	5e-05	0.000422541
AT2G24440	Chr2:10391088-10393976	Empty vector	EgrNAC61-OX	0.204631	1.61518	2.9806	3.78728	5e-05	0.000422541
AT3G01860	Chr3:302644-304562	Empty vector	EgrNAC61-OX	0.529353	4.15194	2.97148	5.25334	5e-05	0.000422541
AT5G14550	Chr5:4691005-4694086	Empty vector	EgrNAC61-OX	6.05949	47.373	2.9668	11.9715	5e-05	0.000422541
AT1G33260	Chr1:12064508-12066376	Empty vector	EgrNAC61-OX	1.4495	11.3086	2.9638	8.50872	5e-05	0.000422541
AT2G05210	Chr2:1890935-1894367	Empty vector	EgrNAC61-OX	1.47147	11.4674	2.96221	9.52384	5e-05	0.000422541
AT3G03690	Chr3:911237-913677	Empty vector	EgrNAC61-OX	3.33371	25.8372	2.95425	10.4445	5e-05	0.000422541
AT3G57420	Chr3:21252418-21255276	Empty vector	EgrNAC61-OX	7.79568	60.0841	2.94624	12.0806	5e-05	0.000422541
AT3G56170	Chr3:20842144-20844476	Empty vector	EgrNAC61-OX	25.5897	196.502	2.94091	13.4049	5e-05	0.000422541
AT3G52290	Chr3:19393818-19396403	Empty vector	EgrNAC61-OX	0.72052	5.51879	2.93724	8.12596	5e-05	0.000422541
AT5G02560	Chr5:575381-576606	Empty vector	EgrNAC61-OX	11.415	87.4051	2.93679	11.4073	5e-05	0.000422541
AT4G36890	Chr4:17379174-17381780	Empty vector	EgrNAC61-OX	12.7976	97.7217	2.9328	12.1986	5e-05	0.000422541
AT3G29360	Chr3:11267090-11269229	Empty vector	EgrNAC61-OX	71.3732	544.926	2.93261	9.4962	5e-05	0.000422541
AT1G60810	Chr1:22388526-22391165	Empty vector	EgrNAC61-OX	2.90209	22.0525	2.92578	10.1762	5e-05	0.000422541
AT5G54200	Chr5:21993348-21997076	Empty vector	EgrNAC61-OX	0.540693	4.09513	2.92103	8.2863	5e-05	0.000422541
AT3G14360	Chr3:4791588-4794417	Empty vector	EgrNAC61-OX	2.60809	19.7514	2.92089	10.2731	5e-05	0.000422541
AT2G03750	Chr2:1147806-1149061	Empty vector	EgrNAC61-OX	0.413365	3.11924	2.9157	5.47804	5e-05	0.000422541
AT1G54120	Chr1:20207019-20207540	Empty vector	EgrNAC61-OX	3.67154	27.4765	2.90374	7.56378	5e-05	0.000422541
AT5G42930	Chr5:17210545-17214220	Empty vector	EgrNAC61-OX	0.147919	1.0914	2.8833	4.32845	5e-05	0.000422541
AT2G21970	Chr2:9354841-9357916	Empty vector	EgrNAC61-OX	10.5757	77.606	2.87541	9.99521	5e-05	0.000422541
AT3G27350	Chr3:10125658-10127992	Empty vector	EgrNAC61-OX	5.99814	43.8601	2.87032	12.7811	5e-05	0.000422541
AT5G34940	Chr5:13235828-13238839	Empty vector	EgrNAC61-OX	2.01867	14.6938	2.86373	9.88953	5e-05	0.000422541
AT4G25835	Chr4:13136106-13137859	Empty vector	EgrNAC61-OX	0.38036	2.753	2.85557	5.78927	5e-05	0.000422541
AT5G45290	Chr5:18349781-18352498	Empty vector	EgrNAC61-OX	2.5129	18.1537	2.85284	10.3599	5e-05	0.000422541
AT1G36940	Chr1:14003865-14005502	Empty vector	EgrNAC61-OX	3.8399	27.7323	2.85243	10.0293	5e-05	0.000422541
AT5G23530	Chr5:7932965-7934436	Empty vector	EgrNAC61-OX	7.61279	54.8952	2.85018	11.064	5e-05	0.000422541
AT1G70640	Chr1:26636254-26637127	Empty vector	EgrNAC61-OX	1.2663	9.12603	2.84936	6.08977	5e-05	0.000422541
AT5G62880	Chr5:25237133-25239174	Empty vector	EgrNAC61-OX	12.7903	92.167	2.8492	11.9979	5e-05	0.000422541
AT3G50630	Chr3:18800379-18801587	Empty vector	EgrNAC61-OX	4.33433	30.9251	2.8349	10.7389	5e-05	0.000422541
AT5G17630	Chr5:5809333-5813284	Empty vector	EgrNAC61-OX	5.06851	36.0171	2.82905	5.04508	5e-05	0.000422541
AT2G29050	Chr2:12478145-12480372	Empty vector	EgrNAC61-OX	2.55131	18.0581	2.82333	9.14834	5e-05	0.000422541
AT3G24460	Chr3:8885817-8893050	Empty vector	EgrNAC61-OX	1.38634	9.80197	2.82179	8.78718	5e-05	0.000422541
AT4G36450	Chr4:17210244-17211413	Empty vector	EgrNAC61-OX	0.190062	1.32992	2.80679	3.36412	0.00025	0.00175735
AT2G38360	Chr2:16069614-16070589	Empty vector	EgrNAC61-OX	40.7131	282.206	2.79319	12.5247	5e-05	0.000422541
AT1G16520	Chr1:5648759-5651167	Empty vector	EgrNAC61-OX	1.71431	11.8271	2.78641	8.26486	5e-05	0.000422541
AT3G50350	Chr3:18672101-18674022	Empty vector	EgrNAC61-OX	2.94746	20.3257	2.78577	6.96409	5e-05	0.000422541
AT3G07320	Chr3:2332021-2334074	Empty vector	EgrNAC61-OX	1.97852	13.6055	2.7817	9.126	5e-05	0.000422541
AT1G52855	Chr1:19682945-19683498	Empty vector	EgrNAC61-OX	0.230443	1.57848	2.77605	2.70487	0.00385	0.0175283
AT3G05270	Chr3:1500802-1503407	Empty vector	EgrNAC61-OX	16.2095	110.494	2.76906	13.9713	5e-05	0.000422541
AT3G17420	Chr3:5959211-5962179	Empty vector	EgrNAC61-OX	2.99612	20.4053	2.76778	10.9996	5e-05	0.000422541
AT4G22680	Chr4:11922339-11924216	Empty vector	EgrNAC61-OX	4.4262	30.0877	2.76503	10.3823	5e-05	0.000422541
AT5G07310	Chr5:2305683-2306660	Empty vector	EgrNAC61-OX	7.28489	49.5087	2.7647	11.1214	5e-05	0.000422541
AT2G01070	Chr2:75519-77865	Empty vector	EgrNAC61-OX	2.5712	17.3633	2.75553	9.37616	5e-05	0.000422541
AT3G22790	Chr3:8052317-8058764	Empty vector	EgrNAC61-OX	0.174034	1.1701	2.74919	7.2436	5e-05	0.000422541
AT2G15220	Chr2:6608658-6609506	Empty vector	EgrNAC61-OX	1.09739	7.3707	2.74772	6.20123	5e-05	0.000422541
AT4G02170	Chr4:958048-958641	Empty vector	EgrNAC61-OX	0.488831	3.2545	2.73503	4.22042	0.0002	0.00144903
AT2G28100	Chr2:11974662-11977913	Empty vector	EgrNAC61-OX	3.39646	22.5972	2.73404	10.1008	5e-05	0.000422541
AT1G06470	Chr1:1969728-1973767	Empty vector	EgrNAC61-OX	10.9171	72.5283	2.73196	11.3497	5e-05	0.000422541
AT2G39900	Chr2:16658655-16660437	Empty vector	EgrNAC61-OX	1.1243	7.43256	2.72483	6.36035	5e-05	0.000422541
AT4G13930	Chr4:8047691-8050106	Empty vector	EgrNAC61-OX	140.016	924.604	2.72324	7.32757	5e-05	0.000422541
AT2G40070	Chr2:16728193-16731606	Empty vector	EgrNAC61-OX	5.2856	34.7159	2.71546	11.1774	5e-05	0.000422541
AT1G09180	Chr1:2965022-2965972	Empty vector	EgrNAC61-OX	4.05557	26.6265	2.71489	8.00664	5e-05	0.000422541
AT3G56060	Chr3:20803132-20806013	Empty vector	EgrNAC61-OX	12.2599	80.3791	2.71287	11.4808	5e-05	0.000422541
AT4G22758	Chr4:11958309-11960036	Empty vector	EgrNAC61-OX	1.11914	7.31101	2.70768	7.34896	5e-05	0.000422541
AT3G62390	Chr3:23087016-23089206	Empty vector	EgrNAC61-OX	0.278977	1.82022	2.7059	4.98467	5e-05	0.000422541
AT3G43720	Chr3:15615385-15617149	Empty vector	EgrNAC61-OX	1.68486	10.9684	2.70265	6.40195	5e-05	0.000422541
AT1G19230	Chr1:6644188-6650420	Empty vector	EgrNAC61-OX	0.465229	3.01495	2.69612	4.83552	5e-05	0.000422541
AT5G59030	Chr5:23833727-23834511	Empty vector	EgrNAC61-OX	15.9753	103.469	2.69528	10.4835	5e-05	0.000422541
AT4G22780	Chr4:11968275-11971149	Empty vector	EgrNAC61-OX	1.91963	12.2517	2.67408	9.55251	5e-05	0.000422541
AT3G51300	Chr3:19039511-19044372	Empty vector	EgrNAC61-OX	0.414863	2.64131	2.67055	4.13774	5e-05	0.000422541
AT2G18720	Chr2:8114919-8116811	Empty vector	EgrNAC61-OX	0.445824	2.82661	2.66452	5.83889	5e-05	0.000422541
AT5G46770	Chr5:18977407-18978160	Empty vector	EgrNAC61-OX	0.2494	1.57936	2.6628	3.30884	0.00015	0.00112932
AT3G16210	Chr3:5494532-5495615	Empty vector	EgrNAC61-OX	0.274784	1.73084	2.6551	3.69269	5e-05	0.000422541
AT5G67200	Chr5:26813724-26816566	Empty vector	EgrNAC61-OX	1.58858	9.95224	2.64728	8.66952	5e-05	0.000422541
AT2G37070	Chr2:15578414-15581308	Empty vector	EgrNAC61-OX	0.612824	3.81489	2.6381	6.71212	5e-05	0.000422541
AT1G79640	Chr1:29966710-29971600	Empty vector	EgrNAC61-OX	0.39655	2.46759	2.63753	6.32612	5e-05	0.000422541
AT3G52740	Chr3:19546373-19546964	Empty vector	EgrNAC61-OX	4.67547	28.9593	2.63085	7.86358	5e-05	0.000422541
AT1G17180	Chr1:5872144-5873086	Empty vector	EgrNAC61-OX	108.55	668.278	2.62208	10.4433	5e-05	0.000422541
AT1G46768	Chr1:17265700-17266536	Empty vector	EgrNAC61-OX	3.27254	20.1198	2.62014	7.71859	5e-05	0.000422541
AT1G13830	Chr1:4739872-4741038	Empty vector	EgrNAC61-OX	19.1301	117.355	2.61696	10.7962	5e-05	0.000422541
AT5G44005	Chr5:17704902-17705558	Empty vector	EgrNAC61-OX	0.823827	5.03888	2.61269	4.21137	5e-05	0.000422541
AT1G49010	Chr1:18132644-18133925	Empty vector	EgrNAC61-OX	0.863466	5.25175	2.60459	6.56727	5e-05	0.000422541
AT1G54160	Chr1:20215431-20219452	Empty vector	EgrNAC61-OX	2.01603	12.2053	2.59791	4.70869	5e-05	0.000422541
AT1G55910	Chr1:20906133-20907413	Empty vector	EgrNAC61-OX	4.87019	28.5456	2.55122	8.93616	5e-05	0.000422541
AT5G57270	Chr5:23200613-23203792	Empty vector	EgrNAC61-OX	8.02411	47.0174	2.55078	10.5273	5e-05	0.000422541
AT1G55760	Chr1:20846907-20849054	Empty vector	EgrNAC61-OX	0.810043	4.72625	2.54463	6.76567	5e-05	0.000422541
AT4G14760	Chr4:8475456-8481094	Empty vector	EgrNAC61-OX	2.91597	16.9707	2.541	11.8447	5e-05	0.000422541
AT3G50050	Chr3:18553983-18557209	Empty vector	EgrNAC61-OX	0.988488	5.75061	2.54042	7.09107	5e-05	0.000422541
AT2G15830	Chr2:6894117-6894551	Empty vector	EgrNAC61-OX	5.04092	29.2824	2.53828	6.26981	5e-05	0.000422541
AT4G32920	Chr4:15887269-15896006	Empty vector	EgrNAC61-OX	5.1384	29.7961	2.53573	10.7488	5e-05	0.000422541
AT2G33480	Chr2:14181185-14182402	Empty vector	EgrNAC61-OX	11.501	66.6746	2.53538	11.6878	5e-05	0.000422541
AT4G01110	Chr4:479962-481160	Empty vector	EgrNAC61-OX	0.525829	3.04797	2.53518	5.08319	5e-05	0.000422541
AT1G75840	Chr1:28475706-28483928	Empty vector	EgrNAC61-OX	12.448	71.7181	2.52642	6.35888	5e-05	0.000422541
AT2G20724	Chr2:8932715-8933262	Empty vector	EgrNAC61-OX	5.28603	30.4201	2.52477	8.54992	5e-05	0.000422541
AT1G19700	Chr1:6809723-6812663	Empty vector	EgrNAC61-OX	19.0599	109.444	2.52159	11.5286	5e-05	0.000422541
AT2G33570	Chr2:14217222-14219252	Empty vector	EgrNAC61-OX	0.970102	5.55155	2.51668	6.84398	5e-05	0.000422541
AT3G57020	Chr3:21098314-21100360	Empty vector	EgrNAC61-OX	53.9879	308.434	2.51425	10.1668	5e-05	0.000422541
AT5G04840	Chr5:1405293-1407934	Empty vector	EgrNAC61-OX	2.70748	15.3967	2.5076	8.58158	5e-05	0.000422541
AT1G15580	Chr1:5365664-5366497	Empty vector	EgrNAC61-OX	0.486148	2.74792	2.49887	3.61419	5e-05	0.000422541
AT1G02460	Chr1:504672-507204	Empty vector	EgrNAC61-OX	1.64225	9.26283	2.49578	7.87665	5e-05	0.000422541
AT3G07340	Chr3:2340898-2343470	Empty vector	EgrNAC61-OX	2.04243	11.4569	2.48785	8.82606	5e-05	0.000422541
AT5G61440	Chr5:24707499-24708893	Empty vector	EgrNAC61-OX	0.532743	2.98632	2.48686	4.72115	5e-05	0.000422541
AT1G22650	Chr1:8013381-8015991	Empty vector	EgrNAC61-OX	0.946494	5.29827	2.48486	6.67916	5e-05	0.000422541
AT2G16530	Chr2:7162975-7165323	Empty vector	EgrNAC61-OX	1.71427	9.57952	2.48236	6.92353	5e-05	0.000422541
AT1G59850	Chr1:22026506-22030207	Empty vector	EgrNAC61-OX	0.852361	4.76191	2.482	4.59611	5e-05	0.000422541
AT5G50370	Chr5:20509158-20510703	Empty vector	EgrNAC61-OX	35.4877	197.821	2.4788	10.3348	5e-05	0.000422541
AT3G22070	Chr3:7775328-7776207	Empty vector	EgrNAC61-OX	0.738744	4.1048	2.47416	2.10745	0.00895	0.0348878
AT1G68200	Chr1:25562117-25563948	Empty vector	EgrNAC61-OX	1.35587	7.52536	2.47255	6.26424	5e-05	0.000422541
AT4G28050	Chr4:13940345-13943732	Empty vector	EgrNAC61-OX	2.21161	12.2206	2.46614	3.60614	5e-05	0.000422541
AT3G03780	Chr3:957084-960980	Empty vector	EgrNAC61-OX	106.796	586.73	2.45783	6.81626	5e-05	0.000422541
AT5G52030	Chr5:21128128-21130090	Empty vector	EgrNAC61-OX	4.03954	22.0808	2.45053	8.66318	5e-05	0.000422541
AT4G01700	Chr4:729886-733510	Empty vector	EgrNAC61-OX	121.739	659.957	2.43858	7.73389	5e-05	0.000422541
AT2G27130	Chr2:11595291-11596542	Empty vector	EgrNAC61-OX	7.63632	41.2559	2.43365	8.34048	5e-05	0.000422541
AT1G56580	Chr1:21198258-21198956	Empty vector	EgrNAC61-OX	23.887	128.485	2.42731	9.87678	5e-05	0.000422541
AT4G35320	Chr4:16805868-16806655	Empty vector	EgrNAC61-OX	6.34975	34.1326	2.42638	7.92681	5e-05	0.000422541
AT1G75280	Chr1:28251959-28253619	Empty vector	EgrNAC61-OX	152.119	816.462	2.42418	8.32168	5e-05	0.000422541
AT3G46700	Chr3:17200300-17201889	Empty vector	EgrNAC61-OX	1.67859	8.96972	2.41782	7.52442	5e-05	0.000422541
AT1G24480	Chr1:8674055-8677159	Empty vector	EgrNAC61-OX	0.363969	1.93859	2.41312	3.28185	5e-05	0.000422541
AT5G22200	Chr5:7355687-7356871	Empty vector	EgrNAC61-OX	3.3444	17.8106	2.41292	6.26917	5e-05	0.000422541
AT3G03773	Chr3:951627-953840	Empty vector	EgrNAC61-OX	14.7235	78.2726	2.41039	10.4002	5e-05	0.000422541
AT2G44790	Chr2:18461905-18463309	Empty vector	EgrNAC61-OX	85.211	452.831	2.40986	9.20245	5e-05	0.000422541
AT2G32930	Chr2:13965757-13968957	Empty vector	EgrNAC61-OX	3.50675	18.6263	2.40914	9.1008	5e-05	0.000422541
AT1G18835	Chr1:6496097-6496396	Empty vector	EgrNAC61-OX	0.558133	2.95996	2.4069	2.20686	0.0029	0.013833
AT5G57070	Chr5:23096173-23098451	Empty vector	EgrNAC61-OX	1.23657	6.53366	2.40155	7.5795	5e-05	0.000422541
AT3G55090	Chr3:20416341-20418552	Empty vector	EgrNAC61-OX	1.1025	5.80018	2.39532	6.7789	5e-05	0.000422541
AT2G42340	Chr2:17636322-17637727	Empty vector	EgrNAC61-OX	1.50096	7.8621	2.38903	6.63395	5e-05	0.000422541
AT1G79180	Chr1:29786494-29787802	Empty vector	EgrNAC61-OX	15.8831	82.8035	2.3822	11.3648	5e-05	0.000422541
AT1G10560	Chr1:3484579-3486965	Empty vector	EgrNAC61-OX	0.364653	1.89658	2.37881	5.3524	5e-05	0.000422541
AT3G02930	Chr3:655055-658637	Empty vector	EgrNAC61-OX	0.842007	4.37113	2.3761	8.72462	5e-05	0.000422541
AT1G67340	Chr1:25230264-25231840	Empty vector	EgrNAC61-OX	2.59687	13.4716	2.37508	7.89805	5e-05	0.000422541
AT4G16340	Chr4:9228184-9241317	Empty vector	EgrNAC61-OX	1.47406	7.62909	2.37172	8.95231	5e-05	0.000422541
AT5G63530	Chr5:25433153-25435834	Empty vector	EgrNAC61-OX	10.4561	54.0608	2.37023	10.4633	5e-05	0.000422541
AT2G01918	Chr2:424109-425713	Empty vector	EgrNAC61-OX	0.24366	1.25844	2.36869	2.68375	0.00055	0.00345781
AT1G61255	Chr1:22589150-22589691	Empty vector	EgrNAC61-OX	0.318328	1.64085	2.36585	2.62955	0.00075	0.00450164
AT1G79420	Chr1:29871457-29874315	Empty vector	EgrNAC61-OX	0.875914	4.49811	2.36046	5.94719	5e-05	0.000422541
AT5G09870	Chr5:3073355-3078262	Empty vector	EgrNAC61-OX	6.34622	32.4458	2.35406	10.0141	5e-05	0.000422541
AT4G21740	Chr4:11545925-11546434	Empty vector	EgrNAC61-OX	15.9009	80.947	2.34787	8.26948	5e-05	0.000422541
AT2G41770	Chr2:17422769-17427282	Empty vector	EgrNAC61-OX	5.53749	28.0463	2.34051	8.75104	5e-05	0.000422541
AT2G37585	Chr2:15765783-15767878	Empty vector	EgrNAC61-OX	3.53148	17.8439	2.33709	8.12965	5e-05	0.000422541
AT5G23100	Chr5:7753433-7754759	Empty vector	EgrNAC61-OX	0.252531	1.27322	2.33395	3.53525	5e-05	0.000422541
AT3G51860	Chr3:19239426-19242913	Empty vector	EgrNAC61-OX	98.2842	493.207	2.32716	8.10593	5e-05	0.000422541
AT3G28070	Chr3:10447921-10451034	Empty vector	EgrNAC61-OX	0.212217	1.06401	2.3259	2.86326	0.0001	0.000788954
AT1G04570	Chr1:1246727-1248775	Empty vector	EgrNAC61-OX	0.609163	3.04725	2.32261	5.41897	5e-05	0.000422541
AT1G22330	Chr1:7886541-7889534	Empty vector	EgrNAC61-OX	0.295773	1.47645	2.31957	3.74424	5e-05	0.000422541
AT1G27480	Chr1:9544513-9546285	Empty vector	EgrNAC61-OX	0.570055	2.84115	2.3173	5.02126	5e-05	0.000422541
AT3G49880	Chr3:18496248-18498713	Empty vector	EgrNAC61-OX	5.6144	27.9532	2.31581	9.10001	5e-05	0.000422541
AT2G46210	Chr2:18977343-18979001	Empty vector	EgrNAC61-OX	0.86014	4.28211	2.31568	5.64271	5e-05	0.000422541
AT1G52040	Chr1:19350374-19352782	Empty vector	EgrNAC61-OX	28.5574	141.356	2.30739	7.74734	5e-05	0.000422541
AT5G15230	Chr5:4944899-4946216	Empty vector	EgrNAC61-OX	0.732337	3.6196	2.30525	3.81084	5e-05	0.000422541
AT4G01680	Chr4:716003-717579	Empty vector	EgrNAC61-OX	0.476172	2.34349	2.29911	4.46965	5e-05	0.000422541
AT5G50890	Chr5:20702683-20704235	Empty vector	EgrNAC61-OX	0.249696	1.22443	2.29386	3.68565	5e-05	0.000422541
AT5G60300	Chr5:24264621-24269982	Empty vector	EgrNAC61-OX	5.41016	26.5119	2.29289	8.85089	5e-05	0.000422541
AT5G25140	Chr5:8672423-8674629	Empty vector	EgrNAC61-OX	2.15902	10.5741	2.29208	8.06466	5e-05	0.000422541
AT5G42940	Chr5:17216329-17220490	Empty vector	EgrNAC61-OX	34.8429	168.769	2.27611	9.28158	5e-05	0.000422541
AT2G40020	Chr2:16710978-16713070	Empty vector	EgrNAC61-OX	3.82012	18.3792	2.26638	8.68176	5e-05	0.000422541
AT1G51500	Chr1:19097796-19101080	Empty vector	EgrNAC61-OX	0.270758	1.30189	2.26553	4.2076	5e-05	0.000422541
AT1G80520	Chr1:30276480-30277059	Empty vector	EgrNAC61-OX	1.91556	9.12967	2.2528	4.97089	5e-05	0.000422541
AT5G44790	Chr5:18075609-18079988	Empty vector	EgrNAC61-OX	39.0509	185.954	2.25152	8.25712	5e-05	0.000422541
AT5G25190	Chr5:8706789-8707748	Empty vector	EgrNAC61-OX	1.38442	6.58494	2.24989	5.32966	5e-05	0.000422541
AT4G35950	Chr4:17023836-17025863	Empty vector	EgrNAC61-OX	9.04323	42.9999	2.24942	8.77981	5e-05	0.000422541
AT5G23870	Chr5:8045843-8050175	Empty vector	EgrNAC61-OX	1.11193	5.27433	2.24592	5.86526	5e-05	0.000422541
AT1G08920	Chr1:2867258-2870656	Empty vector	EgrNAC61-OX	7.66753	36.3021	2.24322	9.08894	5e-05	0.000422541
AT4G18380	Chr4:10157886-10159748	Empty vector	EgrNAC61-OX	3.55657	16.7291	2.2338	7.77122	5e-05	0.000422541
AT3G28270	Chr3:10538104-10540024	Empty vector	EgrNAC61-OX	0.320571	1.50349	2.2296	4.22171	5e-05	0.000422541
AT5G66170	Chr5:26447641-26448776	Empty vector	EgrNAC61-OX	12.5455	58.6287	2.22443	8.60293	5e-05	0.000422541
AT4G09300	Chr4:5898797-5901014	Empty vector	EgrNAC61-OX	0.890932	4.16294	2.22422	5.52987	5e-05	0.000422541
AT3G63210	Chr3:23353614-23355160	Empty vector	EgrNAC61-OX	0.394566	1.82932	2.21297	3.74316	5e-05	0.000422541
AT3G14595	Chr3:4908947-4910476	Empty vector	EgrNAC61-OX	25.6762	118.563	2.20715	9.09001	5e-05	0.000422541
AT1G62050	Chr1:22936126-22939024	Empty vector	EgrNAC61-OX	1.30731	6.03294	2.20626	6.86662	5e-05	0.000422541
AT1G61260	Chr1:22593464-22595069	Empty vector	EgrNAC61-OX	0.453291	2.07707	2.19604	4.56078	5e-05	0.000422541
AT4G21780	Chr4:11567129-11567699	Empty vector	EgrNAC61-OX	0.313738	1.4302	2.18859	2.42788	0.0013	0.00711063
AT5G38520	Chr5:15421572-15423431	Empty vector	EgrNAC61-OX	4.72053	21.5005	2.18735	8.1459	5e-05	0.000422541
AT5G50420	Chr5:20530205-20532856	Empty vector	EgrNAC61-OX	1.97603	8.97832	2.18384	7.22647	5e-05	0.000422541
AT4G10770	Chr4:6628403-6632599	Empty vector	EgrNAC61-OX	2.23041	10.1151	2.18113	7.71778	5e-05	0.000422541
AT4G25410	Chr4:12985754-12987217	Empty vector	EgrNAC61-OX	0.229116	1.03867	2.18058	3.0134	0.00105	0.00594971
AT5G65683	Chr5:26261319-26263783	Empty vector	EgrNAC61-OX	1.03993	4.7114	2.17966	6.48312	5e-05	0.000422541
AT4G01090	Chr4:470514-473792	Empty vector	EgrNAC61-OX	5.40559	24.3293	2.17017	9.54632	5e-05	0.000422541
AT1G10360	Chr1:3395557-3396849	Empty vector	EgrNAC61-OX	2.31664	10.4208	2.16936	5.86049	5e-05	0.000422541
AT5G08480	Chr5:2743619-2745111	Empty vector	EgrNAC61-OX	0.448463	2.00674	2.16179	3.70946	5e-05	0.000422541
AT1G48870	Chr1:18072324-18074457	Empty vector	EgrNAC61-OX	0.296745	1.32526	2.15897	4.30306	5e-05	0.000422541
AT3G54690	Chr3:20246538-20248140	Empty vector	EgrNAC61-OX	6.56635	29.3113	2.15829	8.25318	5e-05	0.000422541
AT1G69030	Chr1:25947264-25949262	Empty vector	EgrNAC61-OX	12.2171	53.7239	2.13666	9.38188	5e-05	0.000422541
AT5G14210	Chr5:4576201-4581374	Empty vector	EgrNAC61-OX	1.85744	8.16314	2.13581	3.12822	5e-05	0.000422541
AT1G75410	Chr1:28299791-28302603	Empty vector	EgrNAC61-OX	16.2168	71.2276	2.13495	9.70322	5e-05	0.000422541
AT3G60220	Chr3:22254597-22256086	Empty vector	EgrNAC61-OX	0.228362	1.00006	2.13069	2.89225	0.00015	0.00112932
AT2G17300	Chr2:7522400-7523033	Empty vector	EgrNAC61-OX	5.72333	25.0341	2.12897	6.17205	5e-05	0.000422541
AT2G45290	Chr2:18672681-18675906	Empty vector	EgrNAC61-OX	86.5138	378.121	2.12785	7.02794	5e-05	0.000422541
AT3G48440	Chr3:17941401-17943576	Empty vector	EgrNAC61-OX	1.43058	6.23708	2.12427	6.20602	5e-05	0.000422541
AT1G67300	Chr1:25193703-25197089	Empty vector	EgrNAC61-OX	16.8773	73.5314	2.12328	9.10042	5e-05	0.000422541
AT4G37100	Chr4:17479172-17481863	Empty vector	EgrNAC61-OX	0.862071	3.73897	2.11676	6.42127	5e-05	0.000422541
AT1G18830	Chr1:6489308-6494218	Empty vector	EgrNAC61-OX	0.492716	2.13618	2.1162	5.39408	5e-05	0.000422541
AT5G35960	Chr5:14108523-14110536	Empty vector	EgrNAC61-OX	0.381711	1.65284	2.11439	3.73616	5e-05	0.000422541
AT5G67640	Chr5:26969545-26970641	Empty vector	EgrNAC61-OX	3.98225	17.2198	2.11241	6.57697	5e-05	0.000422541
AT1G67900	Chr1:25464725-25470017	Empty vector	EgrNAC61-OX	0.929097	3.98413	2.10036	5.98051	5e-05	0.000422541
AT1G65250	Chr1:24234337-24235808	Empty vector	EgrNAC61-OX	4.20623	18.0351	2.10021	7.9989	5e-05	0.000422541
AT3G08890	Chr3:2706631-2709714	Empty vector	EgrNAC61-OX	8.30601	35.4806	2.0948	7.89414	5e-05	0.000422541
AT3G58600	Chr3:21666081-21671167	Empty vector	EgrNAC61-OX	29.0657	123.941	2.09226	9.84683	5e-05	0.000422541
AT3G12145	Chr3:3874498-3876237	Empty vector	EgrNAC61-OX	30.3216	129.262	2.09189	8.97292	5e-05	0.000422541
AT1G48260	Chr1:17813975-17817283	Empty vector	EgrNAC61-OX	0.798102	3.40109	2.09135	5.35867	5e-05	0.000422541
AT4G20320	Chr4:10974462-10979464	Empty vector	EgrNAC61-OX	1.54364	6.57685	2.09107	7.21171	5e-05	0.000422541
AT1G77885	Chr1:29289872-29290915	Empty vector	EgrNAC61-OX	1.38353	5.89376	2.09084	4.95015	5e-05	0.000422541
AT2G02170	Chr2:556492-558798	Empty vector	EgrNAC61-OX	5.66571	23.8844	2.07574	9.29751	5e-05	0.000422541
AT4G35500	Chr4:16857298-16859603	Empty vector	EgrNAC61-OX	1.8037	7.6028	2.07557	6.74224	5e-05	0.000422541
AT1G19450	Chr1:6731433-6734882	Empty vector	EgrNAC61-OX	8.2239	34.5088	2.06907	8.41557	5e-05	0.000422541
AT3G10780	Chr3:3375106-3376334	Empty vector	EgrNAC61-OX	0.345472	1.44696	2.06638	2.70987	0.00045	0.0029096
AT3G54930	Chr3:20350838-20352948	Empty vector	EgrNAC61-OX	0.927925	3.86136	2.05703	5.36047	5e-05	0.000422541
AT4G17483	Chr4:9747343-9748892	Empty vector	EgrNAC61-OX	2.40848	10.0006	2.0539	5.88751	5e-05	0.000422541
AT1G61300	Chr1:22607465-22610273	Empty vector	EgrNAC61-OX	0.989625	4.10555	2.05262	5.95759	5e-05	0.000422541
AT2G31650	Chr2:13455271-13462181	Empty vector	EgrNAC61-OX	0.993535	4.12032	2.05212	6.89433	5e-05	0.000422541
AT3G23050	Chr3:8194678-8197153	Empty vector	EgrNAC61-OX	0.564239	2.33754	2.05061	4.30544	5e-05	0.000422541
AT5G23580	Chr5:7946309-7952532	Empty vector	EgrNAC61-OX	16.4949	68.2894	2.04964	5.74964	5e-05	0.000422541
AT2G35290	Chr2:14861411-14862029	Empty vector	EgrNAC61-OX	34.5993	143.193	2.04915	8.43815	5e-05	0.000422541
AT4G39610	Chr4:18393569-18394745	Empty vector	EgrNAC61-OX	0.589515	2.43922	2.04882	4.16171	5e-05	0.000422541
AT4G27720	Chr4:13831037-13836578	Empty vector	EgrNAC61-OX	3.14441	12.9512	2.04222	6.03557	5e-05	0.000422541
AT3G23010	Chr3:8174857-8176645	Empty vector	EgrNAC61-OX	0.267257	1.09929	2.04027	3.16321	5e-05	0.000422541
AT2G44160	Chr2:18262209-18265346	Empty vector	EgrNAC61-OX	68.4925	281.256	2.03787	7.33456	5e-05	0.000422541
AT5G43150	Chr5:17325012-17325923	Empty vector	EgrNAC61-OX	8.68633	35.6132	2.03559	6.69671	5e-05	0.000422541
AT5G12260	Chr5:3966364-3968878	Empty vector	EgrNAC61-OX	4.50413	18.4091	2.0311	7.88274	5e-05	0.000422541
AT5G64510	Chr5:25784403-25786307	Empty vector	EgrNAC61-OX	8.11961	33.1162	2.02805	7.99711	5e-05	0.000422541
AT5G01890	Chr5:341542-345127	Empty vector	EgrNAC61-OX	0.493344	2.00936	2.02607	5.25617	5e-05	0.000422541
AT2G29980	Chr2:12781590-12785053	Empty vector	EgrNAC61-OX	6.99296	28.4723	2.02558	7.88389	5e-05	0.000422541
AT5G61840	Chr5:24839177-24841940	Empty vector	EgrNAC61-OX	9.0336	36.7547	2.02456	8.19934	5e-05	0.000422541
AT2G03450	Chr2:1041387-1044992	Empty vector	EgrNAC61-OX	6.25391	25.4213	2.02321	8.31192	5e-05	0.000422541
AT1G56250	Chr1:21061599-21062995	Empty vector	EgrNAC61-OX	10.7317	43.1686	2.0081	9.1312	5e-05	0.000422541
AT4G13370	Chr4:7775127-7780366	Empty vector	EgrNAC61-OX	1.79333	7.19185	2.00372	2.18175	0.00045	0.0029096
AT5G27930	Chr5:9958089-9961264	Empty vector	EgrNAC61-OX	5.52092	22.0727	1.99928	7.98143	5e-05	0.000422541
AT1G16500	Chr1:5639031-5640173	Empty vector	EgrNAC61-OX	4.1711	16.6581	1.99772	6.46895	5e-05	0.000422541
AT1G80120	Chr1:30139100-30140204	Empty vector	EgrNAC61-OX	1.96128	7.82856	1.99695	5.51536	5e-05	0.000422541
AT4G15280	Chr4:8719181-8720618	Empty vector	EgrNAC61-OX	0.892017	3.56002	1.99674	4.82936	5e-05	0.000422541
AT1G08280	Chr1:2608407-2609853	Empty vector	EgrNAC61-OX	9.23941	36.8438	1.99555	8.13479	5e-05	0.000422541
AT3G27960	Chr3:10380379-10383092	Empty vector	EgrNAC61-OX	24.0974	95.6593	1.98903	8.3162	5e-05	0.000422541
AT3G07960	Chr3:2534886-2538372	Empty vector	EgrNAC61-OX	0.397045	1.57551	1.98845	5.09809	5e-05	0.000422541
AT1G63220	Chr1:23448918-23450452	Empty vector	EgrNAC61-OX	5.24663	20.7797	1.98571	7.17829	5e-05	0.000422541
AT2G32560	Chr2:13824793-13826986	Empty vector	EgrNAC61-OX	4.77719	18.9097	1.98489	7.31144	5e-05	0.000422541
AT4G23790	Chr4:12387839-12389791	Empty vector	EgrNAC61-OX	1.00911	3.98341	1.98093	4.86819	5e-05	0.000422541
AT1G08470	Chr1:2682126-2684100	Empty vector	EgrNAC61-OX	2.50117	9.87158	1.98068	6.3716	5e-05	0.000422541
AT2G31010	Chr2:13194184-13200128	Empty vector	EgrNAC61-OX	0.595299	2.34618	1.97863	5.51137	5e-05	0.000422541
AT4G32450	Chr4:15660926-15665013	Empty vector	EgrNAC61-OX	4.84321	19.0762	1.97774	6.71395	5e-05	0.000422541
AT5G15490	Chr5:5027638-5030194	Empty vector	EgrNAC61-OX	71.2958	279.433	1.97061	7.57272	5e-05	0.000422541
AT5G05820	Chr5:1751687-1754178	Empty vector	EgrNAC61-OX	11.5308	45.165	1.96972	8.25315	5e-05	0.000422541
AT3G62650	Chr3:23168060-23169187	Empty vector	EgrNAC61-OX	12.3706	48.433	1.96908	7.29022	5e-05	0.000422541
AT3G13275	Chr3:4289193-4289842	Empty vector	EgrNAC61-OX	5.33887	20.8732	1.96705	5.76618	5e-05	0.000422541
AT1G06550	Chr1:2003626-2007190	Empty vector	EgrNAC61-OX	80.3963	314.011	1.96561	7.59624	5e-05	0.000422541
AT1G20550	Chr1:7112610-7118161	Empty vector	EgrNAC61-OX	1.22633	4.78421	1.96394	5.01849	5e-05	0.000422541
AT2G19690	Chr2:8503216-8504821	Empty vector	EgrNAC61-OX	0.791468	3.06915	1.95524	3.36217	5e-05	0.000422541
AT2G05790	Chr2:2199218-2201486	Empty vector	EgrNAC61-OX	2.56813	9.94346	1.95303	6.41936	5e-05	0.000422541
AT1G51940	Chr1:19295903-19299118	Empty vector	EgrNAC61-OX	0.51411	1.97901	1.94463	4.52469	5e-05	0.000422541
AT4G37430	Chr4:17597109-17598958	Empty vector	EgrNAC61-OX	2.81729	10.839	1.94385	3.98578	5e-05	0.000422541
AT2G20840	Chr2:8971711-8974485	Empty vector	EgrNAC61-OX	8.48817	32.4653	1.93537	7.57636	5e-05	0.000422541
AT3G45060	Chr3:16477560-16479482	Empty vector	EgrNAC61-OX	0.537704	2.05441	1.93384	3.98063	5e-05	0.000422541
AT5G52670	Chr5:21363654-21364302	Empty vector	EgrNAC61-OX	0.711976	2.71691	1.93207	2.79439	5e-05	0.000422541
AT1G20030	Chr1:6945424-6947344	Empty vector	EgrNAC61-OX	0.968964	3.6959	1.93141	4.47093	5e-05	0.000422541
AT5G52060	Chr5:21152213-21154244	Empty vector	EgrNAC61-OX	13.3305	50.7562	1.92885	8.61522	5e-05	0.000422541
AT1G03230	Chr1:790090-791592	Empty vector	EgrNAC61-OX	41.3594	157.361	1.92779	7.91968	5e-05	0.000422541
AT4G14960	Chr4:8548491-8550453	Empty vector	EgrNAC61-OX	76.1368	289.356	1.92618	7.38432	5e-05	0.000422541
AT2G27690	Chr2:11809305-11811215	Empty vector	EgrNAC61-OX	36.0104	136.41	1.92146	8.11052	5e-05	0.000422541
AT5G42810	Chr5:17166817-17171704	Empty vector	EgrNAC61-OX	7.88997	29.8777	1.92097	3.25788	5e-05	0.000422541
AT5G64030	Chr5:25624036-25628559	Empty vector	EgrNAC61-OX	7.4973	28.386	1.92074	9.1648	5e-05	0.000422541
AT5G41060	Chr5:16435321-16437699	Empty vector	EgrNAC61-OX	0.869693	3.29273	1.92071	4.60217	5e-05	0.000422541
AT1G76260	Chr1:28610264-28616739	Empty vector	EgrNAC61-OX	2.85252	10.7882	1.91914	4.46159	5e-05	0.000422541
AT1G53100	Chr1:19783351-19789029	Empty vector	EgrNAC61-OX	0.66512	2.50403	1.91257	2.84311	5e-05	0.000422541
AT5G38310	Chr5:15310404-15311321	Empty vector	EgrNAC61-OX	2.55132	9.59856	1.91157	5.47612	5e-05	0.000422541
AT5G08560	Chr5:2770873-2774672	Empty vector	EgrNAC61-OX	31.9955	120.241	1.90999	8.36137	5e-05	0.000422541
AT1G17940	Chr1:6169340-6173222	Empty vector	EgrNAC61-OX	5.87865	21.9507	1.90071	8.11557	5e-05	0.000422541
AT4G02100	Chr4:930064-932330	Empty vector	EgrNAC61-OX	0.374636	1.39402	1.89569	3.77204	5e-05	0.000422541
AT3G27630	Chr3:10231115-10231418	Empty vector	EgrNAC61-OX	20.4146	75.9448	1.89535	6.54015	5e-05	0.000422541
AT3G07510	Chr3:2392286-2394675	Empty vector	EgrNAC61-OX	1.66262	6.17669	1.89337	3.66088	5e-05	0.000422541
AT3G07570	Chr3:2418048-2420296	Empty vector	EgrNAC61-OX	12.5627	46.5141	1.88852	7.83808	5e-05	0.000422541
AT5G19900	Chr5:6728159-6730045	Empty vector	EgrNAC61-OX	31.4207	116.237	1.88728	8.33661	5e-05	0.000422541
AT4G34630	Chr4:16536864-16537746	Empty vector	EgrNAC61-OX	31.6686	117.083	1.8864	8.06076	5e-05	0.000422541
AT3G63120	Chr3:23322955-23324247	Empty vector	EgrNAC61-OX	2.80227	10.3488	1.8848	5.46113	5e-05	0.000422541
AT2G44770	Chr2:18457321-18460383	Empty vector	EgrNAC61-OX	14.492	53.4937	1.88411	8.07087	5e-05	0.000422541
AT5G64910	Chr5:25940710-25945442	Empty vector	EgrNAC61-OX	0.762611	2.80714	1.88008	2.58421	0.00245	0.0120308
AT1G77730	Chr1:29214444-29215564	Empty vector	EgrNAC61-OX	0.738338	2.71658	1.87944	3.60271	5e-05	0.000422541
AT3G48425	Chr3:17931817-17934744	Empty vector	EgrNAC61-OX	2.74547	10.0644	1.87414	6.46697	5e-05	0.000422541
AT4G35920	Chr4:17011787-17015256	Empty vector	EgrNAC61-OX	0.740583	2.71427	1.87383	4.41512	5e-05	0.000422541
AT2G24762	Chr2:10559383-10560175	Empty vector	EgrNAC61-OX	1.86625	6.82555	1.8708	4.81227	5e-05	0.000422541
AT3G03210	Chr3:740769-742309	Empty vector	EgrNAC61-OX	4.43228	16.1648	1.86674	6.70074	5e-05	0.000422541
AT2G31980	Chr2:13609092-13609902	Empty vector	EgrNAC61-OX	0.810998	2.9571	1.86641	3.61284	5e-05	0.000422541
AT4G30710	Chr4:14965199-14969763	Empty vector	EgrNAC61-OX	1.29816	4.72003	1.86232	6.20767	5e-05	0.000422541
AT1G14380	Chr1:4915575-4921596	Empty vector	EgrNAC61-OX	1.75844	6.38626	1.86067	1.93826	0.0038	0.0173395
AT1G69490	Chr1:26122138-26123421	Empty vector	EgrNAC61-OX	15.7523	57.1855	1.86008	8.57488	5e-05	0.000422541
AT1G41830	Chr1:15603616-15607966	Empty vector	EgrNAC61-OX	0.344457	1.249	1.85837	3.59931	5e-05	0.000422541
AT2G21187	Chr2:9076291-9077468	Empty vector	EgrNAC61-OX	76.1256	275.947	1.85794	8.20536	5e-05	0.000422541
AT1G64300	Chr1:23863065-23866045	Empty vector	EgrNAC61-OX	1.59903	5.79504	1.85763	6.73598	5e-05	0.000422541
AT3G60020	Chr3:22164843-22165305	Empty vector	EgrNAC61-OX	0.377876	1.36764	1.8557	1.98498	0.0074	0.0298354
AT3G01070	Chr3:19591-20719	Empty vector	EgrNAC61-OX	0.325137	1.17434	1.85273	2.50307	0.00075	0.00450164
AT5G02010	Chr5:383152-385850	Empty vector	EgrNAC61-OX	1.29023	4.65976	1.85263	6.08072	5e-05	0.000422541
AT2G21300	Chr2:9114153-9119946	Empty vector	EgrNAC61-OX	7.29248	26.2645	1.84863	8.39104	5e-05	0.000422541
AT4G19460	Chr4:10610308-10612005	Empty vector	EgrNAC61-OX	68.4988	246.28	1.84615	7.43451	5e-05	0.000422541
AT1G72130	Chr1:27137180-27139384	Empty vector	EgrNAC61-OX	3.60977	12.9779	1.84608	6.61501	5e-05	0.000422541
AT1G20870	Chr1:7259101-7260775	Empty vector	EgrNAC61-OX	0.369941	1.32817	1.84408	3.89896	5e-05	0.000422541
AT5G43070	Chr5:17289099-17289776	Empty vector	EgrNAC61-OX	21.6432	77.39	1.83824	7.77516	5e-05	0.000422541
AT5G25130	Chr5:8668298-8670194	Empty vector	EgrNAC61-OX	0.31782	1.13541	1.83694	3.64017	5e-05	0.000422541
AT3G27020	Chr3:9961318-9964597	Empty vector	EgrNAC61-OX	6.03211	21.5426	1.83646	7.51466	5e-05	0.000422541
AT1G19050	Chr1:6577832-6579178	Empty vector	EgrNAC61-OX	2.84317	10.1515	1.83612	5.34303	5e-05	0.000422541
AT3G25590	Chr3:9302009-9303615	Empty vector	EgrNAC61-OX	0.430046	1.53325	1.83403	4.15142	5e-05	0.000422541
AT2G32100	Chr2:13647851-13648785	Empty vector	EgrNAC61-OX	0.455973	1.62204	1.83079	2.74834	0.0001	0.000788954
AT1G10810	Chr1:3599270-3600877	Empty vector	EgrNAC61-OX	0.367856	1.30723	1.8293	3.14267	5e-05	0.000422541
AT5G18410	Chr5:6097270-6105031	Empty vector	EgrNAC61-OX	6.62129	23.5229	1.82888	7.88654	5e-05	0.000422541
AT1G04820	Chr1:1356190-1358386	Empty vector	EgrNAC61-OX	66.7349	236.943	1.82803	7.23927	5e-05	0.000422541
AT2G45760	Chr2:18847006-18847821	Empty vector	EgrNAC61-OX	16.4636	58.4389	1.82765	7.76091	5e-05	0.000422541
AT5G27490	Chr5:9702834-9704719	Empty vector	EgrNAC61-OX	2.7748	9.82037	1.82339	5.41244	5e-05	0.000422541
AT5G08270	Chr5:2661657-2665792	Empty vector	EgrNAC61-OX	1.95024	6.90148	1.82326	1.90537	0.0028	0.0134434
AT1G28100	Chr1:9801081-9806896	Empty vector	EgrNAC61-OX	1.1223	3.96516	1.82092	3.89215	5e-05	0.000422541
AT3G14720	Chr3:4945600-4949042	Empty vector	EgrNAC61-OX	17.0402	60.0261	1.81664	7.86462	5e-05	0.000422541
AT1G02030	Chr1:355320-357258	Empty vector	EgrNAC61-OX	0.991695	3.49291	1.81646	5.36078	5e-05	0.000422541
AT3G24840	Chr3:9066839-9070626	Empty vector	EgrNAC61-OX	9.05421	31.8089	1.81277	8.34126	5e-05	0.000422541
AT3G59110	Chr3:21854718-21860221	Empty vector	EgrNAC61-OX	4.71059	16.5027	1.80873	7.55954	5e-05	0.000422541
AT1G32860	Chr1:11907108-11908928	Empty vector	EgrNAC61-OX	2.86764	10.0374	1.80744	6.1505	5e-05	0.000422541
AT3G13750	Chr3:4510964-4516298	Empty vector	EgrNAC61-OX	3.21964	11.2659	1.80699	7.3946	5e-05	0.000422541
AT4G12350	Chr4:7324911-7326636	Empty vector	EgrNAC61-OX	2.46354	8.61966	1.8069	4.84658	5e-05	0.000422541
AT3G55700	Chr3:20671114-20673372	Empty vector	EgrNAC61-OX	2.04955	7.15963	1.80458	5.79829	5e-05	0.000422541
AT1G47580	Chr1:17485649-17486463	Empty vector	EgrNAC61-OX	1.10597	3.86292	1.80438	4.33184	5e-05	0.000422541
AT5G63930	Chr5:25583005-25586499	Empty vector	EgrNAC61-OX	2.66482	9.30665	1.80422	7.03855	5e-05	0.000422541
AT2G36880	Chr2:15479365-15481412	Empty vector	EgrNAC61-OX	396.015	1382.08	1.80321	4.22246	5e-05	0.000422541
AT2G35120	Chr2:14805638-14807369	Empty vector	EgrNAC61-OX	5.46673	19.0491	1.80097	5.788	5e-05	0.000422541
AT3G44200	Chr3:15906439-15911474	Empty vector	EgrNAC61-OX	3.35462	11.6692	1.79849	7.64303	5e-05	0.000422541
AT3G56590	Chr3:20964856-20968019	Empty vector	EgrNAC61-OX	12.2913	42.7451	1.79812	7.81573	5e-05	0.000422541
AT1G13180	Chr1:4495027-4498469	Empty vector	EgrNAC61-OX	5.77507	20.0734	1.79738	7.23336	5e-05	0.000422541
AT2G32720	Chr2:13876773-13878531	Empty vector	EgrNAC61-OX	29.9944	104.149	1.79589	7.6925	5e-05	0.000422541
AT2G23690	Chr2:10072232-10073126	Empty vector	EgrNAC61-OX	0.607422	2.10715	1.79452	3.15422	5e-05	0.000422541
AT3G19390	Chr3:6722988-6725027	Empty vector	EgrNAC61-OX	0.706104	2.43983	1.78882	4.24932	5e-05	0.000422541
AT5G57110	Chr5:23109437-23117563	Empty vector	EgrNAC61-OX	1.52341	5.26116	1.78808	6.56479	5e-05	0.000422541
AT4G03115	Chr4:1382437-1385485	Empty vector	EgrNAC61-OX	2.26135	7.78439	1.7834	5.88896	5e-05	0.000422541
AT5G60200	Chr5:24240974-24242523	Empty vector	EgrNAC61-OX	1.09104	3.75012	1.78124	4.51205	5e-05	0.000422541
AT2G29940	Chr2:12760138-12766623	Empty vector	EgrNAC61-OX	0.451487	1.55069	1.78016	4.89434	5e-05	0.000422541
AT1G12450	Chr1:4244307-4245993	Empty vector	EgrNAC61-OX	1.95241	6.70202	1.77934	4.86786	5e-05	0.000422541
AT5G22630	Chr5:7524341-7526160	Empty vector	EgrNAC61-OX	57.9439	198.88	1.77917	7.55688	5e-05	0.000422541
AT4G24015	Chr4:12466344-12471261	Empty vector	EgrNAC61-OX	14.2663	48.9347	1.77824	6.48972	5e-05	0.000422541
AT4G27910	Chr4:13894693-13900474	Empty vector	EgrNAC61-OX	3.83472	13.1319	1.77588	8.02643	5e-05	0.000422541
AT4G32440	Chr4:15656680-15660223	Empty vector	EgrNAC61-OX	13.2399	45.3358	1.77576	7.3153	5e-05	0.000422541
AT2G20240	Chr2:8725540-8730500	Empty vector	EgrNAC61-OX	0.432213	1.47968	1.77547	1.80187	0.00715	0.0290382
AT5G37500	Chr5:14889691-14895214	Empty vector	EgrNAC61-OX	0.903176	3.08548	1.77241	5.25228	5e-05	0.000422541
AT5G54870	Chr5:22289134-22291799	Empty vector	EgrNAC61-OX	43.9924	150.186	1.77142	7.46836	5e-05	0.000422541
AT1G63020	Chr1:23354684-23362564	Empty vector	EgrNAC61-OX	0.72705	2.48005	1.77024	5.93249	5e-05	0.000422541
AT2G27770	Chr2:11832808-11834369	Empty vector	EgrNAC61-OX	1.4308	4.87081	1.76734	5.01705	5e-05	0.000422541
AT2G22640	Chr2:9623067-9624218	Empty vector	EgrNAC61-OX	14.6834	49.8975	1.76478	7.1195	5e-05	0.000422541
AT2G35020	Chr2:14756710-14760706	Empty vector	EgrNAC61-OX	3.37426	11.439	1.76131	6.52404	5e-05	0.000422541
AT5G49720	Chr5:20197390-20200288	Empty vector	EgrNAC61-OX	92.694	313.992	1.76018	6.21393	5e-05	0.000422541
AT5G54230	Chr5:22016249-22017933	Empty vector	EgrNAC61-OX	3.80672	12.8755	1.758	6.08889	5e-05	0.000422541
AT2G20770	Chr2:8945317-8949413	Empty vector	EgrNAC61-OX	1.30768	4.40825	1.7532	2.08074	0.0007	0.00424976
AT4G23500	Chr4:12264589-12267196	Empty vector	EgrNAC61-OX	1.51823	5.11739	1.75302	5.13387	5e-05	0.000422541
AT5G54130	Chr5:21962599-21965604	Empty vector	EgrNAC61-OX	0.979269	3.29696	1.75136	4.75878	5e-05	0.000422541
AT5G04160	Chr5:1142781-1144912	Empty vector	EgrNAC61-OX	1.95931	6.5962	1.75129	4.6205	5e-05	0.000422541
AT3G11040	Chr3:3460142-3463312	Empty vector	EgrNAC61-OX	0.322164	1.08416	1.75071	3.38553	5e-05	0.000422541
AT4G11530	Chr4:6987092-6989599	Empty vector	EgrNAC61-OX	0.902331	3.03403	1.74951	4.68103	5e-05	0.000422541
AT4G31875	Chr4:15411700-15412289	Empty vector	EgrNAC61-OX	0.682355	2.29159	1.74775	2.35529	0.0004	0.00263211
AT5G59920	Chr5:24128755-24130888	Empty vector	EgrNAC61-OX	5.36187	17.8992	1.73909	6.83203	5e-05	0.000422541
AT3G53280	Chr3:19755703-19757613	Empty vector	EgrNAC61-OX	14.8354	49.5218	1.73902	7.63948	5e-05	0.000422541
AT1G17255	Chr1:5899993-5903619	Empty vector	EgrNAC61-OX	2.16207	7.21123	1.73783	6.70902	5e-05	0.000422541
AT4G36945	Chr4:17416854-17422130	Empty vector	EgrNAC61-OX	17.2437	57.4695	1.73673	6.67709	5e-05	0.000422541
AT5G67520	Chr5:26939158-26941010	Empty vector	EgrNAC61-OX	1.0014	3.3331	1.73484	4.05275	5e-05	0.000422541
AT1G71790	Chr1:26996808-26998977	Empty vector	EgrNAC61-OX	1.96646	6.54425	1.73463	4.64076	5e-05	0.000422541
AT1G05550	Chr1:1640958-1643917	Empty vector	EgrNAC61-OX	0.346378	1.15151	1.73311	2.66611	0.0001	0.000788954
AT1G49890	Chr1:18470074-18473823	Empty vector	EgrNAC61-OX	2.25939	7.48346	1.72777	6.08779	5e-05	0.000422541
AT2G26650	Chr2:11329869-11336607	Empty vector	EgrNAC61-OX	3.91575	12.9185	1.72207	6.04238	5e-05	0.000422541
AT4G37760	Chr4:17743886-17746678	Empty vector	EgrNAC61-OX	8.38083	27.6341	1.72129	7.16422	5e-05	0.000422541
AT1G49660	Chr1:18378696-18379799	Empty vector	EgrNAC61-OX	2.13289	7.0294	1.72059	4.80617	5e-05	0.000422541
AT1G31935	Chr1:11469481-11470010	Empty vector	EgrNAC61-OX	1.04158	3.43033	1.71958	3.09913	0.00025	0.00175735
AT1G67050	Chr1:25028626-25029788	Empty vector	EgrNAC61-OX	4.62552	15.22	1.71828	7.14583	5e-05	0.000422541
AT5G19070	Chr5:6375244-6377660	Empty vector	EgrNAC61-OX	12.6551	41.5778	1.71609	7.08608	5e-05	0.000422541
AT1G76610	Chr1:28750987-28751851	Empty vector	EgrNAC61-OX	0.811792	2.6657	1.71533	3.0264	5e-05	0.000422541
AT4G22910	Chr4:12012676-12016011	Empty vector	EgrNAC61-OX	9.89741	32.4994	1.71529	7.32862	5e-05	0.000422541
AT1G62020	Chr1:22919533-22924024	Empty vector	EgrNAC61-OX	16.3811	53.7362	1.71387	7.01394	5e-05	0.000422541
AT3G63280	Chr3:23377978-23381546	Empty vector	EgrNAC61-OX	0.464888	1.52354	1.71247	3.85648	5e-05	0.000422541
AT5G50360	Chr5:20505179-20506338	Empty vector	EgrNAC61-OX	0.567008	1.85459	1.70966	3.53785	5e-05	0.000422541
AT3G15030	Chr3:5061680-5064115	Empty vector	EgrNAC61-OX	17.5314	57.3178	1.70904	7.37625	5e-05	0.000422541
AT2G23380	Chr2:9955552-9960359	Empty vector	EgrNAC61-OX	3.61839	11.8207	1.70789	7.31705	5e-05	0.000422541
AT3G57070	Chr3:21123923-21125647	Empty vector	EgrNAC61-OX	8.46277	27.6357	1.70733	7.02182	5e-05	0.000422541
AT1G69050	Chr1:25961923-25962348	Empty vector	EgrNAC61-OX	5.04104	16.4321	1.70473	4.0763	5e-05	0.000422541
AT3G07940	Chr3:2529203-2531533	Empty vector	EgrNAC61-OX	7.94335	25.8839	1.70424	7.14228	5e-05	0.000422541
AT4G37820	Chr4:17785254-17787471	Empty vector	EgrNAC61-OX	7.81768	25.3764	1.69868	9.86343	5e-05	0.000422541
AT5G12940	Chr5:4087711-4089004	Empty vector	EgrNAC61-OX	0.782846	2.54082	1.69849	3.44858	5e-05	0.000422541
AT5G35160	Chr5:13414750-13417265	Empty vector	EgrNAC61-OX	21.403	69.4612	1.69839	7.42221	5e-05	0.000422541
AT5G28646	Chr5:10674813-10677234	Empty vector	EgrNAC61-OX	4.20582	13.6115	1.69437	6.16374	5e-05	0.000422541
AT1G69370	Chr1:26079955-26083606	Empty vector	EgrNAC61-OX	11.2495	36.3054	1.69032	6.29204	5e-05	0.000422541
AT1G29550	Chr1:10330513-10332326	Empty vector	EgrNAC61-OX	2.92713	9.42348	1.68677	5.11438	5e-05	0.000422541
AT2G28200	Chr2:12024148-12025306	Empty vector	EgrNAC61-OX	14.2418	45.7197	1.68269	7.69604	5e-05	0.000422541
AT5G14470	Chr5:4662802-4664657	Empty vector	EgrNAC61-OX	2.76871	8.88553	1.68224	5.29997	5e-05	0.000422541
AT1G64020	Chr1:23751755-23752121	Empty vector	EgrNAC61-OX	1.11625	3.573	1.67848	2.02215	0.0025	0.0122414
AT5G39785	Chr5:15929187-15932276	Empty vector	EgrNAC61-OX	14.4829	45.9687	1.6663	7.88482	5e-05	0.000422541
AT4G37432	Chr4:17597109-17598958	Empty vector	EgrNAC61-OX	12.2495	38.7967	1.66321	5.50065	5e-05	0.000422541
AT1G52140	Chr1:19407363-19408254	Empty vector	EgrNAC61-OX	0.319925	1.01286	1.66263	2.20724	0.00275	0.0132403
AT1G05350	Chr1:1560677-1564123	Empty vector	EgrNAC61-OX	14.832	46.9142	1.66132	7.31835	5e-05	0.000422541
AT4G30810	Chr4:15003450-15006212	Empty vector	EgrNAC61-OX	12.5079	39.5226	1.65984	7.10049	5e-05	0.000422541
AT1G66200	Chr1:24655209-24657683	Empty vector	EgrNAC61-OX	531.521	1678.82	1.65925	3.98198	5e-05	0.000422541
AT5G67470	Chr5:26926712-26930470	Empty vector	EgrNAC61-OX	10.2743	32.3446	1.65449	7.56762	5e-05	0.000422541
AT3G18750	Chr3:6454109-6457512	Empty vector	EgrNAC61-OX	1.93702	6.09201	1.65308	5.76811	5e-05	0.000422541
AT1G50250	Chr1:18614208-18617063	Empty vector	EgrNAC61-OX	22.2587	69.9619	1.6522	7.14198	5e-05	0.000422541
AT3G16240	Chr3:5505403-5508414	Empty vector	EgrNAC61-OX	15.7741	49.4336	1.64794	6.2039	5e-05	0.000422541
AT5G06090	Chr5:1835105-1836722	Empty vector	EgrNAC61-OX	0.405795	1.26851	1.64431	2.86956	5e-05	0.000422541
AT4G20170	Chr4:10896678-10899141	Empty vector	EgrNAC61-OX	8.81485	27.5474	1.64391	6.87399	5e-05	0.000422541
AT1G77590	Chr1:29148255-29152315	Empty vector	EgrNAC61-OX	17.2468	53.8269	1.642	6.94915	5e-05	0.000422541
AT3G45600	Chr3:16732592-16735951	Empty vector	EgrNAC61-OX	21.1899	65.9609	1.63823	6.5881	5e-05	0.000422541
AT5G52560	Chr5:21330638-21337002	Empty vector	EgrNAC61-OX	10.5503	32.8094	1.63683	5.03692	5e-05	0.000422541
AT1G64355	Chr1:23886083-23887212	Empty vector	EgrNAC61-OX	2.69202	8.36551	1.63577	4.28539	5e-05	0.000422541
AT1G52760	Chr1:19651324-19652743	Empty vector	EgrNAC61-OX	237.273	735.65	1.63247	5.50774	5e-05	0.000422541
AT4G25870	Chr4:13149690-13152277	Empty vector	EgrNAC61-OX	2.21364	6.85119	1.62993	5.11414	5e-05	0.000422541
AT2G31130	Chr2:13263578-13266560	Empty vector	EgrNAC61-OX	8.12509	25.1152	1.6281	8.65307	5e-05	0.000422541
AT1G63950	Chr1:23734996-23735556	Empty vector	EgrNAC61-OX	0.773667	2.38837	1.62624	2.04071	0.0042	0.0188411
AT3G15980	Chr3:5411291-5418541	Empty vector	EgrNAC61-OX	27.3954	84.4497	1.62416	6.53839	5e-05	0.000422541
AT5G51260	Chr5:20832024-20833782	Empty vector	EgrNAC61-OX	7.96755	24.5532	1.6237	6.205	5e-05	0.000422541
AT2G39770	Chr2:16588695-16591032	Empty vector	EgrNAC61-OX	146.552	451.399	1.62299	6.15641	5e-05	0.000422541
AT5G52280	Chr5:21226832-21230254	Empty vector	EgrNAC61-OX	1.22701	3.77533	1.62146	6.71995	5e-05	0.000422541
AT5G02430	Chr5:526591-529839	Empty vector	EgrNAC61-OX	0.847436	2.59397	1.61398	4.90969	5e-05	0.000422541
AT1G67950	Chr1:25477669-25480580	Empty vector	EgrNAC61-OX	2.32856	7.11737	1.61191	3.62753	5e-05	0.000422541
AT2G37540	Chr2:15750969-15753967	Empty vector	EgrNAC61-OX	8.54506	26.1162	1.61178	6.2063	5e-05	0.000422541
AT2G22795	Chr2:9697232-9699897	Empty vector	EgrNAC61-OX	5.91165	18.0358	1.60923	10.4229	5e-05	0.000422541
AT1G75780	Chr1:28451140-28453640	Empty vector	EgrNAC61-OX	0.375606	1.14492	1.60795	2.94948	5e-05	0.000422541
AT3G44450	Chr3:16074095-16074678	Empty vector	EgrNAC61-OX	1.48603	4.51098	1.60198	3.56582	5e-05	0.000422541
AT1G27850	Chr1:9698416-9703941	Empty vector	EgrNAC61-OX	6.18198	18.7512	1.60084	7.52274	5e-05	0.000422541
AT3G27030	Chr3:9972507-9974225	Empty vector	EgrNAC61-OX	2.56774	7.7879	1.60073	2.83406	0.0001	0.000788954
AT1G16858	Chr1:5767299-5770602	Empty vector	EgrNAC61-OX	9.90067	30.0226	1.60045	6.73891	5e-05	0.000422541
AT5G59080	Chr5:23847404-23848557	Empty vector	EgrNAC61-OX	0.503111	1.52038	1.59548	2.4958	0.00055	0.00345781
AT5G44990	Chr5:18163131-18164768	Empty vector	EgrNAC61-OX	5.59747	16.9072	1.59479	6.09435	5e-05	0.000422541
AT2G45770	Chr2:18851215-18853709	Empty vector	EgrNAC61-OX	12.6765	38.2633	1.59381	7.01131	5e-05	0.000422541
AT1G51420	Chr1:19064767-19066704	Empty vector	EgrNAC61-OX	2.07283	6.2501	1.59227	5.02272	5e-05	0.000422541
AT1G22065	Chr1:7785775-7786391	Empty vector	EgrNAC61-OX	0.39396	1.1875	1.59181	1.88371	0.00635	0.0263834
AT2G20680	Chr2:8920466-8923173	Empty vector	EgrNAC61-OX	1.00066	3.00886	1.58827	4.17502	5e-05	0.000422541
AT1G02900	Chr1:653764-654343	Empty vector	EgrNAC61-OX	2.78795	8.35402	1.58326	3.6856	5e-05	0.000422541
AT4G21865	Chr4:11601904-11603276	Empty vector	EgrNAC61-OX	10.6255	31.8164	1.58224	6.35505	5e-05	0.000422541
AT1G03180	Chr1:773410-775344	Empty vector	EgrNAC61-OX	1.29068	3.86281	1.58152	3.98501	5e-05	0.000422541
AT1G14290	Chr1:4880050-4881964	Empty vector	EgrNAC61-OX	3.35392	10.0268	1.57994	4.73286	5e-05	0.000422541
AT1G65560	Chr1:24371386-24373798	Empty vector	EgrNAC61-OX	5.36632	16.0269	1.57849	5.74252	5e-05	0.000422541
AT4G18230	Chr4:10080351-10081939	Empty vector	EgrNAC61-OX	7.08171	21.1235	1.57668	5.47595	5e-05	0.000422541
AT2G37620	Chr2:15779173-15781561	Empty vector	EgrNAC61-OX	24.6107	73.2859	1.57425	6.81464	5e-05	0.000422541
AT4G15270	Chr4:8716600-8717796	Empty vector	EgrNAC61-OX	0.390084	1.15917	1.57123	2.60243	0.00035	0.00234376
AT5G44110	Chr5:17754063-17755742	Empty vector	EgrNAC61-OX	2.84989	8.44656	1.56746	4.5799	5e-05	0.000422541
AT3G23030	Chr3:8180767-8181800	Empty vector	EgrNAC61-OX	15.2083	44.9921	1.56481	7.1018	5e-05	0.000422541
AT1G05170	Chr1:1491110-1494248	Empty vector	EgrNAC61-OX	15.3912	45.4157	1.56108	6.99276	5e-05	0.000422541
AT1G64010	Chr1:23750883-23751441	Empty vector	EgrNAC61-OX	0.439487	1.29033	1.55385	1.73691	0.0074	0.0298354
AT2G32970	Chr2:13991447-13995749	Empty vector	EgrNAC61-OX	1.39304	4.08688	1.55276	5.12137	5e-05	0.000422541
AT1G77760	Chr1:29235802-29239445	Empty vector	EgrNAC61-OX	15.8117	46.3409	1.55129	6.81482	5e-05	0.000422541
AT1G72280	Chr1:27211844-27214665	Empty vector	EgrNAC61-OX	17.965	52.6124	1.55021	7.10952	5e-05	0.000422541
AT5G16870	Chr5:5546810-5548736	Empty vector	EgrNAC61-OX	1.64768	4.82157	1.54907	3.51387	5e-05	0.000422541
AT4G34050	Chr4:16310774-16312216	Empty vector	EgrNAC61-OX	929.252	2705.08	1.54153	3.49884	5e-05	0.000422541
AT1G68110	Chr1:25524717-25526150	Empty vector	EgrNAC61-OX	0.462568	1.34418	1.53899	2.96453	5e-05	0.000422541
AT5G15930	Chr5:5199710-5202452	Empty vector	EgrNAC61-OX	6.01853	17.4695	1.53736	6.02459	5e-05	0.000422541
AT1G55330	Chr1:20648464-20648891	Empty vector	EgrNAC61-OX	67.2731	195.161	1.53657	6.41504	5e-05	0.000422541
AT5G62700	Chr5:25184396-25186711	Empty vector	EgrNAC61-OX	9.63165	27.9376	1.53635	6.4173	5e-05	0.000422541
AT1G62045	Chr1:22934687-22935343	Empty vector	EgrNAC61-OX	29.3164	84.8349	1.53295	6.61061	5e-05	0.000422541
AT4G14560	Chr4:8361057-8361986	Empty vector	EgrNAC61-OX	0.762831	2.20673	1.53248	3.19462	5e-05	0.000422541
AT3G26670	Chr3:9797985-9801169	Empty vector	EgrNAC61-OX	24.7698	71.6401	1.53218	6.69574	5e-05	0.000422541
AT5G65280	Chr5:26085972-26088153	Empty vector	EgrNAC61-OX	5.09853	14.731	1.53071	5.73454	5e-05	0.000422541
AT2G43420	Chr2:18031267-18035098	Empty vector	EgrNAC61-OX	15.9843	46.1711	1.53033	6.44378	5e-05	0.000422541
AT1G64470	Chr1:23944721-23945772	Empty vector	EgrNAC61-OX	3.04239	8.78483	1.52981	4.43499	5e-05	0.000422541
AT5G19090	Chr5:6387488-6390024	Empty vector	EgrNAC61-OX	1.99781	5.76675	1.52934	5.37282	5e-05	0.000422541
AT5G49900	Chr5:20296517-20302346	Empty vector	EgrNAC61-OX	0.827984	2.38315	1.5252	4.70716	5e-05	0.000422541
AT5G43650	Chr5:17533192-17534796	Empty vector	EgrNAC61-OX	16.8434	48.407	1.52304	8.1044	5e-05	0.000422541
AT3G50110	Chr3:18580608-18584535	Empty vector	EgrNAC61-OX	1.14056	3.27654	1.52243	4.49479	5e-05	0.000422541
AT3G10740	Chr3:3360887-3365414	Empty vector	EgrNAC61-OX	7.49083	21.492	1.5206	6.37443	5e-05	0.000422541
AT2G38820	Chr2:16221835-16223662	Empty vector	EgrNAC61-OX	1.51119	4.32171	1.51592	4.4867	5e-05	0.000422541
AT1G45201	Chr1:17123820-17128651	Empty vector	EgrNAC61-OX	0.412646	1.17703	1.51218	2.74814	5e-05	0.000422541
AT4G29680	Chr4:14537780-14539594	Empty vector	EgrNAC61-OX	15.6925	44.7397	1.51148	6.65193	5e-05	0.000422541
AT1G67830	Chr1:25431585-25432990	Empty vector	EgrNAC61-OX	0.812212	2.31314	1.50992	3.08233	5e-05	0.000422541
AT4G28270	Chr4:14007538-14009019	Empty vector	EgrNAC61-OX	2.2944	6.5309	1.50917	4.01368	5e-05	0.000422541
AT4G39320	Chr4:18289054-18289857	Empty vector	EgrNAC61-OX	1.75866	4.99742	1.5067	4.29469	5e-05	0.000422541
AT5G15210	Chr5:4937578-4939007	Empty vector	EgrNAC61-OX	8.63201	24.5204	1.50622	5.83608	5e-05	0.000422541
AT5G46115	Chr5:18701319-18701740	Empty vector	EgrNAC61-OX	5.23197	14.8359	1.50366	4.09891	5e-05	0.000422541
AT2G34070	Chr2:14387420-14390230	Empty vector	EgrNAC61-OX	101.014	285.556	1.49922	6.07029	5e-05	0.000422541
AT1G67060	Chr1:25036615-25039389	Empty vector	EgrNAC61-OX	17.421	49.2425	1.49908	6.18318	5e-05	0.000422541
AT5G43860	Chr5:17630449-17632312	Empty vector	EgrNAC61-OX	7.51023	21.2059	1.49754	5.62705	5e-05	0.000422541
AT3G17390	Chr3:5950199-5954084	Empty vector	EgrNAC61-OX	384.595	1085.33	1.49672	4.1274	5e-05	0.000422541
AT1G80940	Chr1:30410700-30412289	Empty vector	EgrNAC61-OX	13.1379	37.0587	1.49607	6.92919	5e-05	0.000422541
AT2G36490	Chr2:15308020-15314807	Empty vector	EgrNAC61-OX	3.26499	9.19879	1.49436	6.85932	5e-05	0.000422541
AT5G45100	Chr5:18218585-18219960	Empty vector	EgrNAC61-OX	15.4093	43.3691	1.49286	6.72588	5e-05	0.000422541
AT1G32760	Chr1:11858210-11859292	Empty vector	EgrNAC61-OX	1.16519	3.27841	1.49244	3.46086	5e-05	0.000422541
AT4G21830	Chr4:11584345-11585419	Empty vector	EgrNAC61-OX	12.6357	35.5295	1.49152	5.7984	5e-05	0.000422541
AT3G56260	Chr3:20867969-20869024	Empty vector	EgrNAC61-OX	0.573552	1.61269	1.49147	2.7063	5e-05	0.000422541
AT4G37240	Chr4:17524460-17525159	Empty vector	EgrNAC61-OX	4.80446	13.4758	1.48793	4.38309	5e-05	0.000422541
AT1G64460	Chr1:23943498-23944680	Empty vector	EgrNAC61-OX	4.63501	12.9877	1.4865	5.38136	5e-05	0.000422541
AT1G04160	Chr1:1086494-1096146	Empty vector	EgrNAC61-OX	0.481274	1.34578	1.48351	4.5166	5e-05	0.000422541
AT3G11490	Chr3:3617522-3619567	Empty vector	EgrNAC61-OX	3.99855	11.1801	1.48339	5.3136	5e-05	0.000422541
AT3G19100	Chr3:6605475-6609295	Empty vector	EgrNAC61-OX	16.906	47.2409	1.4825	6.52806	5e-05	0.000422541
AT1G15800	Chr1:5441081-5443684	Empty vector	EgrNAC61-OX	4.9091	13.7049	1.48116	5.22035	5e-05	0.000422541
AT1G31470	Chr1:11261540-11264963	Empty vector	EgrNAC61-OX	4.32044	12.0408	1.47868	4.91286	5e-05	0.000422541
AT3G06650	Chr3:2079032-2083291	Empty vector	EgrNAC61-OX	45.2569	125.87	1.47573	6.05796	5e-05	0.000422541
AT3G17998	Chr3:6154362-6157552	Empty vector	EgrNAC61-OX	0.68919	1.91016	1.47072	1.9998	0.00095	0.00546471
AT2G28950	Chr2:12431340-12433595	Empty vector	EgrNAC61-OX	1.21479	3.36572	1.47021	3.44136	5e-05	0.000422541
AT1G73080	Chr1:27484512-27488201	Empty vector	EgrNAC61-OX	36.4497	100.782	1.46726	5.92754	5e-05	0.000422541
AT3G48580	Chr3:18007164-18008488	Empty vector	EgrNAC61-OX	23.6107	65.0852	1.46289	6.52906	5e-05	0.000422541
AT3G05640	Chr3:1640392-1643253	Empty vector	EgrNAC61-OX	1.273	3.49886	1.45865	3.90874	5e-05	0.000422541
AT1G02860	Chr1:635143-638677	Empty vector	EgrNAC61-OX	11.5239	31.6185	1.45614	4.12681	5e-05	0.000422541
AT2G13100	Chr2:5389771-5392029	Empty vector	EgrNAC61-OX	20.3402	55.7929	1.45575	6.34477	5e-05	0.000422541
AT2G35950	Chr2:15104760-15106088	Empty vector	EgrNAC61-OX	1.6661	4.56923	1.45548	3.52361	5e-05	0.000422541
AT1G29230	Chr1:10214859-10216422	Empty vector	EgrNAC61-OX	1.44421	3.95015	1.45162	4.10613	5e-05	0.000422541
AT1G50710	Chr1:18781913-18787802	Empty vector	EgrNAC61-OX	6.24629	17.0826	1.45145	5.26433	5e-05	0.000422541
AT4G35550	Chr4:16873834-16877306	Empty vector	EgrNAC61-OX	13.6027	37.1903	1.45103	5.92307	5e-05	0.000422541
AT1G63230	Chr1:23450653-23452311	Empty vector	EgrNAC61-OX	0.463451	1.26685	1.45075	2.72308	5e-05	0.000422541
AT5G17450	Chr5:5755321-5756888	Empty vector	EgrNAC61-OX	0.441778	1.20754	1.45067	1.9888	0.0029	0.013833
AT2G31090	Chr2:13256137-13256711	Empty vector	EgrNAC61-OX	74.6964	203.453	1.44559	6.17493	5e-05	0.000422541
AT5G35580	Chr5:13761964-13763944	Empty vector	EgrNAC61-OX	0.774718	2.10973	1.44532	3.40838	5e-05	0.000422541
AT2G25290	Chr2:10765701-10768665	Empty vector	EgrNAC61-OX	2.50734	6.82506	1.44468	5.54205	5e-05	0.000422541
AT2G27310	Chr2:11683861-11684967	Empty vector	EgrNAC61-OX	71.7181	195.054	1.44347	6.71015	5e-05	0.000422541
AT4G28280	Chr4:14010684-14011558	Empty vector	EgrNAC61-OX	0.753809	2.04858	1.44235	2.34341	0.00065	0.00398536
AT3G15040	Chr3:5064703-5066690	Empty vector	EgrNAC61-OX	9.82847	26.6933	1.44144	5.82545	5e-05	0.000422541
AT2G28790	Chr2:12354429-12355431	Empty vector	EgrNAC61-OX	0.722076	1.95865	1.43964	2.55422	0.0003	0.00205165
AT3G52870	Chr3:19593172-19595822	Empty vector	EgrNAC61-OX	47.2004	128.008	1.43936	5.99174	5e-05	0.000422541
AT4G38620	Chr4:18053550-18054999	Empty vector	EgrNAC61-OX	10.5101	28.4278	1.43553	6.54865	5e-05	0.000422541
AT4G22540	Chr4:11860443-11866364	Empty vector	EgrNAC61-OX	2.56827	6.92661	1.43135	5.25793	5e-05	0.000422541
AT2G28470	Chr2:12166572-12173679	Empty vector	EgrNAC61-OX	0.629161	1.69664	1.43118	3.83651	5e-05	0.000422541
AT3G48600	Chr3:18010092-18011440	Empty vector	EgrNAC61-OX	0.629293	1.69636	1.43063	2.38409	0.0005	0.00318349
AT1G04100	Chr1:1059505-1061191	Empty vector	EgrNAC61-OX	8.63126	23.2643	1.43047	5.60745	5e-05	0.000422541
AT1G15690	Chr1:5398989-5403818	Empty vector	EgrNAC61-OX	95.0627	255.732	1.42768	4.98854	5e-05	0.000422541
AT2G23360	Chr2:9948902-9952845	Empty vector	EgrNAC61-OX	0.84486	2.26961	1.42566	4.53001	5e-05	0.000422541
AT5G34850	Chr5:13108153-13111631	Empty vector	EgrNAC61-OX	67.7519	181.931	1.42506	5.86121	5e-05	0.000422541
AT4G38690	Chr4:18074474-18075765	Empty vector	EgrNAC61-OX	1.04121	2.79355	1.42383	3.43005	5e-05	0.000422541
AT4G29520	Chr4:14491624-14495745	Empty vector	EgrNAC61-OX	60.6481	162.429	1.42127	5.89988	5e-05	0.000422541
AT4G26570	Chr4:13408421-13411070	Empty vector	EgrNAC61-OX	39.7273	106.346	1.42056	6.2394	5e-05	0.000422541
AT3G18300	Chr3:6281203-6287144	Empty vector	EgrNAC61-OX	0.622019	1.66399	1.41962	1.60934	0.0113	0.0420002
AT1G61350	Chr1:22633881-22635894	Empty vector	EgrNAC61-OX	5.75127	15.3561	1.41686	5.69043	5e-05	0.000422541
AT1G71140	Chr1:26824676-26826748	Empty vector	EgrNAC61-OX	14.4227	38.4906	1.41617	5.97975	5e-05	0.000422541
AT1G67920	Chr1:25473543-25477423	Empty vector	EgrNAC61-OX	21.3096	56.8612	1.41594	3.29113	5e-05	0.000422541
AT1G14670	Chr1:5037611-5040528	Empty vector	EgrNAC61-OX	23.4284	62.4437	1.4143	6.12926	5e-05	0.000422541
AT5G43870	Chr5:17632345-17635912	Empty vector	EgrNAC61-OX	2.76635	7.37024	1.41373	4.75681	5e-05	0.000422541
AT1G04200	Chr1:1109481-1114107	Empty vector	EgrNAC61-OX	9.76149	25.8958	1.40754	6.13816	5e-05	0.000422541
AT2G28520	Chr2:12209895-12215895	Empty vector	EgrNAC61-OX	12.8631	34.1192	1.40734	6.20188	5e-05	0.000422541
AT1G29560	Chr1:10332370-10335694	Empty vector	EgrNAC61-OX	0.555026	1.46682	1.40206	4.46163	5e-05	0.000422541
AT1G35580	Chr1:13122203-13125264	Empty vector	EgrNAC61-OX	41.4716	109.479	1.40046	5.99806	5e-05	0.000422541
AT3G52360	Chr3:19412119-19412918	Empty vector	EgrNAC61-OX	21.996	58.0428	1.39988	5.65878	5e-05	0.000422541
AT3G22970	Chr3:8152037-8154149	Empty vector	EgrNAC61-OX	5.49617	14.487	1.39826	5.58481	5e-05	0.000422541
AT4G33910	Chr4:16256732-16258771	Empty vector	EgrNAC61-OX	39.2058	103.301	1.39772	6.36681	5e-05	0.000422541
AT2G34710	Chr2:14639322-14644273	Empty vector	EgrNAC61-OX	2.29058	6.02942	1.39631	5.00622	5e-05	0.000422541
AT2G20250	Chr2:8733749-8736577	Empty vector	EgrNAC61-OX	0.812469	2.13665	1.39497	3.66985	5e-05	0.000422541
AT1G69526	Chr1:26131293-26133196	Empty vector	EgrNAC61-OX	4.08179	10.7293	1.39428	3.29397	5e-05	0.000422541
AT5G56890	Chr5:23010522-23015671	Empty vector	EgrNAC61-OX	41.9038	109.951	1.39171	5.68167	5e-05	0.000422541
AT1G31070	Chr1:11084858-11088563	Empty vector	EgrNAC61-OX	4.30057	11.2668	1.38948	5.24144	5e-05	0.000422541
AT3G25730	Chr3:9396419-9397747	Empty vector	EgrNAC61-OX	18.5639	48.5905	1.38817	6.48971	5e-05	0.000422541
AT1G69420	Chr1:26093195-26097043	Empty vector	EgrNAC61-OX	1.63714	4.2703	1.38316	4.38465	5e-05	0.000422541
AT3G50310	Chr3:18648150-18649521	Empty vector	EgrNAC61-OX	1.27066	3.31411	1.38305	3.51893	5e-05	0.000422541
AT1G78340	Chr1:29472891-29473863	Empty vector	EgrNAC61-OX	6.37979	16.6092	1.3804	5.03949	5e-05	0.000422541
AT2G35630	Chr2:14966677-14980606	Empty vector	EgrNAC61-OX	13.5323	35.2171	1.37987	6.06126	5e-05	0.000422541
AT4G27430	Chr4:13718678-13723324	Empty vector	EgrNAC61-OX	2.28824	5.95119	1.37894	5.94501	5e-05	0.000422541
AT5G64880	Chr5:25932289-25934156	Empty vector	EgrNAC61-OX	8.21956	21.3388	1.37635	5.10429	5e-05	0.000422541
AT5G47820	Chr5:19366482-19372789	Empty vector	EgrNAC61-OX	11.2922	29.252	1.37321	6.57666	5e-05	0.000422541
AT5G50170	Chr5:20421072-20425586	Empty vector	EgrNAC61-OX	1.83834	4.75417	1.37079	5.19275	5e-05	0.000422541
AT1G08910	Chr1:2856226-2861170	Empty vector	EgrNAC61-OX	5.59652	14.4668	1.37015	5.77356	5e-05	0.000422541
AT5G35730	Chr5:13893706-13896974	Empty vector	EgrNAC61-OX	25.1058	64.8827	1.36981	5.95269	5e-05	0.000422541
AT5G12300	Chr5:3978312-3979795	Empty vector	EgrNAC61-OX	11.7077	30.2247	1.36827	6.28315	5e-05	0.000422541
AT3G22750	Chr3:8037215-8039903	Empty vector	EgrNAC61-OX	25.8876	66.7308	1.36609	6.11032	5e-05	0.000422541
AT5G66410	Chr5:26519769-26525081	Empty vector	EgrNAC61-OX	18.407	47.4138	1.36505	4.30747	5e-05	0.000422541
AT3G61960	Chr3:22941771-22945288	Empty vector	EgrNAC61-OX	22.3778	57.6387	1.36497	6.30641	5e-05	0.000422541
AT1G23030	Chr1:8156645-8159077	Empty vector	EgrNAC61-OX	4.69255	12.0809	1.36429	5.58206	5e-05	0.000422541
AT4G28370	Chr4:14034653-14043278	Empty vector	EgrNAC61-OX	4.92394	12.6053	1.35615	3.08867	5e-05	0.000422541
AT5G65170	Chr5:26041173-26042406	Empty vector	EgrNAC61-OX	6.23937	15.9721	1.35608	4.90362	5e-05	0.000422541
AT1G31300	Chr1:11193634-11196312	Empty vector	EgrNAC61-OX	20.0188	51.2415	1.35596	5.73472	5e-05	0.000422541
AT1G23190	Chr1:8219868-8224469	Empty vector	EgrNAC61-OX	113.782	290.721	1.35336	5.0608	5e-05	0.000422541
AT5G36210	Chr5:14247912-14253295	Empty vector	EgrNAC61-OX	21.9858	56.0751	1.35079	5.96642	5e-05	0.000422541
AT4G39050	Chr4:18193134-18200697	Empty vector	EgrNAC61-OX	14.7872	37.6945	1.35001	6.53891	5e-05	0.000422541
AT5G18620	Chr5:6195916-6202166	Empty vector	EgrNAC61-OX	5.57877	14.2119	1.34908	6.47033	5e-05	0.000422541
AT3G54800	Chr3:20286083-20290077	Empty vector	EgrNAC61-OX	0.550631	1.39957	1.34583	3.31416	5e-05	0.000422541
AT1G03080	Chr1:731610-738056	Empty vector	EgrNAC61-OX	22.9549	58.3088	1.34491	6.24841	5e-05	0.000422541
AT5G17620	Chr5:5805754-5808561	Empty vector	EgrNAC61-OX	3.07236	7.80286	1.34465	4.2387	5e-05	0.000422541
AT3G21230	Chr3:7448039-7452000	Empty vector	EgrNAC61-OX	182.767	463.132	1.34142	4.63288	5e-05	0.000422541
AT1G28390	Chr1:9963592-9968301	Empty vector	EgrNAC61-OX	45.9228	116.254	1.34	3.32945	5e-05	0.000422541
AT2G37120	Chr2:15594029-15594961	Empty vector	EgrNAC61-OX	14.3798	36.3906	1.33952	4.85503	5e-05	0.000422541
AT4G22770	Chr4:11963627-11965684	Empty vector	EgrNAC61-OX	4.16251	10.532	1.33926	4.63048	5e-05	0.000422541
AT2G18630	Chr2:8080502-8082698	Empty vector	EgrNAC61-OX	1.39396	3.52511	1.33848	3.88985	5e-05	0.000422541
AT5G07590	Chr5:2401580-2403877	Empty vector	EgrNAC61-OX	2.32298	5.8732	1.33817	4.04927	5e-05	0.000422541
AT2G46620	Chr2:19138800-19140747	Empty vector	EgrNAC61-OX	31.7372	80.0893	1.33543	5.97081	5e-05	0.000422541
AT3G16630	Chr3:5662383-5667803	Empty vector	EgrNAC61-OX	19.5839	49.3945	1.33468	6.39911	5e-05	0.000422541
AT2G31300	Chr2:13346121-13349980	Empty vector	EgrNAC61-OX	3.26538	8.23577	1.33465	4.44794	5e-05	0.000422541
AT1G18190	Chr1:6255829-6261457	Empty vector	EgrNAC61-OX	11.6264	29.3197	1.33446	6.75485	5e-05	0.000422541
AT5G27710	Chr5:9812987-9815473	Empty vector	EgrNAC61-OX	8.68903	21.8591	1.33097	5.23188	5e-05	0.000422541
AT3G14172	Chr3:4698562-4705629	Empty vector	EgrNAC61-OX	9.43349	23.7107	1.32967	6.2984	5e-05	0.000422541
AT5G13000	Chr5:4110294-4121427	Empty vector	EgrNAC61-OX	4.9507	12.4353	1.32874	5.88672	5e-05	0.000422541
AT2G37750	Chr2:15830988-15831558	Empty vector	EgrNAC61-OX	72.7642	182.617	1.32752	6.01492	5e-05	0.000422541
AT1G73020	Chr1:27469533-27473554	Empty vector	EgrNAC61-OX	1.17387	2.94475	1.32687	4.06929	5e-05	0.000422541
AT1G69523	Chr1:26128287-26131292	Empty vector	EgrNAC61-OX	3.97629	9.96649	1.32566	2.18016	0.0004	0.00263211
AT2G44460	Chr2:18346438-18349966	Empty vector	EgrNAC61-OX	7.52653	18.8429	1.32396	5.83018	5e-05	0.000422541
AT1G07070	Chr1:2168563-2169851	Empty vector	EgrNAC61-OX	10.3153	25.8232	1.32388	4.74207	5e-05	0.000422541
AT3G51450	Chr3:19090946-19092509	Empty vector	EgrNAC61-OX	96.4948	241.144	1.32137	5.57162	5e-05	0.000422541
AT3G26440	Chr3:9676563-9679900	Empty vector	EgrNAC61-OX	12.8079	31.9419	1.31841	6.22329	5e-05	0.000422541
AT5G44340	Chr5:17859194-17861101	Empty vector	EgrNAC61-OX	72.0571	179.636	1.31786	5.49398	5e-05	0.000422541
AT4G28290	Chr4:14011843-14012583	Empty vector	EgrNAC61-OX	44.1788	110.078	1.3171	5.66755	5e-05	0.000422541
AT5G33300	Chr5:12562429-12565757	Empty vector	EgrNAC61-OX	0.884024	2.20011	1.31542	4.1455	5e-05	0.000422541
AT1G02450	Chr1:497975-498516	Empty vector	EgrNAC61-OX	2.78741	6.93584	1.31515	3.6153	5e-05	0.000422541
AT5G24810	Chr5:8515199-8522767	Empty vector	EgrNAC61-OX	40.0517	99.5438	1.31347	5.41577	5e-05	0.000422541
AT4G25840	Chr4:13139014-13140960	Empty vector	EgrNAC61-OX	15.2271	37.7628	1.31032	5.56817	5e-05	0.000422541
AT3G53520	Chr3:19841373-19844308	Empty vector	EgrNAC61-OX	28.2685	70.0988	1.31019	5.80384	5e-05	0.000422541
AT2G45080	Chr2:18591664-18592455	Empty vector	EgrNAC61-OX	2.84479	7.05305	1.30993	3.24835	5e-05	0.000422541
AT1G22060	Chr1:7771669-7781499	Empty vector	EgrNAC61-OX	3.16454	7.8456	1.30989	5.93084	5e-05	0.000422541
AT5G15170	Chr5:4926093-4929502	Empty vector	EgrNAC61-OX	4.04031	10.0167	1.30987	4.92512	5e-05	0.000422541
AT5G65290	Chr5:26089555-26094548	Empty vector	EgrNAC61-OX	9.46899	23.4365	1.30748	5.84283	5e-05	0.000422541
AT2G45850	Chr2:18869260-18873972	Empty vector	EgrNAC61-OX	1.23535	3.05089	1.30431	3.28796	5e-05	0.000422541
AT2G25440	Chr2:10826734-10829402	Empty vector	EgrNAC61-OX	28.4334	70.1656	1.30318	5.60763	5e-05	0.000422541
AT2G19600	Chr2:8479197-8483830	Empty vector	EgrNAC61-OX	3.7308	9.2004	1.30221	4.82895	5e-05	0.000422541
AT5G50330	Chr5:20485222-20488684	Empty vector	EgrNAC61-OX	7.55567	18.6067	1.30019	5.49883	5e-05	0.000422541
AT1G67520	Chr1:25302725-25305857	Empty vector	EgrNAC61-OX	10.0301	24.692	1.29971	5.93874	5e-05	0.000422541
AT1G75380	Chr1:28281388-28284045	Empty vector	EgrNAC61-OX	33.3305	82.046	1.29959	5.94086	5e-05	0.000422541
AT3G62030	Chr3:22973003-22976583	Empty vector	EgrNAC61-OX	68.5783	168.74	1.29898	5.64526	5e-05	0.000422541
AT1G18170	Chr1:6254228-6255690	Empty vector	EgrNAC61-OX	16.2217	39.9002	1.29847	5.58046	5e-05	0.000422541
AT3G48660	Chr3:18029658-18030133	Empty vector	EgrNAC61-OX	4.96465	12.2076	1.29802	2.2806	0.0005	0.00318349
AT4G35180	Chr4:16736756-16740465	Empty vector	EgrNAC61-OX	12.1175	29.7809	1.2973	3.81815	5e-05	0.000422541
AT1G49450	Chr1:18305540-18307557	Empty vector	EgrNAC61-OX	3.06947	7.53977	1.29653	4.83586	5e-05	0.000422541
AT3G51980	Chr3:19284338-19287552	Empty vector	EgrNAC61-OX	17.1053	42.0167	1.29652	5.49338	5e-05	0.000422541
AT3G53400	Chr3:19798106-19800136	Empty vector	EgrNAC61-OX	38.9063	95.5673	1.29652	5.65296	5e-05	0.000422541
AT2G30100	Chr2:12847827-12849669	Empty vector	EgrNAC61-OX	3.70622	9.1021	1.29625	4.88286	5e-05	0.000422541
AT5G65390	Chr5:26128583-26129338	Empty vector	EgrNAC61-OX	0.834469	2.0447	1.29296	2.05104	0.0028	0.0134434
AT4G32840	Chr4:15844779-15848441	Empty vector	EgrNAC61-OX	1.88286	4.61071	1.29206	3.9755	5e-05	0.000422541
AT2G02590	Chr2:704917-706669	Empty vector	EgrNAC61-OX	2.25671	5.5247	1.29167	3.42819	5e-05	0.000422541
AT5G26667	Chr5:9275946-9278596	Empty vector	EgrNAC61-OX	75.1774	183.996	1.2913	5.64338	5e-05	0.000422541
AT3G10760	Chr3:3369579-3371227	Empty vector	EgrNAC61-OX	9.84805	24.0667	1.28913	5.24022	5e-05	0.000422541
AT1G13900	Chr1:4753144-4755580	Empty vector	EgrNAC61-OX	12.2892	30.0267	1.28886	5.58801	5e-05	0.000422541
AT5G22020	Chr5:7287735-7289482	Empty vector	EgrNAC61-OX	9.54804	23.2993	1.28701	5.13545	5e-05	0.000422541
AT2G41830	Chr2:17450108-17457087	Empty vector	EgrNAC61-OX	3.32156	8.09735	1.28559	5.32512	5e-05	0.000422541
AT1G60800	Chr1:22383452-22387457	Empty vector	EgrNAC61-OX	3.68804	8.97326	1.28278	4.98953	5e-05	0.000422541
AT2G32430	Chr2:13771295-13774502	Empty vector	EgrNAC61-OX	2.29096	5.57141	1.28209	4.51815	5e-05	0.000422541
AT5G58970	Chr5:23805716-23811258	Empty vector	EgrNAC61-OX	4.17622	10.155	1.28192	3.75076	5e-05	0.000422541
AT3G03680	Chr3:907499-910807	Empty vector	EgrNAC61-OX	0.663873	1.6113	1.27924	3.64498	5e-05	0.000422541
AT3G06030	Chr3:1818739-1822840	Empty vector	EgrNAC61-OX	0.501122	1.21274	1.27504	2.88254	5e-05	0.000422541
AT1G78580	Chr1:29549648-29560912	Empty vector	EgrNAC61-OX	4.4816	10.8456	1.27502	2.04649	0.00065	0.00398536
AT2G03710	Chr2:1129267-1131838	Empty vector	EgrNAC61-OX	0.770665	1.86448	1.2746	2.80765	5e-05	0.000422541
AT5G45930	Chr5:18628006-18630706	Empty vector	EgrNAC61-OX	1.38359	3.3461	1.27406	3.10701	5e-05	0.000422541
AT2G41740	Chr2:17410714-17417740	Empty vector	EgrNAC61-OX	20.6664	49.9586	1.27344	5.70663	5e-05	0.000422541
AT4G31800	Chr4:15383200-15385029	Empty vector	EgrNAC61-OX	61.8641	149.527	1.27323	5.83512	5e-05	0.000422541
AT1G11940	Chr1:4031573-4034078	Empty vector	EgrNAC61-OX	4.41039	10.6473	1.27151	4.65958	5e-05	0.000422541
AT2G01170	Chr2:102193-104549	Empty vector	EgrNAC61-OX	12.4067	29.9438	1.27114	5.31661	5e-05	0.000422541
AT3G25290	Chr3:9208936-9210599	Empty vector	EgrNAC61-OX	14.1803	34.1558	1.26824	5.26618	5e-05	0.000422541
AT1G22640	Chr1:8006194-8007428	Empty vector	EgrNAC61-OX	13.4126	32.2899	1.2675	5.29773	5e-05	0.000422541
AT2G29360	Chr2:12603802-12605271	Empty vector	EgrNAC61-OX	3.74473	9.00811	1.26636	3.92578	5e-05	0.000422541
AT5G08390	Chr5:2701012-2708946	Empty vector	EgrNAC61-OX	3.39788	8.17274	1.26619	4.04442	5e-05	0.000422541
AT5G26960	Chr5:9484733-9486149	Empty vector	EgrNAC61-OX	6.97729	16.7637	1.2646	4.87497	5e-05	0.000422541
AT1G80110	Chr1:30135380-30136956	Empty vector	EgrNAC61-OX	4.5045	10.7947	1.26088	4.02307	5e-05	0.000422541
AT5G16480	Chr5:5381112-5382897	Empty vector	EgrNAC61-OX	1.72286	4.12501	1.2596	3.1628	5e-05	0.000422541
AT1G09645	Chr1:3122955-3124578	Empty vector	EgrNAC61-OX	40.4915	96.9385	1.25945	5.70049	5e-05	0.000422541
AT1G66230	Chr1:24677153-24678415	Empty vector	EgrNAC61-OX	3.90192	9.32468	1.25687	4.27655	5e-05	0.000422541
AT5G26731	Chr5:9295573-9296380	Empty vector	EgrNAC61-OX	4.68893	11.2044	1.25673	3.81996	5e-05	0.000422541
AT1G65010	Chr1:24149542-24154274	Empty vector	EgrNAC61-OX	0.873606	2.08475	1.25482	4.93728	5e-05	0.000422541
AT4G28162	Chr4:13980315-13981001	Empty vector	EgrNAC61-OX	0.589988	1.40757	1.25445	1.62135	0.00945	0.0364289
AT1G25275	Chr1:8860670-8861364	Empty vector	EgrNAC61-OX	583.475	1391.69	1.2541	4.80368	5e-05	0.000422541
AT4G27270	Chr4:13661330-13663294	Empty vector	EgrNAC61-OX	1.52521	3.63639	1.2535	2.84662	5e-05	0.000422541
AT2G21180	Chr2:9074659-9075380	Empty vector	EgrNAC61-OX	45.5652	108.358	1.2498	5.37697	5e-05	0.000422541
AT1G30890	Chr1:10994320-10996134	Empty vector	EgrNAC61-OX	18.4729	43.9059	1.249	5.18894	5e-05	0.000422541
AT1G55510	Chr1:20723301-20725668	Empty vector	EgrNAC61-OX	13.1194	31.1533	1.24768	5.2355	5e-05	0.000422541
AT2G34360	Chr2:14507293-14510231	Empty vector	EgrNAC61-OX	4.90441	11.6067	1.2428	4.25751	5e-05	0.000422541
AT1G03420	Chr1:844435-847739	Empty vector	EgrNAC61-OX	10.1422	23.9604	1.24028	4.34507	5e-05	0.000422541
AT5G56040	Chr5:22694877-22698628	Empty vector	EgrNAC61-OX	0.514737	1.21502	1.23908	3.06262	5e-05	0.000422541
AT3G52460	Chr3:19446969-19447872	Empty vector	EgrNAC61-OX	1.19884	2.82604	1.23715	2.63945	5e-05	0.000422541
AT2G14290	Chr2:6057287-6058524	Empty vector	EgrNAC61-OX	2.19839	5.17071	1.23392	3.43244	5e-05	0.000422541
AT2G01670	Chr2:296509-298101	Empty vector	EgrNAC61-OX	23.6738	55.6525	1.23316	5.63895	5e-05	0.000422541
AT1G30370	Chr1:10719168-10720758	Empty vector	EgrNAC61-OX	3.92266	9.20988	1.23135	4.40459	5e-05	0.000422541
AT3G11730	Chr3:3709324-3711529	Empty vector	EgrNAC61-OX	14.4019	33.805	1.23098	5.20198	5e-05	0.000422541
AT2G05320	Chr2:1936015-1937464	Empty vector	EgrNAC61-OX	14.2853	33.5134	1.23021	5.3134	5e-05	0.000422541
AT1G31335	Chr1:11216913-11217393	Empty vector	EgrNAC61-OX	2.91276	6.82775	1.22902	2.37986	0.00015	0.00112932
AT1G14040	Chr1:4810487-4814543	Empty vector	EgrNAC61-OX	3.68158	8.62894	1.22886	4.88035	5e-05	0.000422541
AT5G22850	Chr5:7633436-7636567	Empty vector	EgrNAC61-OX	11.4719	26.8278	1.22562	5.24422	5e-05	0.000422541
AT2G37555	Chr2:15755096-15758279	Empty vector	EgrNAC61-OX	22.5202	52.5566	1.22265	2.974	5e-05	0.000422541
AT4G18375	Chr4:10152485-10155293	Empty vector	EgrNAC61-OX	0.726247	1.69478	1.22256	3.16298	5e-05	0.000422541
AT3G48460	Chr3:17949444-17951195	Empty vector	EgrNAC61-OX	0.918948	2.14405	1.22229	2.71487	5e-05	0.000422541
AT2G39350	Chr2:16423638-16432557	Empty vector	EgrNAC61-OX	52.4682	122.332	1.22129	4.21883	5e-05	0.000422541
AT5G02060	Chr5:404563-405811	Empty vector	EgrNAC61-OX	3.00186	6.9973	1.22094	3.13064	5e-05	0.000422541
AT1G12550	Chr1:4274593-4275981	Empty vector	EgrNAC61-OX	2.05652	4.79368	1.22093	3.20727	5e-05	0.000422541
AT1G47380	Chr1:17372536-17376075	Empty vector	EgrNAC61-OX	12.7974	29.8166	1.22027	5.44204	5e-05	0.000422541
AT3G27190	Chr3:10039233-10043066	Empty vector	EgrNAC61-OX	1.02806	2.39231	1.21849	3.09164	5e-05	0.000422541
AT1G77380	Chr1:29074887-29077390	Empty vector	EgrNAC61-OX	3.20812	7.46219	1.21787	4.15752	5e-05	0.000422541
AT4G02000	Chr4:874879-875903	Empty vector	EgrNAC61-OX	0.602834	1.40174	1.21738	2.01434	0.00055	0.00345781
AT1G09580	Chr1:3104587-3106290	Empty vector	EgrNAC61-OX	7.80445	18.1286	1.2159	4.6739	5e-05	0.000422541
AT4G00850	Chr4:357550-359194	Empty vector	EgrNAC61-OX	1.48372	3.44488	1.21524	3.10643	5e-05	0.000422541
AT4G27180	Chr4:13614855-13619156	Empty vector	EgrNAC61-OX	4.33276	10.0595	1.21521	5.34197	5e-05	0.000422541
AT2G38400	Chr2:16083688-16086349	Empty vector	EgrNAC61-OX	22.8339	52.9953	1.21469	5.36784	5e-05	0.000422541
AT1G72790	Chr1:27394746-27396799	Empty vector	EgrNAC61-OX	3.78627	8.78678	1.21456	4.95344	5e-05	0.000422541
AT5G62480	Chr5:25088693-25089620	Empty vector	EgrNAC61-OX	43.1977	100.248	1.21454	5.48739	5e-05	0.000422541
AT5G04820	Chr5:1399618-1400784	Empty vector	EgrNAC61-OX	0.983445	2.28087	1.21367	2.66857	5e-05	0.000422541
AT4G16660	Chr4:9376736-9381507	Empty vector	EgrNAC61-OX	112.637	261.065	1.21273	4.52693	5e-05	0.000422541
AT3G04080	Chr3:1067789-1071295	Empty vector	EgrNAC61-OX	27.2289	63.037	1.21106	5.33883	5e-05	0.000422541
AT1G26260	Chr1:9086852-9089378	Empty vector	EgrNAC61-OX	0.688954	1.5927	1.209	2.85673	5e-05	0.000422541
AT4G22360	Chr4:11807659-11811214	Empty vector	EgrNAC61-OX	5.86772	13.5629	1.2088	4.67911	5e-05	0.000422541
AT3G54290	Chr3:20104398-20106044	Empty vector	EgrNAC61-OX	7.27759	16.8179	1.20846	4.72994	5e-05	0.000422541
AT4G01480	Chr4:626117-628055	Empty vector	EgrNAC61-OX	4.66648	10.7743	1.20719	3.96918	5e-05	0.000422541
AT5G46700	Chr5:18950916-18954692	Empty vector	EgrNAC61-OX	2.15159	4.96023	1.205	1.97117	0.00185	0.00952502
AT5G39730	Chr5:15901678-15902870	Empty vector	EgrNAC61-OX	71.101	163.87	1.20461	5.86556	5e-05	0.000422541
AT1G70670	Chr1:26644581-26646173	Empty vector	EgrNAC61-OX	2.74949	6.33493	1.20417	3.33702	5e-05	0.000422541
AT4G32010	Chr4:15479523-15485353	Empty vector	EgrNAC61-OX	7.7266	17.799	1.20389	5.33506	5e-05	0.000422541
AT5G63500	Chr5:25423406-25423791	Empty vector	EgrNAC61-OX	20.186	46.499	1.20385	3.77831	5e-05	0.000422541
AT2G43290	Chr2:17991051-17992047	Empty vector	EgrNAC61-OX	80.3615	184.933	1.20243	5.3125	5e-05	0.000422541
AT1G26570	Chr1:9182203-9184393	Empty vector	EgrNAC61-OX	0.46788	1.0761	1.2016	2.35536	0.0001	0.000788954
AT4G09500	Chr4:6018134-6019759	Empty vector	EgrNAC61-OX	1.56115	3.58812	1.20062	3.17722	5e-05	0.000422541
AT2G24280	Chr2:10333283-10337128	Empty vector	EgrNAC61-OX	5.32436	12.2282	1.19953	5.02556	5e-05	0.000422541
AT2G15860	Chr2:6905387-6909429	Empty vector	EgrNAC61-OX	6.69528	15.3748	1.19936	5.19553	5e-05	0.000422541
AT1G31290	Chr1:11188292-11192317	Empty vector	EgrNAC61-OX	0.673075	1.54488	1.19865	3.52094	5e-05	0.000422541
AT4G11100	Chr4:6768613-6770184	Empty vector	EgrNAC61-OX	2.62643	6.02445	1.19773	4.01959	5e-05	0.000422541
AT3G03250	Chr3:749389-754159	Empty vector	EgrNAC61-OX	81.2013	186.157	1.19695	4.9253	5e-05	0.000422541
AT1G28670	Chr1:10074506-10076344	Empty vector	EgrNAC61-OX	1.75319	4.01902	1.19686	3.19587	5e-05	0.000422541
AT1G13170	Chr1:4484583-4492587	Empty vector	EgrNAC61-OX	2.53232	5.80021	1.19565	2.47087	5e-05	0.000422541
AT2G38580	Chr2:16134637-16142588	Empty vector	EgrNAC61-OX	9.7702	22.3661	1.19485	4.40914	5e-05	0.000422541
AT1G08010	Chr1:2485905-2488027	Empty vector	EgrNAC61-OX	8.03672	18.3746	1.19304	4.36466	5e-05	0.000422541
AT1G16170	Chr1:5538731-5539821	Empty vector	EgrNAC61-OX	6.98904	15.9667	1.1919	3.57534	5e-05	0.000422541
AT4G27370	Chr4:13694880-13700780	Empty vector	EgrNAC61-OX	0.452204	1.03222	1.19071	3.11421	5e-05	0.000422541
AT1G06645	Chr1:2034155-2035626	Empty vector	EgrNAC61-OX	1.90594	4.34497	1.18884	3.2791	5e-05	0.000422541
AT1G28110	Chr1:9801081-9806896	Empty vector	EgrNAC61-OX	0.466883	1.0627	1.18661	1.56844	0.0085	0.0334155
AT5G61790	Chr5:24827101-24829791	Empty vector	EgrNAC61-OX	331.263	753.763	1.18613	3.38655	5e-05	0.000422541
AT4G29140	Chr4:14368918-14370892	Empty vector	EgrNAC61-OX	17.9448	40.8277	1.18599	5.17787	5e-05	0.000422541
AT4G20400	Chr4:11008665-11013860	Empty vector	EgrNAC61-OX	14.0902	32.038	1.18509	5.61456	5e-05	0.000422541
AT4G16260	Chr4:9200009-9201552	Empty vector	EgrNAC61-OX	67.6307	153.666	1.18404	4.98627	5e-05	0.000422541
AT2G25460	Chr2:10832753-10835483	Empty vector	EgrNAC61-OX	22.0325	49.8938	1.17923	5.72787	5e-05	0.000422541
AT5G03540	Chr5:889565-894167	Empty vector	EgrNAC61-OX	32.36	73.2289	1.1782	5.29843	5e-05	0.000422541
AT2G18990	Chr2:8238690-8240002	Empty vector	EgrNAC61-OX	6.91628	15.6446	1.17759	4.5204	5e-05	0.000422541
AT5G48930	Chr5:19836298-19838162	Empty vector	EgrNAC61-OX	392.843	888.52	1.17745	3.59807	5e-05	0.000422541
AT3G24090	Chr3:8697837-8700971	Empty vector	EgrNAC61-OX	6.20244	13.9937	1.17387	5.07667	5e-05	0.000422541
AT2G31390	Chr2:13381909-13386209	Empty vector	EgrNAC61-OX	214.51	483.884	1.17362	4.13102	5e-05	0.000422541
AT4G05010	Chr4:2567473-2568162	Empty vector	EgrNAC61-OX	16.2211	36.5854	1.1734	4.51571	5e-05	0.000422541
AT3G61930	Chr3:22935509-22936181	Empty vector	EgrNAC61-OX	24.0601	54.2009	1.17168	5.05034	5e-05	0.000422541
AT1G17340	Chr1:5933869-5938761	Empty vector	EgrNAC61-OX	7.81314	17.5724	1.16933	5.2416	5e-05	0.000422541
AT2G26070	Chr2:11105671-11107188	Empty vector	EgrNAC61-OX	6.60612	14.8504	1.16863	4.00778	5e-05	0.000422541
AT1G29310	Chr1:10252293-10254690	Empty vector	EgrNAC61-OX	43.9907	98.8121	1.16749	5.02622	5e-05	0.000422541
AT5G40350	Chr5:16136593-16141361	Empty vector	EgrNAC61-OX	0.51422	1.15318	1.16517	1.95214	0.00995	0.0380074
AT3G15720	Chr3:5325289-5327639	Empty vector	EgrNAC61-OX	2.40269	5.38724	1.1649	3.75106	5e-05	0.000422541
AT4G22850	Chr4:11994013-11996229	Empty vector	EgrNAC61-OX	2.6278	5.89101	1.16466	3.45752	5e-05	0.000422541
AT5G64343	Chr5:25727336-25733313	Empty vector	EgrNAC61-OX	7.09773	15.9027	1.16384	4.92995	5e-05	0.000422541
AT1G05210	Chr1:1510403-1511683	Empty vector	EgrNAC61-OX	1.3911	3.11651	1.1637	2.27625	0.00015	0.00112932
AT1G08465	Chr1:2675812-2679781	Empty vector	EgrNAC61-OX	6.06741	13.5862	1.16299	4.15954	5e-05	0.000422541
AT2G16720	Chr2:7255528-7256580	Empty vector	EgrNAC61-OX	13.3626	29.9191	1.16287	5.23736	5e-05	0.000422541
AT5G42890	Chr5:17194196-17196032	Empty vector	EgrNAC61-OX	118.54	265.237	1.16191	5.28977	5e-05	0.000422541
AT5G24870	Chr5:8544784-8547789	Empty vector	EgrNAC61-OX	11.0602	24.689	1.15849	5.38582	5e-05	0.000422541
AT2G44150	Chr2:18258609-18261442	Empty vector	EgrNAC61-OX	2.4401	5.44638	1.15836	3.82405	5e-05	0.000422541
AT3G19710	Chr3:6843661-6849497	Empty vector	EgrNAC61-OX	1.22678	2.73791	1.1582	2.85397	5e-05	0.000422541
AT4G13345	Chr4:7765072-7769688	Empty vector	EgrNAC61-OX	1.69376	3.77598	1.15662	3.53418	5e-05	0.000422541
AT1G69700	Chr1:26220237-26221825	Empty vector	EgrNAC61-OX	0.998469	2.22492	1.15596	2.1357	0.0005	0.00318349
AT5G13880	Chr5:4477353-4478109	Empty vector	EgrNAC61-OX	2.18491	4.86613	1.1552	3.1287	5e-05	0.000422541
AT1G17960	Chr1:6180895-6183806	Empty vector	EgrNAC61-OX	0.673338	1.49779	1.15343	2.49059	5e-05	0.000422541
AT4G08555	Chr4:5448132-5448523	Empty vector	EgrNAC61-OX	143.087	318.148	1.15281	5.84386	5e-05	0.000422541
AT1G53500	Chr1:19963046-19969757	Empty vector	EgrNAC61-OX	14.4007	32.0129	1.15251	4.97929	5e-05	0.000422541
AT3G57450	Chr3:21261933-21262622	Empty vector	EgrNAC61-OX	536.307	1192.12	1.1524	4.34264	5e-05	0.000422541
AT5G48570	Chr5:19690541-19693845	Empty vector	EgrNAC61-OX	4.59622	10.2125	1.15181	4.97037	5e-05	0.000422541
AT5G41140	Chr5:16468433-16477013	Empty vector	EgrNAC61-OX	1.21316	2.69278	1.15033	3.32502	5e-05	0.000422541
AT1G62760	Chr1:23237573-23238512	Empty vector	EgrNAC61-OX	1.27298	2.82487	1.14997	2.19678	0.0003	0.00205165
AT4G32670	Chr4:15756127-15762925	Empty vector	EgrNAC61-OX	3.69149	8.18385	1.14857	2.33222	0.00015	0.00112932
AT2G24270	Chr2:10327034-10329941	Empty vector	EgrNAC61-OX	5.3641	11.8815	1.14731	4.43493	5e-05	0.000422541
AT1G03850	Chr1:976096-977761	Empty vector	EgrNAC61-OX	64.2041	142.167	1.14685	5.17769	5e-05	0.000422541
AT5G49360	Chr5:20011878-20016742	Empty vector	EgrNAC61-OX	1.08836	2.40817	1.14578	3.14345	5e-05	0.000422541
AT5G53590	Chr5:21771810-21772794	Empty vector	EgrNAC61-OX	53.7722	118.887	1.14466	5.11136	5e-05	0.000422541
AT2G30830	Chr2:13129576-13134284	Empty vector	EgrNAC61-OX	4.54005	10.0348	1.14424	3.70091	5e-05	0.000422541
AT5G56450	Chr5:22858508-22860062	Empty vector	EgrNAC61-OX	2.1059	4.64913	1.14252	3.30162	5e-05	0.000422541
AT5G02070	Chr5:405894-408220	Empty vector	EgrNAC61-OX	2.09031	4.6143	1.14239	3.78254	5e-05	0.000422541
AT1G49650	Chr1:18377251-18378634	Empty vector	EgrNAC61-OX	0.852099	1.88083	1.14227	2.41842	0.0003	0.00205165
AT2G22650	Chr2:9624585-9626969	Empty vector	EgrNAC61-OX	2.06179	4.5508	1.14222	3.30456	5e-05	0.000422541
AT1G75730	Chr1:28435705-28439769	Empty vector	EgrNAC61-OX	0.817184	1.79977	1.13908	3.15369	5e-05	0.000422541
AT1G14830	Chr1:5107420-5111670	Empty vector	EgrNAC61-OX	34.5368	76.0538	1.13889	5.0724	5e-05	0.000422541
AT4G12650	Chr4:7467977-7470551	Empty vector	EgrNAC61-OX	46.3272	101.961	1.13808	4.85081	5e-05	0.000422541
AT4G25770	Chr4:13117524-13120118	Empty vector	EgrNAC61-OX	12.0359	26.4326	1.13498	4.91565	5e-05	0.000422541
AT5G58300	Chr5:23571878-23576084	Empty vector	EgrNAC61-OX	0.717704	1.57571	1.13454	2.30773	0.0001	0.000788954
AT3G14590	Chr3:4904269-4907993	Empty vector	EgrNAC61-OX	2.05298	4.50458	1.13368	4.13623	5e-05	0.000422541
AT4G23430	Chr4:12229025-12231658	Empty vector	EgrNAC61-OX	27.0484	59.2058	1.1302	4.94849	5e-05	0.000422541
AT2G24330	Chr2:10347159-10349825	Empty vector	EgrNAC61-OX	15.004	32.8364	1.12995	5.32318	5e-05	0.000422541
AT1G10690	Chr1:3549991-3550632	Empty vector	EgrNAC61-OX	9.79951	21.4354	1.12921	3.60897	5e-05	0.000422541
AT3G46940	Chr3:17288193-17288952	Empty vector	EgrNAC61-OX	0.769187	1.68207	1.12883	1.80618	0.0027	0.0130384
AT5G43440	Chr5:17453597-17456657	Empty vector	EgrNAC61-OX	6.81854	14.903	1.12807	1.91681	0.00205	0.0103703
AT2G18840	Chr2:8158197-8160091	Empty vector	EgrNAC61-OX	10.9105	23.8354	1.12739	4.31818	5e-05	0.000422541
AT5G54280	Chr5:22038272-22046298	Empty vector	EgrNAC61-OX	3.69691	8.06309	1.12501	2.83866	5e-05	0.000422541
AT3G29770	Chr3:11648340-11650839	Empty vector	EgrNAC61-OX	1.34713	2.93795	1.12493	2.77567	5e-05	0.000422541
AT3G61310	Chr3:22687569-22692834	Empty vector	EgrNAC61-OX	2.60776	5.68651	1.12473	3.41661	5e-05	0.000422541
AT5G63580	Chr5:25454729-25456476	Empty vector	EgrNAC61-OX	1.30357	2.84059	1.12372	2.62668	5e-05	0.000422541
AT5G02570	Chr5:576741-577140	Empty vector	EgrNAC61-OX	3.94006	8.58199	1.12309	2.8547	5e-05	0.000422541
AT5G47490	Chr5:19264674-19270800	Empty vector	EgrNAC61-OX	6.22399	13.5285	1.12009	5.07838	5e-05	0.000422541
AT2G32920	Chr2:13962317-13965472	Empty vector	EgrNAC61-OX	66.206	143.881	1.11984	4.80043	5e-05	0.000422541
AT2G32960	Chr2:13987766-13990976	Empty vector	EgrNAC61-OX	2.55539	5.55242	1.11957	3.43491	5e-05	0.000422541
AT2G40890	Chr2:17057401-17060652	Empty vector	EgrNAC61-OX	151.826	329.494	1.11783	3.66307	5e-05	0.000422541
AT5G05380	Chr5:1592129-1593026	Empty vector	EgrNAC61-OX	12.4657	27.015	1.11579	4.17624	5e-05	0.000422541
AT1G63000	Chr1:23342392-23344113	Empty vector	EgrNAC61-OX	23.5644	51.0359	1.1149	5.03015	5e-05	0.000422541
AT1G60010	Chr1:22095359-22096577	Empty vector	EgrNAC61-OX	7.94104	17.1959	1.11467	4.29932	5e-05	0.000422541
AT5G64572	Chr5:25810114-25813335	Empty vector	EgrNAC61-OX	4.29408	9.27094	1.11037	3.09829	5e-05	0.000422541
AT5G61865	Chr5:24847326-24849792	Empty vector	EgrNAC61-OX	2.06885	4.46609	1.11018	3.56926	5e-05	0.000422541
AT3G49350	Chr3:18297405-18300189	Empty vector	EgrNAC61-OX	12.0583	26.0118	1.10914	4.95503	5e-05	0.000422541
AT3G51820	Chr3:19216002-19219057	Empty vector	EgrNAC61-OX	10.1159	21.8028	1.10789	4.4745	5e-05	0.000422541
AT5G15650	Chr5:5092156-5094494	Empty vector	EgrNAC61-OX	134.256	289.314	1.10765	4.44362	5e-05	0.000422541
AT1G12430	Chr1:4233872-4238764	Empty vector	EgrNAC61-OX	1.15927	2.49757	1.10732	3.87603	5e-05	0.000422541
AT1G50120	Chr1:18561828-18566172	Empty vector	EgrNAC61-OX	11.169	24.0596	1.10712	4.79571	5e-05	0.000422541
AT3G23080	Chr3:8203468-8209329	Empty vector	EgrNAC61-OX	2.52919	5.44425	1.10606	2.05184	0.00065	0.00398536
AT4G12730	Chr4:7491382-7492876	Empty vector	EgrNAC61-OX	1.49776	3.22327	1.10572	2.83768	5e-05	0.000422541
AT1G12240	Chr1:4153651-4157644	Empty vector	EgrNAC61-OX	12.3726	26.6145	1.10506	4.69286	5e-05	0.000422541
AT4G33660	Chr4:16167285-16167951	Empty vector	EgrNAC61-OX	1.16782	2.51177	1.10489	1.66158	0.00615	0.0256824
AT2G41600	Chr2:17343359-17346737	Empty vector	EgrNAC61-OX	20.9015	44.947	1.10462	4.46987	5e-05	0.000422541
AT5G50250	Chr5:20451227-20454013	Empty vector	EgrNAC61-OX	65.7075	141.232	1.10393	4.69754	5e-05	0.000422541
AT1G31780	Chr1:11391226-11396018	Empty vector	EgrNAC61-OX	16.3821	35.1585	1.10176	4.78787	5e-05	0.000422541
AT1G21480	Chr1:7518945-7521504	Empty vector	EgrNAC61-OX	4.18874	8.98765	1.10143	3.91785	5e-05	0.000422541
AT3G60580	Chr3:22393938-22395044	Empty vector	EgrNAC61-OX	0.656718	1.40804	1.10034	2.25318	0.00055	0.00345781
AT3G23660	Chr3:8513456-8517790	Empty vector	EgrNAC61-OX	12.2752	26.2983	1.09922	4.76459	5e-05	0.000422541
AT2G38710	Chr2:16184368-16187173	Empty vector	EgrNAC61-OX	65.0491	139.28	1.09839	4.8316	5e-05	0.000422541
AT1G79030	Chr1:29730766-29733611	Empty vector	EgrNAC61-OX	3.13302	6.70519	1.09772	4.1279	5e-05	0.000422541
AT5G18830	Chr5:6275989-6280681	Empty vector	EgrNAC61-OX	13.3206	28.5052	1.09756	4.94903	5e-05	0.000422541
AT4G32140	Chr4:15522883-15525448	Empty vector	EgrNAC61-OX	16.1961	34.6396	1.09678	4.68693	5e-05	0.000422541
AT4G05330	Chr4:2720560-2723125	Empty vector	EgrNAC61-OX	1.02321	2.18703	1.09587	2.58102	5e-05	0.000422541
AT5G18280	Chr5:6050513-6054875	Empty vector	EgrNAC61-OX	17.2376	36.8331	1.09544	4.80437	5e-05	0.000422541
AT5G02270	Chr5:467107-469110	Empty vector	EgrNAC61-OX	44.1526	94.3381	1.09534	5.13784	5e-05	0.000422541
AT5G20540	Chr5:6947842-6952038	Empty vector	EgrNAC61-OX	1.43346	3.06274	1.09532	3.12202	5e-05	0.000422541
AT5G43060	Chr5:17269506-17272164	Empty vector	EgrNAC61-OX	56.0533	119.565	1.09293	4.77795	5e-05	0.000422541
AT3G18170	Chr3:6228341-6229662	Empty vector	EgrNAC61-OX	3.32217	7.07793	1.0912	3.59842	5e-05	0.000422541
AT3G05420	Chr3:1561777-1567318	Empty vector	EgrNAC61-OX	28.5019	60.6767	1.09008	4.91593	5e-05	0.000422541
AT5G26940	Chr5:9480572-9482790	Empty vector	EgrNAC61-OX	14.2505	30.31	1.08878	4.59308	5e-05	0.000422541
AT5G55480	Chr5:22474229-22478132	Empty vector	EgrNAC61-OX	0.826736	1.7578	1.08827	2.78263	5e-05	0.000422541
AT1G56242	Chr1:21056231-21057815	Empty vector	EgrNAC61-OX	10.16	21.5937	1.08771	3.76071	5e-05	0.000422541
AT1G48880	Chr1:18081032-18084169	Empty vector	EgrNAC61-OX	1.47902	3.13847	1.08542	2.96088	5e-05	0.000422541
AT5G06370	Chr5:1947138-1948612	Empty vector	EgrNAC61-OX	44.6022	94.4476	1.0824	4.78688	5e-05	0.000422541
AT5G23430	Chr5:7893670-7900387	Empty vector	EgrNAC61-OX	2.15202	4.55587	1.08203	4.02633	5e-05	0.000422541
AT2G29900	Chr2:12749745-12751125	Empty vector	EgrNAC61-OX	5.46435	11.5636	1.08147	3.72061	5e-05	0.000422541
AT4G24190	Chr4:12551716-12555909	Empty vector	EgrNAC61-OX	260.394	551.025	1.08142	3.20527	5e-05	0.000422541
AT4G12400	Chr4:7338658-7341363	Empty vector	EgrNAC61-OX	13.7958	29.1714	1.08032	5.20262	5e-05	0.000422541
AT1G68880	Chr1:25894236-25894961	Empty vector	EgrNAC61-OX	4.66063	9.85179	1.07986	3.28883	5e-05	0.000422541
AT5G60860	Chr5:24484621-24487824	Empty vector	EgrNAC61-OX	20.1573	42.606	1.07976	4.12207	5e-05	0.000422541
AT5G24318	Chr5:8281975-8284001	Empty vector	EgrNAC61-OX	2.5893	5.46407	1.07741	3.16216	5e-05	0.000422541
AT1G55130	Chr1:20569653-20572393	Empty vector	EgrNAC61-OX	2.54065	5.34971	1.07426	3.50462	5e-05	0.000422541
AT5G57550	Chr5:23304887-23306421	Empty vector	EgrNAC61-OX	2.83601	5.97081	1.07406	3.0233	5e-05	0.000422541
AT4G00760	Chr4:327024-333477	Empty vector	EgrNAC61-OX	2.28335	4.80686	1.07395	3.76604	5e-05	0.000422541
AT3G05280	Chr3:1503757-1505654	Empty vector	EgrNAC61-OX	25.3455	53.349	1.07373	4.61535	5e-05	0.000422541
AT4G26650	Chr4:13444849-13448212	Empty vector	EgrNAC61-OX	17.291	36.3942	1.07369	4.87823	5e-05	0.000422541
AT3G17430	Chr3:5965922-5969233	Empty vector	EgrNAC61-OX	13.8786	29.1899	1.0726	4.58622	5e-05	0.000422541
AT5G07830	Chr5:2503322-2508435	Empty vector	EgrNAC61-OX	28.8799	60.7256	1.07224	4.56607	5e-05	0.000422541
AT1G73655	Chr1:27690358-27691814	Empty vector	EgrNAC61-OX	18.0705	37.9613	1.0709	4.47143	5e-05	0.000422541
AT1G80350	Chr1:30205314-30208226	Empty vector	EgrNAC61-OX	5.58185	11.7224	1.07045	4.33613	5e-05	0.000422541
AT4G17870	Chr4:9928677-9929518	Empty vector	EgrNAC61-OX	34.7666	73.0093	1.07038	4.85413	5e-05	0.000422541
AT4G12310	Chr4:7310415-7312577	Empty vector	EgrNAC61-OX	2.23172	4.68305	1.0693	3.31541	5e-05	0.000422541
AT5G47730	Chr5:19331546-19337101	Empty vector	EgrNAC61-OX	116.648	244.673	1.06869	4.45868	5e-05	0.000422541
AT4G39350	Chr4:18296796-18302192	Empty vector	EgrNAC61-OX	12.456	26.107	1.0676	4.58105	5e-05	0.000422541
AT1G60490	Chr1:22285571-22290315	Empty vector	EgrNAC61-OX	21.1756	44.3608	1.06688	4.85851	5e-05	0.000422541
AT3G08970	Chr3:2737536-2740530	Empty vector	EgrNAC61-OX	10.0011	20.9493	1.06674	4.68017	5e-05	0.000422541
AT4G23490	Chr4:12251430-12254270	Empty vector	EgrNAC61-OX	6.98199	14.6221	1.06644	4.30502	5e-05	0.000422541
AT1G29060	Chr1:10147692-10149686	Empty vector	EgrNAC61-OX	18.4266	38.5786	1.06601	4.47579	5e-05	0.000422541
AT5G37540	Chr5:14912834-14914431	Empty vector	EgrNAC61-OX	4.07708	8.53039	1.06507	3.51338	5e-05	0.000422541
AT5G57015	Chr5:23071096-23074843	Empty vector	EgrNAC61-OX	27.7767	58.1061	1.06482	4.71637	5e-05	0.000422541
AT3G24040	Chr3:8680876-8683289	Empty vector	EgrNAC61-OX	19.0768	39.89	1.06421	4.5572	5e-05	0.000422541
AT5G13820	Chr5:4460893-4464666	Empty vector	EgrNAC61-OX	38.4422	80.3213	1.06309	4.85697	5e-05	0.000422541
AT2G46200	Chr2:18974661-18976871	Empty vector	EgrNAC61-OX	2.38912	4.98898	1.06226	3.79312	5e-05	0.000422541
AT1G54410	Chr1:20309774-20310767	Empty vector	EgrNAC61-OX	63.8955	133.249	1.06034	6.09044	5e-05	0.000422541
AT5G40210	Chr5:16073619-16076117	Empty vector	EgrNAC61-OX	3.09691	6.45811	1.06028	3.01215	5e-05	0.000422541
AT1G45616	Chr1:17183549-17186534	Empty vector	EgrNAC61-OX	1.52719	3.1821	1.0591	3.18908	5e-05	0.000422541
AT5G56870	Chr5:23004195-23008649	Empty vector	EgrNAC61-OX	18.016	37.5054	1.05782	4.75971	5e-05	0.000422541
AT4G22320	Chr4:11791320-11794778	Empty vector	EgrNAC61-OX	12.6861	26.3917	1.05684	2.41904	0.0008	0.00474786
AT5G62020	Chr5:24916088-24917643	Empty vector	EgrNAC61-OX	23.2336	48.3075	1.05603	4.75678	5e-05	0.000422541
AT1G67930	Chr1:25473543-25477423	Empty vector	EgrNAC61-OX	11.7807	24.4762	1.05496	3.79698	5e-05	0.000422541
AT1G30440	Chr1:10759474-10762394	Empty vector	EgrNAC61-OX	5.62242	11.6656	1.053	4.3069	5e-05	0.000422541
AT3G22120	Chr3:7794956-7796327	Empty vector	EgrNAC61-OX	6.03836	12.5256	1.05265	3.09761	5e-05	0.000422541
AT3G09220	Chr3:2827238-2830542	Empty vector	EgrNAC61-OX	0.853113	1.76888	1.05202	2.47462	0.0001	0.000788954
AT1G60030	Chr1:22113840-22116845	Empty vector	EgrNAC61-OX	0.51701	1.07178	1.05175	2.04039	0.0009	0.00523126
AT4G35905	Chr4:17007027-17008154	Empty vector	EgrNAC61-OX	9.02591	18.7085	1.05155	3.46241	5e-05	0.000422541
AT3G18040	Chr3:6174718-6178465	Empty vector	EgrNAC61-OX	11.5257	23.8815	1.05104	4.5677	5e-05	0.000422541
AT3G05030	Chr3:1393295-1397358	Empty vector	EgrNAC61-OX	6.46503	13.3886	1.05028	3.94462	5e-05	0.000422541
AT2G39420	Chr2:16460363-16463061	Empty vector	EgrNAC61-OX	49.0036	101.404	1.04915	4.84368	5e-05	0.000422541
AT2G26800	Chr2:11429021-11432732	Empty vector	EgrNAC61-OX	28.021	57.9187	1.04752	4.63091	5e-05	0.000422541
AT3G10550	Chr3:3292898-3298522	Empty vector	EgrNAC61-OX	6.77932	14.0117	1.04742	4.49273	5e-05	0.000422541
AT2G41070	Chr2:17130773-17132386	Empty vector	EgrNAC61-OX	3.55899	7.35264	1.0468	3.64671	5e-05	0.000422541
AT1G48240	Chr1:17809006-17811895	Empty vector	EgrNAC61-OX	5.1276	10.5877	1.04604	3.90697	5e-05	0.000422541
AT1G13860	Chr1:4743204-4746956	Empty vector	EgrNAC61-OX	5.14847	10.6229	1.04497	4.21456	5e-05	0.000422541
AT1G15950	Chr1:5478753-5485082	Empty vector	EgrNAC61-OX	172.515	355.93	1.04487	3.26015	5e-05	0.000422541
AT4G15790	Chr4:8982182-8984210	Empty vector	EgrNAC61-OX	7.04185	14.5139	1.0434	3.58269	5e-05	0.000422541
AT5G39990	Chr5:16004280-16006740	Empty vector	EgrNAC61-OX	19.2875	39.7426	1.04302	4.60402	5e-05	0.000422541
AT3G23590	Chr3:8467448-8473627	Empty vector	EgrNAC61-OX	35.774	73.6032	1.04086	4.25325	5e-05	0.000422541
AT3G22121	Chr3:7794956-7796327	Empty vector	EgrNAC61-OX	7.26065	14.9234	1.03941	2.37776	0.00025	0.00175735
AT5G22920	Chr5:7664990-7667265	Empty vector	EgrNAC61-OX	1.58074	3.24497	1.0376	2.6728	0.0001	0.000788954
AT3G07330	Chr3:2335611-2339100	Empty vector	EgrNAC61-OX	17.771	36.4426	1.0361	4.5484	5e-05	0.000422541
AT1G67070	Chr1:25042134-25044647	Empty vector	EgrNAC61-OX	7.89506	16.1839	1.03554	4.32563	5e-05	0.000422541
AT1G58350	Chr1:21662915-21667445	Empty vector	EgrNAC61-OX	3.78934	7.7617	1.03443	4.11716	5e-05	0.000422541
AT5G08120	Chr5:2600473-2602927	Empty vector	EgrNAC61-OX	4.98515	10.2069	1.03383	4.44653	5e-05	0.000422541
AT1G27720	Chr1:9642473-9647376	Empty vector	EgrNAC61-OX	1.28184	2.62248	1.03271	3.3865	5e-05	0.000422541
AT1G77890	Chr1:29292122-29296407	Empty vector	EgrNAC61-OX	10.7759	22.0377	1.03217	4.42918	5e-05	0.000422541
AT5G25280	Chr5:8773788-8776000	Empty vector	EgrNAC61-OX	12.267	25.0832	1.03194	4.32885	5e-05	0.000422541
AT1G08820	Chr1:2821551-2825275	Empty vector	EgrNAC61-OX	58.648	119.914	1.03184	4.76722	5e-05	0.000422541
AT2G32980	Chr2:13997381-13999828	Empty vector	EgrNAC61-OX	12.0816	24.6856	1.03085	4.4453	5e-05	0.000422541
AT1G70330	Chr1:26502908-26506613	Empty vector	EgrNAC61-OX	9.49331	19.3945	1.03066	3.41178	5e-05	0.000422541
AT3G55005	Chr3:20383955-20386382	Empty vector	EgrNAC61-OX	7.53252	15.3774	1.02961	4.09794	5e-05	0.000422541
AT1G54460	Chr1:20340599-20343530	Empty vector	EgrNAC61-OX	17.8094	36.3528	1.02943	5.32961	5e-05	0.000422541
AT5G42020	Chr5:16807482-16810646	Empty vector	EgrNAC61-OX	251.529	512.724	1.02746	3.13841	5e-05	0.000422541
AT1G69520	Chr1:26128287-26131292	Empty vector	EgrNAC61-OX	42.8903	87.4291	1.02746	4.35477	5e-05	0.000422541
AT3G12150	Chr3:3876406-3878900	Empty vector	EgrNAC61-OX	1.60824	3.27806	1.02736	2.78679	5e-05	0.000422541
AT4G11680	Chr4:7053442-7055622	Empty vector	EgrNAC61-OX	5.14659	10.4887	1.02714	3.73363	5e-05	0.000422541
AT4G31480	Chr4:15263153-15267847	Empty vector	EgrNAC61-OX	18.386	37.4603	1.02675	4.60345	5e-05	0.000422541
AT3G46590	Chr3:17152774-17156227	Empty vector	EgrNAC61-OX	11.5099	23.4422	1.02623	4.60924	5e-05	0.000422541
AT2G37550	Chr2:15755096-15758279	Empty vector	EgrNAC61-OX	33.0724	67.3501	1.02605	3.64181	5e-05	0.000422541
AT1G30835	Chr1:10966906-10968878	Empty vector	EgrNAC61-OX	7.48745	15.2466	1.02594	1.75765	0.0034	0.0157973
AT5G17490	Chr5:5764062-5766077	Empty vector	EgrNAC61-OX	1.40377	2.85569	1.02453	2.87933	5e-05	0.000422541
AT2G43040	Chr2:17895882-17899374	Empty vector	EgrNAC61-OX	0.612089	1.24409	1.02328	2.51881	5e-05	0.000422541
AT3G09980	Chr3:3069230-3071429	Empty vector	EgrNAC61-OX	15.4644	31.425	1.02297	4.73235	5e-05	0.000422541
AT1G33360	Chr1:12091876-12096025	Empty vector	EgrNAC61-OX	12.4483	25.2783	1.02195	4.60399	5e-05	0.000422541
AT2G22125	Chr2:9406262-9414518	Empty vector	EgrNAC61-OX	6.53874	13.2762	1.02176	4.41252	5e-05	0.000422541
AT3G03610	Chr3:868790-871812	Empty vector	EgrNAC61-OX	26.0556	52.9031	1.02176	4.72266	5e-05	0.000422541
AT1G55810	Chr1:20860608-20864266	Empty vector	EgrNAC61-OX	13.657	27.7257	1.02158	4.41956	5e-05	0.000422541
AT1G20970	Chr1:7313945-7319574	Empty vector	EgrNAC61-OX	35.2787	71.5433	1.02002	4.73005	5e-05	0.000422541
AT1G62750	Chr1:23230955-23236447	Empty vector	EgrNAC61-OX	18.2935	37.0103	1.0166	2.56084	5e-05	0.000422541
AT3G07950	Chr3:2531851-2534504	Empty vector	EgrNAC61-OX	23.8172	48.1626	1.01591	4.39521	5e-05	0.000422541
AT5G25050	Chr5:8631679-8634027	Empty vector	EgrNAC61-OX	9.87684	19.9573	1.0148	4.19242	5e-05	0.000422541
AT3G12120	Chr3:3860284-3863050	Empty vector	EgrNAC61-OX	208.931	422.168	1.01479	3.75513	5e-05	0.000422541
AT5G64552	Chr5:25801527-25804980	Empty vector	EgrNAC61-OX	3.39966	6.86704	1.0143	3.81817	5e-05	0.000422541
AT3G57040	Chr3:21109613-21111432	Empty vector	EgrNAC61-OX	1.98554	4.0106	1.01429	3.031	5e-05	0.000422541
AT4G12430	Chr4:7365256-7368730	Empty vector	EgrNAC61-OX	0.659698	1.33223	1.01397	2.21216	0.00045	0.0029096
AT5G47445	Chr5:19246345-19247917	Empty vector	EgrNAC61-OX	0.982779	1.98323	1.01292	2.27074	0.0001	0.000788954
AT3G45310	Chr3:16628383-16630521	Empty vector	EgrNAC61-OX	9.02474	18.2032	1.01224	4.05161	5e-05	0.000422541
AT1G53110	Chr1:19790188-19792489	Empty vector	EgrNAC61-OX	3.07483	6.20172	1.01216	4.01937	5e-05	0.000422541
AT1G15385	Chr1:5292755-5293265	Empty vector	EgrNAC61-OX	1.35636	2.73321	1.01086	1.75104	0.00795	0.0316584
AT5G24660	Chr5:8443278-8443834	Empty vector	EgrNAC61-OX	16.4733	33.1825	1.01029	4.0795	5e-05	0.000422541
AT1G68450	Chr1:25661500-25662239	Empty vector	EgrNAC61-OX	50.8988	102.52	1.01021	4.39602	5e-05	0.000422541
AT2G13610	Chr2:5673687-5675831	Empty vector	EgrNAC61-OX	0.685424	1.3788	1.00834	2.44906	5e-05	0.000422541
AT1G73870	Chr1:27779165-27780676	Empty vector	EgrNAC61-OX	0.798482	1.6062	1.00832	2.33311	0.0003	0.00205165
AT1G27340	Chr1:9495519-9498085	Empty vector	EgrNAC61-OX	14.3485	28.8523	1.00778	4.34654	5e-05	0.000422541
AT2G02800	Chr2:795514-799443	Empty vector	EgrNAC61-OX	29.175	58.6176	1.0066	4.69756	5e-05	0.000422541
AT3G05170	Chr3:1466572-1470551	Empty vector	EgrNAC61-OX	5.13939	10.3255	1.00654	3.4013	5e-05	0.000422541
AT4G30340	Chr4:14838290-14841067	Empty vector	EgrNAC61-OX	20.387	40.9487	1.00617	4.56046	5e-05	0.000422541
AT2G28930	Chr2:12424302-12426674	Empty vector	EgrNAC61-OX	6.15151	12.3519	1.00572	3.81355	5e-05	0.000422541
AT2G38970	Chr2:16273900-16276872	Empty vector	EgrNAC61-OX	0.517533	1.03868	1.00502	2.17535	0.00015	0.00112932
AT5G37710	Chr5:14979158-14981400	Empty vector	EgrNAC61-OX	5.71501	11.4649	1.00439	3.75437	5e-05	0.000422541
AT1G60190	Chr1:22198402-22200678	Empty vector	EgrNAC61-OX	1.82344	3.64968	1.0011	3.25056	5e-05	0.000422541
AT5G17770	Chr5:5864250-5866709	Empty vector	EgrNAC61-OX	226.816	453.716	1.00026	3.76717	5e-05	0.000422541
AT5G25820	Chr5:8997182-9000329	Empty vector	EgrNAC61-OX	2.61134	1.30564	-1.00004	-2.88673	5e-05	0.000422541
AT1G64320	Chr1:23869035-23870548	Empty vector	EgrNAC61-OX	1.06401	0.531571	-1.00118	-2.69453	0.00085	0.00499501
AT5G56500	Chr5:22873790-22877402	Empty vector	EgrNAC61-OX	7.96403	3.97824	-1.00137	-4.05576	5e-05	0.000422541
AT2G39681	Chr2:16539383-16540417	Empty vector	EgrNAC61-OX	11.1321	5.55982	-1.00161	-3.35732	5e-05	0.000422541
AT5G15330	Chr5:4980487-4982231	Empty vector	EgrNAC61-OX	3.26014	1.62803	-1.00181	-2.55399	0.0001	0.000788954
AT2G35470	Chr2:14908843-14909863	Empty vector	EgrNAC61-OX	1.70395	0.850355	-1.00275	-1.53346	0.0122	0.0446603
AT5G46100	Chr5:18694315-18695734	Empty vector	EgrNAC61-OX	1.27255	0.634906	-1.0031	-2.00835	0.00195	0.00996063
AT5G46295	Chr5:18779795-18780205	Empty vector	EgrNAC61-OX	35.2141	17.5685	-1.00316	-3.46573	5e-05	0.000422541
AT3G52340	Chr3:19407022-19409457	Empty vector	EgrNAC61-OX	25.065	12.5017	-1.00355	-4.15044	5e-05	0.000422541
AT2G04080	Chr2:1357188-1359253	Empty vector	EgrNAC61-OX	3.05128	1.52119	-1.00422	-2.61356	5e-05	0.000422541
AT3G19250	Chr3:6666841-6668395	Empty vector	EgrNAC61-OX	2.00318	0.998397	-1.0046	-2.1958	0.0003	0.00205165
AT4G17800	Chr4:9895289-9896668	Empty vector	EgrNAC61-OX	1.49441	0.74414	-1.00593	-2.02323	0.0016	0.00845717
AT5G61540	Chr5:24744946-24747524	Empty vector	EgrNAC61-OX	2.20275	1.09642	-1.0065	-2.39224	0.00025	0.00175735
AT4G11910	Chr4:7156251-7158042	Empty vector	EgrNAC61-OX	8.00208	3.98004	-1.00759	-3.21613	5e-05	0.000422541
AT1G69610	Chr1:26186953-26189489	Empty vector	EgrNAC61-OX	4.86774	2.41969	-1.00843	-3.64914	5e-05	0.000422541
AT1G63240	Chr1:23456020-23458661	Empty vector	EgrNAC61-OX	16.4235	8.16229	-1.00871	-4.89153	5e-05	0.000422541
AT1G33610	Chr1:12188909-12190418	Empty vector	EgrNAC61-OX	5.56843	2.76712	-1.00889	-2.9887	5e-05	0.000422541
AT4G25470	Chr4:13015276-13016220	Empty vector	EgrNAC61-OX	5.43983	2.70305	-1.00897	-2.74128	5e-05	0.000422541
AT3G59220	Chr3:21894133-21895623	Empty vector	EgrNAC61-OX	685.766	340.529	-1.00994	-4.17358	5e-05	0.000422541
AT2G02060	Chr2:495569-497747	Empty vector	EgrNAC61-OX	64.5182	32.0364	-1.01	-4.63418	5e-05	0.000422541
AT3G22900	Chr3:8115176-8116253	Empty vector	EgrNAC61-OX	2.30587	1.14403	-1.01119	-1.81506	0.006	0.025188
AT1G25320	Chr1:8877856-8882100	Empty vector	EgrNAC61-OX	1.68595	0.83646	-1.01119	-2.52046	5e-05	0.000422541
AT2G30750	Chr2:13099335-13101413	Empty vector	EgrNAC61-OX	527.927	261.856	-1.01157	-3.81736	5e-05	0.000422541
AT3G61198	Chr3:22655883-22656599	Empty vector	EgrNAC61-OX	17.7523	8.79769	-1.01281	-3.23217	5e-05	0.000422541
AT5G07240	Chr5:2271918-2275990	Empty vector	EgrNAC61-OX	11.5759	5.73443	-1.0134	-3.45399	5e-05	0.000422541
AT2G17230	Chr2:7494535-7496016	Empty vector	EgrNAC61-OX	6.68841	3.31305	-1.0135	-3.15445	5e-05	0.000422541
AT5G64810	Chr5:25908412-25909803	Empty vector	EgrNAC61-OX	12.8271	6.35079	-1.01418	-3.45225	5e-05	0.000422541
AT1G11330	Chr1:3810092-3813607	Empty vector	EgrNAC61-OX	41.2746	20.4349	-1.01422	-4.79698	5e-05	0.000422541
AT5G39030	Chr5:15620065-15622486	Empty vector	EgrNAC61-OX	11.4289	5.65763	-1.01442	-4.038	5e-05	0.000422541
AT1G69690	Chr1:26216223-26217851	Empty vector	EgrNAC61-OX	5.05732	2.50022	-1.01632	-2.96025	5e-05	0.000422541
AT3G57360	Chr3:21225539-21226692	Empty vector	EgrNAC61-OX	3.62373	1.79004	-1.01749	-2.48197	0.0002	0.00144903
AT3G13730	Chr3:4497975-4500920	Empty vector	EgrNAC61-OX	5.90599	2.91738	-1.0175	-3.66461	5e-05	0.000422541
AT3G14060	Chr3:4657045-4657601	Empty vector	EgrNAC61-OX	273.756	135.226	-1.01752	-4.50424	5e-05	0.000422541
AT3G15357	Chr3:5187115-5187710	Empty vector	EgrNAC61-OX	12.0146	5.93335	-1.01787	-3.02492	5e-05	0.000422541
AT1G70810	Chr1:26704129-26705236	Empty vector	EgrNAC61-OX	122.051	60.2486	-1.01848	-4.81408	5e-05	0.000422541
AT5G45280	Chr5:18345594-18349695	Empty vector	EgrNAC61-OX	92.8187	45.7931	-1.01928	-4.58312	5e-05	0.000422541
AT2G33590	Chr2:14224267-14226602	Empty vector	EgrNAC61-OX	108.501	53.5114	-1.01979	-4.67735	5e-05	0.000422541
AT2G30500	Chr2:12998158-13000464	Empty vector	EgrNAC61-OX	52.5999	25.935	-1.02016	-5.38956	5e-05	0.000422541
AT1G12940	Chr1:4416404-4418590	Empty vector	EgrNAC61-OX	1.08331	0.53411	-1.02024	-1.94448	0.002	0.0101697
AT1G69780	Chr1:26258938-26260751	Empty vector	EgrNAC61-OX	8.40055	4.13907	-1.02118	-3.73361	5e-05	0.000422541
AT5G37740	Chr5:14992004-14993671	Empty vector	EgrNAC61-OX	118.16	58.1964	-1.02174	-4.86046	5e-05	0.000422541
AT4G15417	Chr4:8821716-8823076	Empty vector	EgrNAC61-OX	5.52608	2.72136	-1.02193	-2.89575	0.0001	0.000788954
AT5G08070	Chr5:2584884-2585613	Empty vector	EgrNAC61-OX	2.01143	0.990167	-1.02248	-1.7679	0.0064	0.026549
AT3G54400	Chr3:20140057-20142642	Empty vector	EgrNAC61-OX	120.133	59.1127	-1.02309	-4.5622	5e-05	0.000422541
AT4G38420	Chr4:17982773-17985372	Empty vector	EgrNAC61-OX	58.6931	28.8706	-1.02359	-4.64168	5e-05	0.000422541
AT1G50040	Chr1:18542129-18543948	Empty vector	EgrNAC61-OX	3.97595	1.95392	-1.02492	-2.85277	5e-05	0.000422541
AT4G23280	Chr4:12174739-12177471	Empty vector	EgrNAC61-OX	35.6772	17.5314	-1.02506	-4.57806	5e-05	0.000422541
AT1G67980	Chr1:25487713-25489231	Empty vector	EgrNAC61-OX	25.7483	12.6466	-1.02572	-3.96583	5e-05	0.000422541
AT1G56010	Chr1:20944140-20949281	Empty vector	EgrNAC61-OX	4.65941	2.2884	-1.0258	-2.04976	0.00195	0.00996063
AT2G45450	Chr2:18733274-18734127	Empty vector	EgrNAC61-OX	25.2315	12.3912	-1.02591	-3.85856	5e-05	0.000422541
AT3G13810	Chr3:4544363-4547513	Empty vector	EgrNAC61-OX	12.5643	6.16436	-1.02731	-4.34654	5e-05	0.000422541
AT5G60470	Chr5:24320594-24322790	Empty vector	EgrNAC61-OX	17.9634	8.80313	-1.02897	-4.47853	5e-05	0.000422541
AT5G01215	Chr5:84306-86275	Empty vector	EgrNAC61-OX	41.7802	20.4655	-1.02963	-4.50521	5e-05	0.000422541
AT5G50750	Chr5:20640991-20642660	Empty vector	EgrNAC61-OX	4.3351	2.12279	-1.03011	-2.92933	5e-05	0.000422541
AT4G28703	Chr4:14166268-14166928	Empty vector	EgrNAC61-OX	12.4804	6.10372	-1.0319	-2.9243	5e-05	0.000422541
AT1G61500	Chr1:22689728-22692881	Empty vector	EgrNAC61-OX	1.43723	0.702754	-1.0322	-2.58618	0.0001	0.000788954
AT3G26782	Chr3:9850569-9852864	Empty vector	EgrNAC61-OX	3.01022	1.47061	-1.03345	-2.99457	5e-05	0.000422541
AT3G13610	Chr3:4449373-4452624	Empty vector	EgrNAC61-OX	10.7901	5.2707	-1.03364	-2.26084	0.0011	0.00619791
AT2G43120	Chr2:17927263-17928984	Empty vector	EgrNAC61-OX	120.45	58.7858	-1.0349	-4.96547	5e-05	0.000422541
AT4G12382	Chr4:7333510-7334956	Empty vector	EgrNAC61-OX	2.16963	1.05837	-1.0356	-1.63223	0.00825	0.0326169
AT1G72920	Chr1:27437927-27439091	Empty vector	EgrNAC61-OX	37.4894	18.2871	-1.03565	-4.3477	5e-05	0.000422541
AT1G64970	Chr1:24129917-24136109	Empty vector	EgrNAC61-OX	11.0617	5.39358	-1.03626	-2.23441	0.0002	0.00144903
AT4G25380	Chr4:12975935-12976328	Empty vector	EgrNAC61-OX	4.04727	1.97116	-1.0379	-1.83277	0.0042	0.0188411
AT4G26055	Chr4:13214097-13214429	Empty vector	EgrNAC61-OX	14.4585	7.04082	-1.0381	-1.6845	0.0109	0.0408726
AT3G26470	Chr3:9686097-9690827	Empty vector	EgrNAC61-OX	42.8096	20.8426	-1.0384	-4.26024	5e-05	0.000422541
AT1G04280	Chr1:1143435-1146654	Empty vector	EgrNAC61-OX	7.90301	3.84345	-1.04	-4.02659	5e-05	0.000422541
AT2G39330	Chr2:16419595-16421852	Empty vector	EgrNAC61-OX	1.84446	0.896998	-1.04002	-2.27071	0.00025	0.00175735
AT5G46490	Chr5:18850775-18853843	Empty vector	EgrNAC61-OX	4.60999	2.2406	-1.04088	-3.47628	5e-05	0.000422541
AT2G18520	Chr2:8033881-8035363	Empty vector	EgrNAC61-OX	2.37087	1.15195	-1.04134	-2.69346	5e-05	0.000422541
AT5G57220	Chr5:23187839-23189857	Empty vector	EgrNAC61-OX	99.5658	48.3724	-1.04146	-4.74764	5e-05	0.000422541
AT5G60230	Chr5:24250090-24251628	Empty vector	EgrNAC61-OX	2.16789	1.05316	-1.04157	-2.16812	0.00065	0.00398536
AT1G59960	Chr1:22071291-22073147	Empty vector	EgrNAC61-OX	24.3293	11.8162	-1.04193	-4.27516	5e-05	0.000422541
AT2G46750	Chr2:19208319-19210958	Empty vector	EgrNAC61-OX	1.89517	0.920114	-1.04244	-2.67301	5e-05	0.000422541
AT2G35736	Chr2:15022581-15023364	Empty vector	EgrNAC61-OX	70.302	34.058	-1.04557	-1.76476	0.00165	0.00867725
AT1G15415	Chr1:5298323-5301412	Empty vector	EgrNAC61-OX	239.298	115.852	-1.04653	-4.95926	5e-05	0.000422541
AT1G13750	Chr1:4713673-4718235	Empty vector	EgrNAC61-OX	2.39091	1.15728	-1.04683	-1.84078	0.0018	0.00931819
AT2G43150	Chr2:17945892-17947022	Empty vector	EgrNAC61-OX	335.837	162.523	-1.04712	-4.58408	5e-05	0.000422541
AT3G49142	Chr3:18215787-18217848	Empty vector	EgrNAC61-OX	1.25402	0.606509	-1.04796	-2.46851	0.00025	0.00175735
AT1G10920	Chr1:3644419-3647768	Empty vector	EgrNAC61-OX	3.19991	1.54678	-1.04876	-3.45341	5e-05	0.000422541
AT1G31820	Chr1:11416450-11418279	Empty vector	EgrNAC61-OX	17.4426	8.42894	-1.04919	-4.08957	5e-05	0.000422541
AT5G61370	Chr5:24671013-24673657	Empty vector	EgrNAC61-OX	2.97553	1.43718	-1.04991	-2.67417	0.0002	0.00144903
AT2G02310	Chr2:608758-610130	Empty vector	EgrNAC61-OX	7.34252	3.54355	-1.05108	-3.00636	5e-05	0.000422541
AT5G65640	Chr5:26237054-26239084	Empty vector	EgrNAC61-OX	4.77184	2.30109	-1.05223	-3.15102	5e-05	0.000422541
AT2G40520	Chr2:16922586-16925914	Empty vector	EgrNAC61-OX	15.256	7.35526	-1.05253	-4.35044	5e-05	0.000422541
AT5G40090	Chr5:16041918-16043494	Empty vector	EgrNAC61-OX	1.75247	0.844394	-1.0534	-2.42466	0.0004	0.00263211
AT1G13550	Chr1:4636983-4638330	Empty vector	EgrNAC61-OX	1.4394	0.692969	-1.05461	-2.18116	0.00145	0.00779085
AT3G62280	Chr3:23049422-23051152	Empty vector	EgrNAC61-OX	1.09724	0.528173	-1.05479	-1.73133	0.006	0.025188
AT5G41730	Chr5:16684913-16687145	Empty vector	EgrNAC61-OX	1.67572	0.806468	-1.05509	-2.73531	0.0002	0.00144903
AT5G60900	Chr5:24498466-24501494	Empty vector	EgrNAC61-OX	17.4754	8.40097	-1.0567	-4.53313	5e-05	0.000422541
AT5G44570	Chr5:17964415-17966496	Empty vector	EgrNAC61-OX	3.23481	1.55467	-1.05707	-1.83011	0.0036	0.0165851
AT4G17616	Chr4:9819497-9821684	Empty vector	EgrNAC61-OX	2.64099	1.269	-1.05739	-3.00896	5e-05	0.000422541
AT5G60630	Chr5:24367197-24370404	Empty vector	EgrNAC61-OX	33.1173	15.9048	-1.05812	-1.88456	0.0079	0.0314958
AT1G34570	Chr1:12654939-12656486	Empty vector	EgrNAC61-OX	14.8716	7.14083	-1.0584	-3.76243	5e-05	0.000422541
AT5G27110	Chr5:9538571-9540647	Empty vector	EgrNAC61-OX	1.56841	0.752913	-1.05875	-2.58539	0.0003	0.00205165
AT2G23840	Chr2:10153796-10155647	Empty vector	EgrNAC61-OX	12.3601	5.93237	-1.05901	-3.75032	5e-05	0.000422541
AT5G52750	Chr5:21384042-21384924	Empty vector	EgrNAC61-OX	49.4144	23.7159	-1.05908	-4.34945	5e-05	0.000422541
AT4G18195	Chr4:10069693-10071115	Empty vector	EgrNAC61-OX	40.5961	19.4754	-1.05969	-4.41453	5e-05	0.000422541
AT4G18360	Chr4:10145918-10148682	Empty vector	EgrNAC61-OX	22.2668	10.6626	-1.06234	-4.22897	5e-05	0.000422541
AT5G59590	Chr5:24008982-24010649	Empty vector	EgrNAC61-OX	3.01619	1.44305	-1.06361	-2.91153	5e-05	0.000422541
AT5G24210	Chr5:8217334-8219619	Empty vector	EgrNAC61-OX	97.9554	46.8602	-1.06376	-4.83643	5e-05	0.000422541
AT1G24147	Chr1:8542445-8543474	Empty vector	EgrNAC61-OX	2.14865	1.02695	-1.06506	-1.84284	0.00755	0.0303313
AT2G42485	Chr2:17690530-17691018	Empty vector	EgrNAC61-OX	6.23553	2.97974	-1.06533	-2.22838	0.00035	0.00234376
AT5G23000	Chr5:7696134-7697927	Empty vector	EgrNAC61-OX	9.39175	4.48595	-1.06598	-3.71979	5e-05	0.000422541
AT4G13070	Chr4:7621345-7623360	Empty vector	EgrNAC61-OX	2.2325	1.06619	-1.0662	-3.06864	5e-05	0.000422541
AT4G19970	Chr4:10818241-10825381	Empty vector	EgrNAC61-OX	2.95302	1.40927	-1.06724	-3.12788	5e-05	0.000422541
AT5G54720	Chr5:22232194-22232949	Empty vector	EgrNAC61-OX	3.22171	1.53645	-1.06823	-2.4097	0.0006	0.00373079
AT2G30860	Chr2:13138996-13140245	Empty vector	EgrNAC61-OX	1227.89	585.347	-1.06881	-3.75221	5e-05	0.000422541
AT4G14050	Chr4:8103644-8105521	Empty vector	EgrNAC61-OX	1.51802	0.723412	-1.0693	-2.40313	0.0002	0.00144903
AT5G67150	Chr5:26795770-26797312	Empty vector	EgrNAC61-OX	1.53362	0.73079	-1.06941	-2.19826	0.00075	0.00450164
AT1G06030	Chr1:1826879-1828161	Empty vector	EgrNAC61-OX	1.25848	0.599667	-1.06944	-1.81073	0.0043	0.0192129
AT1G26410	Chr1:9138674-9140439	Empty vector	EgrNAC61-OX	11.1927	5.3311	-1.07005	-4.01516	5e-05	0.000422541
AT4G37520	Chr4:17631561-17633249	Empty vector	EgrNAC61-OX	368.231	175.387	-1.07007	-4.56656	5e-05	0.000422541
AT1G72930	Chr1:27439451-27440464	Empty vector	EgrNAC61-OX	44.9228	21.3952	-1.07016	-4.46386	5e-05	0.000422541
AT2G45360	Chr2:18698591-18703093	Empty vector	EgrNAC61-OX	88.6331	42.1781	-1.07135	-2.53338	0.00035	0.00234376
AT5G07620	Chr5:2407400-2409066	Empty vector	EgrNAC61-OX	3.98667	1.89661	-1.07176	-2.59983	5e-05	0.000422541
AT4G32650	Chr4:15751321-15754854	Empty vector	EgrNAC61-OX	50.3859	23.9671	-1.07197	-4.98601	5e-05	0.000422541
AT3G56400	Chr3:20908927-20910481	Empty vector	EgrNAC61-OX	17.0182	8.08677	-1.07344	-4.06716	5e-05	0.000422541
AT1G57650	Chr1:21351290-21354311	Empty vector	EgrNAC61-OX	4.71317	2.23963	-1.07344	-3.44154	5e-05	0.000422541
AT1G51960	Chr1:19310354-19311683	Empty vector	EgrNAC61-OX	10.045	4.77293	-1.07352	-3.75025	5e-05	0.000422541
AT3G15890	Chr3:5374247-5377179	Empty vector	EgrNAC61-OX	3.80876	1.80952	-1.07371	-2.143	0.0012	0.00666104
AT1G51380	Chr1:19047881-19050162	Empty vector	EgrNAC61-OX	3.16789	1.50299	-1.07569	-2.86194	5e-05	0.000422541
AT2G20180	Chr2:8701012-8706900	Empty vector	EgrNAC61-OX	5.60189	2.65216	-1.07874	-3.74974	5e-05	0.000422541
AT4G04370	Chr4:2134059-2136249	Empty vector	EgrNAC61-OX	2.07995	0.984682	-1.07882	-2.77559	5e-05	0.000422541
AT4G14640	Chr4:8397711-8400076	Empty vector	EgrNAC61-OX	2.25969	1.06958	-1.07908	-2.07735	0.00275	0.0132403
AT2G27660	Chr2:11798536-11800850	Empty vector	EgrNAC61-OX	29.7446	14.0727	-1.07973	-4.94395	5e-05	0.000422541
AT1G08180	Chr1:2564571-2565121	Empty vector	EgrNAC61-OX	3.75411	1.77442	-1.08112	-2.21538	0.00125	0.00688922
AT2G40260	Chr2:16816817-16818473	Empty vector	EgrNAC61-OX	1.10097	0.52026	-1.08148	-2.1027	0.00245	0.0120308
AT1G49000	Chr1:18123458-18124165	Empty vector	EgrNAC61-OX	6.46673	3.05548	-1.08164	-2.77918	5e-05	0.000422541
AT3G18510	Chr3:6355663-6356153	Empty vector	EgrNAC61-OX	14.0398	6.63085	-1.08225	-3.10819	5e-05	0.000422541
AT3G26840	Chr3:9892793-9898006	Empty vector	EgrNAC61-OX	62.7141	29.6085	-1.08278	-4.67815	5e-05	0.000422541
AT3G47570	Chr3:17527506-17530929	Empty vector	EgrNAC61-OX	3.29853	1.55721	-1.08286	-3.5795	5e-05	0.000422541
AT1G72420	Chr1:27261193-27263669	Empty vector	EgrNAC61-OX	7.09343	3.34753	-1.08339	-3.18324	5e-05	0.000422541
AT5G21105	Chr5:7172686-7177841	Empty vector	EgrNAC61-OX	134.711	63.5088	-1.08484	-4.81462	5e-05	0.000422541
AT5G24290	Chr5:8263131-8265741	Empty vector	EgrNAC61-OX	3.23362	1.52344	-1.08582	-3.44226	5e-05	0.000422541
AT5G18180	Chr5:6008560-6009605	Empty vector	EgrNAC61-OX	5.4091	2.5482	-1.08591	-2.34403	0.0005	0.00318349
AT1G08230	Chr1:2583653-2586744	Empty vector	EgrNAC61-OX	49.6171	23.3699	-1.08619	-4.72154	5e-05	0.000422541
AT5G44580	Chr5:17979310-17980411	Empty vector	EgrNAC61-OX	44.6193	21.0059	-1.08688	-3.92605	5e-05	0.000422541
AT1G51620	Chr1:19140129-19141787	Empty vector	EgrNAC61-OX	91.6862	43.1514	-1.0873	-5.1334	5e-05	0.000422541
AT4G17915	Chr4:9959012-9960404	Empty vector	EgrNAC61-OX	1.41587	0.666101	-1.08788	-2.27491	0.00055	0.00345781
AT2G46440	Chr2:19061860-19064881	Empty vector	EgrNAC61-OX	8.43435	3.96117	-1.09035	-4.04428	5e-05	0.000422541
AT3G04000	Chr3:1035499-1036672	Empty vector	EgrNAC61-OX	120.027	56.3613	-1.09058	-4.86674	5e-05	0.000422541
AT1G16110	Chr1:5518372-5520891	Empty vector	EgrNAC61-OX	8.00237	3.7558	-1.09131	-4.33828	5e-05	0.000422541
AT1G63260	Chr1:23466745-23469204	Empty vector	EgrNAC61-OX	3.7541	1.7617	-1.0915	-2.78064	5e-05	0.000422541
AT1G47560	Chr1:17466750-17473294	Empty vector	EgrNAC61-OX	10.8184	5.07672	-1.09152	-4.58565	5e-05	0.000422541
AT3G16500	Chr3:5612499-5614410	Empty vector	EgrNAC61-OX	89.9352	42.1965	-1.09176	-5.16953	5e-05	0.000422541
AT5G45780	Chr5:18566811-18569625	Empty vector	EgrNAC61-OX	4.30934	2.0218	-1.09183	-3.38313	5e-05	0.000422541
AT2G39518	Chr2:16495874-16497621	Empty vector	EgrNAC61-OX	537.145	251.963	-1.0921	-4.75946	5e-05	0.000422541
AT1G72890	Chr1:27429915-27431960	Empty vector	EgrNAC61-OX	4.83712	2.26891	-1.09215	-3.20653	5e-05	0.000422541
AT1G57630	Chr1:21345638-21346157	Empty vector	EgrNAC61-OX	316.558	148.366	-1.09331	-4.76125	5e-05	0.000422541
AT1G16090	Chr1:5516258-5517822	Empty vector	EgrNAC61-OX	5.31554	2.48885	-1.09474	-3.4078	5e-05	0.000422541
AT3G05660	Chr3:1648842-1652001	Empty vector	EgrNAC61-OX	2.9596	1.38563	-1.09486	-3.37218	5e-05	0.000422541
AT4G15975	Chr4:9052174-9053152	Empty vector	EgrNAC61-OX	22.8685	10.7027	-1.09539	-3.88927	5e-05	0.000422541
AT2G25260	Chr2:10755523-10757772	Empty vector	EgrNAC61-OX	1.63113	0.763299	-1.09555	-2.16247	0.00135	0.00734177
AT4G37010	Chr4:17444308-17445615	Empty vector	EgrNAC61-OX	9.13962	4.27484	-1.09626	-3.63693	5e-05	0.000422541
AT5G21960	Chr5:7258362-7259308	Empty vector	EgrNAC61-OX	4.40905	2.0616	-1.0967	-2.5996	5e-05	0.000422541
AT1G50400	Chr1:18668154-18670546	Empty vector	EgrNAC61-OX	1.75494	0.820579	-1.09671	-2.13136	0.0011	0.00619791
AT1G29280	Chr1:10236366-10237467	Empty vector	EgrNAC61-OX	7.99685	3.73892	-1.09681	-3.49937	5e-05	0.000422541
AT5G54380	Chr5:22077091-22079880	Empty vector	EgrNAC61-OX	10.666	4.98415	-1.09759	-4.41336	5e-05	0.000422541
AT1G34420	Chr1:12584586-12587570	Empty vector	EgrNAC61-OX	6.45386	3.00936	-1.1007	-4.00115	5e-05	0.000422541
AT3G50070	Chr3:18565133-18566780	Empty vector	EgrNAC61-OX	1.02258	0.476441	-1.10184	-1.86473	0.0035	0.016184
AT5G40730	Chr5:16301074-16301520	Empty vector	EgrNAC61-OX	52.8478	24.6043	-1.10293	-3.85799	5e-05	0.000422541
AT1G73260	Chr1:27547273-27548190	Empty vector	EgrNAC61-OX	79.0601	36.8081	-1.10293	-4.5291	5e-05	0.000422541
AT5G54710	Chr5:22227573-22230500	Empty vector	EgrNAC61-OX	6.52095	3.03493	-1.10342	-3.91213	5e-05	0.000422541
AT4G04955	Chr4:2522033-2525280	Empty vector	EgrNAC61-OX	2.16186	1.00594	-1.10374	-2.77374	5e-05	0.000422541
AT2G02990	Chr2:873505-874811	Empty vector	EgrNAC61-OX	901.272	419.292	-1.10401	-4.35836	5e-05	0.000422541
AT2G38540	Chr2:16130349-16131174	Empty vector	EgrNAC61-OX	145.387	67.6335	-1.10409	-4.42352	5e-05	0.000422541
AT4G13860	Chr4:8022600-8023162	Empty vector	EgrNAC61-OX	13.1208	6.10089	-1.10476	-2.091	0.00115	0.00643088
AT2G38530	Chr2:16128377-16129158	Empty vector	EgrNAC61-OX	31.6516	14.7136	-1.10513	-3.91616	5e-05	0.000422541
AT3G20270	Chr3:7067056-7070946	Empty vector	EgrNAC61-OX	10.9712	5.09857	-1.10556	-4.35963	5e-05	0.000422541
AT5G57170	Chr5:23162070-23163280	Empty vector	EgrNAC61-OX	8.0539	3.74085	-1.10632	-2.77927	5e-05	0.000422541
AT1G69920	Chr1:26334249-26335558	Empty vector	EgrNAC61-OX	304.003	141.095	-1.10741	-4.72377	5e-05	0.000422541
AT1G22440	Chr1:7922427-7924944	Empty vector	EgrNAC61-OX	5.02348	2.32665	-1.11043	-3.38209	5e-05	0.000422541
AT1G52880	Chr1:19688956-19690542	Empty vector	EgrNAC61-OX	12.802	5.92275	-1.11203	-4.06983	5e-05	0.000422541
AT3G02170	Chr3:396011-399779	Empty vector	EgrNAC61-OX	9.92244	4.58953	-1.11235	-5.16072	5e-05	0.000422541
AT2G37510	Chr2:15742991-15744541	Empty vector	EgrNAC61-OX	6.51157	3.01077	-1.11287	-2.55542	5e-05	0.000422541
AT5G52780	Chr5:21390872-21391474	Empty vector	EgrNAC61-OX	3.36044	1.55361	-1.11302	-2.17484	0.00085	0.00499501
AT1G06137	Chr1:1863543-1863750	Empty vector	EgrNAC61-OX	13.1967	6.09925	-1.11347	-1.65999	0.00655	0.0270286
AT2G44380	Chr2:18323460-18324428	Empty vector	EgrNAC61-OX	3.0333	1.40096	-1.11447	-2.50455	5e-05	0.000422541
AT1G65970	Chr1:24552002-24558322	Empty vector	EgrNAC61-OX	490.124	226.247	-1.11525	-3.56183	5e-05	0.000422541
AT1G07880	Chr1:2434029-2435763	Empty vector	EgrNAC61-OX	2.66888	1.23129	-1.11606	-2.78471	5e-05	0.000422541
AT3G44735	Chr3:16291179-16292464	Empty vector	EgrNAC61-OX	26.1737	12.075	-1.11609	-3.61846	5e-05	0.000422541
AT4G28460	Chr4:14065996-14066543	Empty vector	EgrNAC61-OX	12.4816	5.75751	-1.11629	-2.96152	5e-05	0.000422541
AT2G17780	Chr2:7724884-7727404	Empty vector	EgrNAC61-OX	6.47344	2.98589	-1.11637	-3.76562	5e-05	0.000422541
AT3G20240	Chr3:7057010-7058891	Empty vector	EgrNAC61-OX	7.06823	3.25222	-1.11992	-3.59227	5e-05	0.000422541
AT4G12480	Chr4:7406104-7406937	Empty vector	EgrNAC61-OX	3891.05	1789.89	-1.12029	-3.29002	5e-05	0.000422541
AT4G20110	Chr4:10875232-10878797	Empty vector	EgrNAC61-OX	33.4472	15.3563	-1.12306	-5.00354	5e-05	0.000422541
AT1G59590	Chr1:21887751-21888792	Empty vector	EgrNAC61-OX	16.2174	7.44408	-1.12338	-4.18431	5e-05	0.000422541
AT5G22300	Chr5:7379198-7381935	Empty vector	EgrNAC61-OX	231.587	106.296	-1.12347	-4.87163	5e-05	0.000422541
AT3G56320	Chr3:20882802-20889656	Empty vector	EgrNAC61-OX	38.3414	17.5862	-1.12446	-2.29341	0.0015	0.0080172
AT4G39363	Chr4:18305255-18305375	Empty vector	EgrNAC61-OX	107.217	49.1581	-1.12503	-1.61662	0.00985	0.0377144
AT4G09900	Chr4:6221663-6224134	Empty vector	EgrNAC61-OX	16.2713	7.45352	-1.12634	-4.18927	5e-05	0.000422541
AT4G25800	Chr4:13124897-13127953	Empty vector	EgrNAC61-OX	2.10157	0.962535	-1.12656	-3.05725	5e-05	0.000422541
AT5G45800	Chr5:18575535-18579107	Empty vector	EgrNAC61-OX	52.1039	23.8528	-1.12723	-5.05654	5e-05	0.000422541
AT1G51820	Chr1:19237406-19241883	Empty vector	EgrNAC61-OX	26.9472	12.3177	-1.1294	-5.26073	5e-05	0.000422541
AT1G19250	Chr1:6650528-6653078	Empty vector	EgrNAC61-OX	3.79987	1.73595	-1.13022	-3.07066	5e-05	0.000422541
AT1G25500	Chr1:8955248-8957978	Empty vector	EgrNAC61-OX	8.18299	3.73642	-1.13097	-3.8339	5e-05	0.000422541
AT5G46460	Chr5:18840304-18842398	Empty vector	EgrNAC61-OX	2.85625	1.30091	-1.1346	-3.27505	5e-05	0.000422541
AT2G22750	Chr2:9672143-9673928	Empty vector	EgrNAC61-OX	2.89429	1.3173	-1.13563	-2.82301	0.00045	0.0029096
AT3G28580	Chr3:10715622-10717329	Empty vector	EgrNAC61-OX	18.4848	8.39029	-1.13954	-5.03933	5e-05	0.000422541
AT3G48320	Chr3:17891133-17893975	Empty vector	EgrNAC61-OX	34.9295	15.8345	-1.14137	-4.06817	5e-05	0.000422541
AT1G64500	Chr1:23953232-23954492	Empty vector	EgrNAC61-OX	8.64189	3.9171	-1.14156	-3.98516	5e-05	0.000422541
AT4G11500	Chr4:6982596-6983619	Empty vector	EgrNAC61-OX	6.06394	2.74533	-1.14328	-3.12484	5e-05	0.000422541
AT3G61185	Chr3:22648832-22649205	Empty vector	EgrNAC61-OX	24.7242	11.1793	-1.1451	-3.05657	5e-05	0.000422541
AT5G54880	Chr5:22291885-22293300	Empty vector	EgrNAC61-OX	1.62084	0.73286	-1.14513	-2.42124	0.0002	0.00144903
AT4G24350	Chr4:12609527-12612131	Empty vector	EgrNAC61-OX	34.7664	15.719	-1.14518	-3.7943	5e-05	0.000422541
AT5G64710	Chr5:25869259-25872229	Empty vector	EgrNAC61-OX	2.99159	1.35181	-1.14602	-3.66203	5e-05	0.000422541
AT4G12500	Chr4:7414149-7414927	Empty vector	EgrNAC61-OX	486.401	219.575	-1.14744	-4.92547	5e-05	0.000422541
AT5G46360	Chr5:18806562-18808224	Empty vector	EgrNAC61-OX	1.54052	0.693076	-1.15233	-1.91714	0.0022	0.0110066
AT1G05000	Chr1:1425592-1428782	Empty vector	EgrNAC61-OX	154.76	69.542	-1.15407	-5.29783	5e-05	0.000422541
AT4G21410	Chr4:11402313-11405056	Empty vector	EgrNAC61-OX	70.3802	31.6206	-1.15431	-5.3899	5e-05	0.000422541
AT4G35020	Chr4:16672191-16674771	Empty vector	EgrNAC61-OX	5.09806	2.29017	-1.15449	-3.29662	5e-05	0.000422541
AT5G03390	Chr5:834987-836751	Empty vector	EgrNAC61-OX	20.3624	9.14373	-1.15505	-4.55227	5e-05	0.000422541
AT5G02580	Chr5:579851-580787	Empty vector	EgrNAC61-OX	58.8002	26.3597	-1.15749	-4.86309	5e-05	0.000422541
AT3G51960	Chr3:19282600-19284146	Empty vector	EgrNAC61-OX	5.17803	2.32118	-1.15755	-3.31725	5e-05	0.000422541
AT3G26830	Chr3:9887947-9889705	Empty vector	EgrNAC61-OX	564.962	253.116	-1.15835	-4.45972	5e-05	0.000422541
AT5G47510	Chr5:19275047-19277056	Empty vector	EgrNAC61-OX	1.24922	0.559391	-1.15909	-2.16142	0.0014	0.0075606
AT2G05518	Chr2:2023294-2023995	Empty vector	EgrNAC61-OX	6.25489	2.80034	-1.15938	-2.41373	0.0008	0.00474786
AT2G46400	Chr2:19043413-19044826	Empty vector	EgrNAC61-OX	21.0552	9.41036	-1.16186	-4.65206	5e-05	0.000422541
AT1G74590	Chr1:28023626-28024726	Empty vector	EgrNAC61-OX	26.1243	11.673	-1.16222	-4.84543	5e-05	0.000422541
AT3G57780	Chr3:21399765-21402899	Empty vector	EgrNAC61-OX	7.6783	3.42914	-1.16294	-4.57384	5e-05	0.000422541
AT1G14520	Chr1:4968141-4970311	Empty vector	EgrNAC61-OX	5.07165	2.26474	-1.16311	-3.48454	5e-05	0.000422541
AT4G24120	Chr4:12524490-12527341	Empty vector	EgrNAC61-OX	23.6138	10.5433	-1.1633	-4.87646	5e-05	0.000422541
AT1G01810	Chr1:295220-295859	Empty vector	EgrNAC61-OX	4.06183	1.81161	-1.16486	-3.02425	0.00015	0.00112932
AT3G15340	Chr3:5159697-5162841	Empty vector	EgrNAC61-OX	3.00705	1.33978	-1.16636	-4.08484	5e-05	0.000422541
AT3G61220	Chr3:22662952-22665597	Empty vector	EgrNAC61-OX	4.53592	2.02064	-1.16658	-3.2581	5e-05	0.000422541
AT4G01410	Chr4:578164-579169	Empty vector	EgrNAC61-OX	13.9024	6.1921	-1.16683	-3.79985	5e-05	0.000422541
AT4G04540	Chr4:2259579-2262138	Empty vector	EgrNAC61-OX	4.41556	1.9639	-1.16887	-3.80688	5e-05	0.000422541
AT1G02220	Chr1:428813-430647	Empty vector	EgrNAC61-OX	156.809	69.7358	-1.16904	-5.31688	5e-05	0.000422541
AT1G20230	Chr1:7009569-7011852	Empty vector	EgrNAC61-OX	1.3492	0.599876	-1.16937	-2.78193	5e-05	0.000422541
AT5G22270	Chr5:7372232-7373102	Empty vector	EgrNAC61-OX	255.16	113.409	-1.16987	-5.55481	5e-05	0.000422541
AT2G19190	Chr2:8326048-8329944	Empty vector	EgrNAC61-OX	59.9629	26.6237	-1.17136	-5.71985	5e-05	0.000422541
AT1G20691	Chr1:7174437-7176453	Empty vector	EgrNAC61-OX	2.15099	0.955022	-1.1714	-2.81259	5e-05	0.000422541
AT3G22930	Chr3:8124082-8125931	Empty vector	EgrNAC61-OX	13.3712	5.93526	-1.17175	-3.99185	5e-05	0.000422541
AT5G59600	Chr5:24010999-24013025	Empty vector	EgrNAC61-OX	1.21341	0.538595	-1.1718	-2.54888	5e-05	0.000422541
AT5G40240	Chr5:16082124-16084810	Empty vector	EgrNAC61-OX	41.8146	18.5393	-1.17342	-5.02159	5e-05	0.000422541
AT2G45340	Chr2:18691721-18694725	Empty vector	EgrNAC61-OX	19.9081	8.80926	-1.17626	-5.02682	5e-05	0.000422541
AT3G15420	Chr3:5207576-5208359	Empty vector	EgrNAC61-OX	3.29504	1.45735	-1.17695	-2.23012	0.0018	0.00931819
AT5G08305	Chr5:2670133-2671765	Empty vector	EgrNAC61-OX	1.58202	0.699442	-1.17749	-2.60012	0.0002	0.00144903
AT5G53760	Chr5:21822485-21826451	Empty vector	EgrNAC61-OX	27.5326	12.1565	-1.17941	-5.15476	5e-05	0.000422541
AT1G06148	Chr1:1874884-1877528	Empty vector	EgrNAC61-OX	1.2737	0.562087	-1.18015	-2.06269	0.00245	0.0120308
AT1G14860	Chr1:5124741-5126151	Empty vector	EgrNAC61-OX	9.16179	4.04143	-1.18076	-3.84649	5e-05	0.000422541
AT2G30840	Chr2:13135429-13136849	Empty vector	EgrNAC61-OX	21.7948	9.61032	-1.18133	-4.53922	5e-05	0.000422541
AT3G60420	Chr3:22334423-22337617	Empty vector	EgrNAC61-OX	100.133	44.1354	-1.1819	-5.01311	5e-05	0.000422541
AT1G02230	Chr1:435173-436776	Empty vector	EgrNAC61-OX	4.80623	2.11786	-1.1823	-3.23283	5e-05	0.000422541
AT4G39550	Chr4:18380525-18381905	Empty vector	EgrNAC61-OX	1.1499	0.504627	-1.18822	-2.22654	0.0004	0.00263211
AT3G11460	Chr3:3608249-3610121	Empty vector	EgrNAC61-OX	1.8105	0.794162	-1.18888	-2.88167	5e-05	0.000422541
AT1G62440	Chr1:23111817-23115293	Empty vector	EgrNAC61-OX	1.69787	0.744338	-1.18969	-2.78516	5e-05	0.000422541
AT5G23930	Chr5:8074624-8075998	Empty vector	EgrNAC61-OX	2.19925	0.963916	-1.19003	-2.73402	5e-05	0.000422541
AT2G20142	Chr2:8695373-8696643	Empty vector	EgrNAC61-OX	15.9556	6.99253	-1.19018	-4.27869	5e-05	0.000422541
AT1G74810	Chr1:28108473-28111534	Empty vector	EgrNAC61-OX	5.71906	2.50617	-1.19029	-3.95793	5e-05	0.000422541
AT4G16780	Chr4:9449113-9450743	Empty vector	EgrNAC61-OX	10.2026	4.46673	-1.19165	-4.30576	5e-05	0.000422541
AT2G39410	Chr2:16455568-16458217	Empty vector	EgrNAC61-OX	1.38527	0.604663	-1.19597	-1.7286	0.00385	0.0175283
AT3G14700	Chr3:4940317-4941398	Empty vector	EgrNAC61-OX	5.75099	2.50952	-1.1964	-3.38792	5e-05	0.000422541
AT3G04070	Chr3:1061525-1063103	Empty vector	EgrNAC61-OX	118.602	51.6674	-1.1988	-5.60488	5e-05	0.000422541
AT1G14780	Chr1:5090989-5098032	Empty vector	EgrNAC61-OX	27.6784	12.0281	-1.20235	-5.17916	5e-05	0.000422541
AT2G42980	Chr2:17875004-17876588	Empty vector	EgrNAC61-OX	5.95441	2.58758	-1.20236	-3.79916	5e-05	0.000422541
AT1G54200	Chr1:20235711-20237065	Empty vector	EgrNAC61-OX	1.62469	0.705369	-1.20372	-2.44161	0.00075	0.00450164
AT4G13800	Chr4:8001861-8004139	Empty vector	EgrNAC61-OX	1.63601	0.709396	-1.20551	-2.48751	0.0003	0.00205165
AT3G06100	Chr3:1841170-1843093	Empty vector	EgrNAC61-OX	11.6513	5.04618	-1.20723	-3.94773	5e-05	0.000422541
AT4G37150	Chr4:17492877-17494109	Empty vector	EgrNAC61-OX	14.6257	6.33078	-1.20806	-3.85811	5e-05	0.000422541
AT5G64667	Chr5:25850655-25851337	Empty vector	EgrNAC61-OX	2.38908	1.03412	-1.20806	-1.86514	0.0047	0.0206264
AT4G34860	Chr4:16608312-16612907	Empty vector	EgrNAC61-OX	4.45293	1.92606	-1.20911	-3.85746	5e-05	0.000422541
AT1G69730	Chr1:26228631-26231339	Empty vector	EgrNAC61-OX	3.35764	1.45225	-1.20915	-3.9958	5e-05	0.000422541
AT1G62510	Chr1:23136368-23137191	Empty vector	EgrNAC61-OX	16.6775	7.21175	-1.20949	-3.8289	5e-05	0.000422541
AT5G58670	Chr5:23704230-23706800	Empty vector	EgrNAC61-OX	27.4658	11.8647	-1.21096	-5.21261	5e-05	0.000422541
AT2G17740	Chr2:7706895-7707861	Empty vector	EgrNAC61-OX	344.907	148.826	-1.21258	-5.49962	5e-05	0.000422541
AT3G27410	Chr3:10145243-10145642	Empty vector	EgrNAC61-OX	6.3767	2.74874	-1.21404	-2.23187	0.0005	0.00318349
AT4G39950	Chr4:18525245-18527579	Empty vector	EgrNAC61-OX	864.895	372.587	-1.21495	-3.81379	5e-05	0.000422541
AT1G02470	Chr1:511764-513624	Empty vector	EgrNAC61-OX	41.4782	17.8607	-1.21556	-4.67922	5e-05	0.000422541
AT1G65500	Chr1:24357866-24358616	Empty vector	EgrNAC61-OX	110.417	47.5236	-1.21624	-4.96833	5e-05	0.000422541
AT1G19550	Chr1:6767450-6767983	Empty vector	EgrNAC61-OX	5.95079	2.55995	-1.21696	-2.26811	0.00045	0.0029096
AT2G41370	Chr2:17237744-17240440	Empty vector	EgrNAC61-OX	2.20694	0.949295	-1.21712	-3.0962	5e-05	0.000422541
AT2G38210	Chr2:16007011-16007690	Empty vector	EgrNAC61-OX	3.72289	1.60127	-1.21721	-2.37388	0.0001	0.000788954
AT3G43270	Chr3:15222124-15225460	Empty vector	EgrNAC61-OX	3.87266	1.66525	-1.21759	-3.55258	5e-05	0.000422541
AT3G53232	Chr3:19730977-19731423	Empty vector	EgrNAC61-OX	27.652	11.8386	-1.22389	-3.67039	5e-05	0.000422541
AT5G44568	Chr5:17961200-17962202	Empty vector	EgrNAC61-OX	12.961	5.5482	-1.22409	-2.83159	5e-05	0.000422541
AT1G68150	Chr1:25543968-25545717	Empty vector	EgrNAC61-OX	3.93174	1.67716	-1.22915	-3.89813	5e-05	0.000422541
AT2G33690	Chr2:14252198-14252588	Empty vector	EgrNAC61-OX	8.54006	3.63873	-1.23081	-2.67331	0.00015	0.00112932
AT1G74088	Chr1:27861115-27862753	Empty vector	EgrNAC61-OX	1.03007	0.438695	-1.23145	-1.79102	0.006	0.025188
AT2G40435	Chr2:16886823-16888638	Empty vector	EgrNAC61-OX	2.30867	0.982309	-1.23281	-2.67335	0.0001	0.000788954
AT4G23200	Chr4:12145379-12147934	Empty vector	EgrNAC61-OX	7.56316	3.21409	-1.23458	-4.39124	5e-05	0.000422541
AT4G15620	Chr4:8913837-8915663	Empty vector	EgrNAC61-OX	51.0898	21.6893	-1.23605	-4.93285	5e-05	0.000422541
AT3G21530	Chr3:7581958-7584583	Empty vector	EgrNAC61-OX	3.60536	1.52941	-1.23717	-3.3585	5e-05	0.000422541
AT2G39530	Chr2:16498485-16499471	Empty vector	EgrNAC61-OX	52.1048	22.0865	-1.23825	-4.73315	5e-05	0.000422541
AT5G06839	Chr5:2120526-2126456	Empty vector	EgrNAC61-OX	7.07196	2.99174	-1.24112	-4.3911	5e-05	0.000422541
AT3G01990	Chr3:330136-332262	Empty vector	EgrNAC61-OX	16.8562	7.1188	-1.24357	-5.05086	5e-05	0.000422541
AT4G36670	Chr4:17287498-17289590	Empty vector	EgrNAC61-OX	42.0884	17.7746	-1.24361	-5.41289	5e-05	0.000422541
AT1G58590	Chr1:21742943-21743891	Empty vector	EgrNAC61-OX	8.19438	3.45812	-1.24465	-2.7813	5e-05	0.000422541
AT5G44820	Chr5:18095712-18097585	Empty vector	EgrNAC61-OX	25.7957	10.8508	-1.24933	-4.97061	5e-05	0.000422541
AT1G55230	Chr1:20602818-20603924	Empty vector	EgrNAC61-OX	2.457	1.03097	-1.25289	-2.50267	0.0002	0.00144903
AT3G50420	Chr3:18710870-18713649	Empty vector	EgrNAC61-OX	1.15415	0.484029	-1.25366	-3.01839	5e-05	0.000422541
AT1G32583	Chr1:11785805-11788286	Empty vector	EgrNAC61-OX	1.25347	0.525361	-1.25455	-2.47867	5e-05	0.000422541
AT4G04190	Chr4:2024577-2026460	Empty vector	EgrNAC61-OX	3.20512	1.34253	-1.25543	-2.77227	5e-05	0.000422541
AT2G18690	Chr2:8097419-8098827	Empty vector	EgrNAC61-OX	119.208	49.9061	-1.25619	-5.60741	5e-05	0.000422541
AT1G18860	Chr1:6509491-6511227	Empty vector	EgrNAC61-OX	8.55323	3.57489	-1.25857	-4.53747	5e-05	0.000422541
AT3G13950	Chr3:4604148-4605425	Empty vector	EgrNAC61-OX	114.422	47.5626	-1.26646	-5.53682	5e-05	0.000422541
AT2G02850	Chr2:826403-827812	Empty vector	EgrNAC61-OX	97.3234	40.4386	-1.26705	-5.44467	5e-05	0.000422541
AT4G02750	Chr4:1221115-1223461	Empty vector	EgrNAC61-OX	1.71981	0.714326	-1.26759	-3.32695	5e-05	0.000422541
AT3G49845	Chr3:18487257-18488298	Empty vector	EgrNAC61-OX	2.10134	0.872358	-1.26832	-2.13227	0.00185	0.00952502
AT2G30770	Chr2:13109793-13112011	Empty vector	EgrNAC61-OX	48.298	20.0372	-1.26928	-5.76832	5e-05	0.000422541
AT4G18210	Chr4:10076078-10077748	Empty vector	EgrNAC61-OX	78.758	32.6321	-1.27113	-6.03345	5e-05	0.000422541
AT1G10586	Chr1:3496927-3499439	Empty vector	EgrNAC61-OX	132.208	54.7029	-1.27312	-6.0298	5e-05	0.000422541
AT3G21670	Chr3:7626756-7629151	Empty vector	EgrNAC61-OX	1.1299	0.466709	-1.27561	-2.6464	5e-05	0.000422541
AT2G26440	Chr2:11247382-11249493	Empty vector	EgrNAC61-OX	28.7574	11.8706	-1.27654	-5.4729	5e-05	0.000422541
AT4G30270	Chr4:14819191-14820592	Empty vector	EgrNAC61-OX	508.651	209.656	-1.27865	-5.37658	5e-05	0.000422541
AT1G67940	Chr1:25477669-25480580	Empty vector	EgrNAC61-OX	5.40185	2.22601	-1.27899	-2.3313	0.0006	0.00373079
AT5G09440	Chr5:2938346-2939461	Empty vector	EgrNAC61-OX	246.619	101.578	-1.27969	-5.68571	5e-05	0.000422541
AT4G11170	Chr4:6811126-6817130	Empty vector	EgrNAC61-OX	16.7016	6.86827	-1.28196	-5.76779	5e-05	0.000422541
AT1G15125	Chr1:5204624-5205912	Empty vector	EgrNAC61-OX	22.7797	9.34321	-1.28576	-4.82108	5e-05	0.000422541
AT4G27900	Chr4:13890643-13893073	Empty vector	EgrNAC61-OX	27.9152	11.4323	-1.28794	-5.42043	5e-05	0.000422541
AT1G22890	Chr1:8102817-8103532	Empty vector	EgrNAC61-OX	75.8202	31.028	-1.28901	-5.28522	5e-05	0.000422541
AT2G29350	Chr2:12600913-12602556	Empty vector	EgrNAC61-OX	1553.32	635.342	-1.28975	-4.10759	5e-05	0.000422541
AT2G27389	Chr2:11720293-11721324	Empty vector	EgrNAC61-OX	49.6631	20.284	-1.29183	-3.21507	5e-05	0.000422541
AT4G28085	Chr4:13959969-13960574	Empty vector	EgrNAC61-OX	53.3497	21.7773	-1.29266	-4.52669	5e-05	0.000422541
AT4G33000	Chr4:15924348-15926628	Empty vector	EgrNAC61-OX	1.71858	0.701358	-1.29299	-2.30435	0.00035	0.00234376
AT1G61800	Chr1:22824439-22826774	Empty vector	EgrNAC61-OX	82.0331	33.4687	-1.29339	-5.73812	5e-05	0.000422541
AT3G12770	Chr3:4057011-4059214	Empty vector	EgrNAC61-OX	1.55133	0.631763	-1.29605	-3.05225	5e-05	0.000422541
AT1G59950	Chr1:22068032-22070588	Empty vector	EgrNAC61-OX	12.8112	5.21089	-1.2978	-4.32378	5e-05	0.000422541
AT1G65870	Chr1:24503623-24504193	Empty vector	EgrNAC61-OX	4.79328	1.94834	-1.29877	-2.60015	5e-05	0.000422541
AT2G04450	Chr2:1543319-1545462	Empty vector	EgrNAC61-OX	2.10309	0.85313	-1.30167	-2.71508	5e-05	0.000422541
AT1G78860	Chr1:29646167-29647499	Empty vector	EgrNAC61-OX	3.8242	1.54869	-1.30411	-3.49448	5e-05	0.000422541
AT3G18450	Chr3:6331033-6332218	Empty vector	EgrNAC61-OX	3.0399	1.22612	-1.30992	-2.81201	0.0001	0.000788954
AT5G13320	Chr5:4267509-4271051	Empty vector	EgrNAC61-OX	61.194	24.6698	-1.31065	-5.62209	5e-05	0.000422541
AT5G01250	Chr5:102292-103770	Empty vector	EgrNAC61-OX	3.71976	1.49869	-1.31151	-3.59479	5e-05	0.000422541
AT4G21400	Chr4:11399130-11401709	Empty vector	EgrNAC61-OX	23.705	9.54451	-1.31245	-5.72139	5e-05	0.000422541
AT5G65510	Chr5:26185828-26189413	Empty vector	EgrNAC61-OX	7.86922	3.16824	-1.31254	-4.54181	5e-05	0.000422541
AT1G74080	Chr1:27855698-27857534	Empty vector	EgrNAC61-OX	34.7289	13.965	-1.31432	-5.97271	5e-05	0.000422541
AT5G40380	Chr5:16151771-16155683	Empty vector	EgrNAC61-OX	9.90353	3.97862	-1.31568	-5.10765	5e-05	0.000422541
AT5G39580	Chr5:15847077-15849108	Empty vector	EgrNAC61-OX	273.317	109.772	-1.31607	-5.60041	5e-05	0.000422541
AT2G42430	Chr2:17663443-17665295	Empty vector	EgrNAC61-OX	12.3547	4.95337	-1.31858	-4.42829	5e-05	0.000422541
AT5G24240	Chr5:8228891-8234652	Empty vector	EgrNAC61-OX	1.85879	0.744152	-1.3207	-2.14058	0.0028	0.0134434
AT3G28890	Chr3:10892434-10898841	Empty vector	EgrNAC61-OX	4.22764	1.68738	-1.32507	-3.84938	5e-05	0.000422541
AT4G02630	Chr4:1151612-1153356	Empty vector	EgrNAC61-OX	2.40737	0.960623	-1.32542	-3.35974	5e-05	0.000422541
AT5G11210	Chr5:3571213-3574537	Empty vector	EgrNAC61-OX	30.5663	12.1367	-1.33256	-5.89238	5e-05	0.000422541
AT4G23130	Chr4:12117540-12120134	Empty vector	EgrNAC61-OX	1.06296	0.421509	-1.33445	-2.66164	0.0001	0.000788954
AT3G21470	Chr3:7563502-7565074	Empty vector	EgrNAC61-OX	1.06095	0.420431	-1.33541	-2.53142	0.00025	0.00175735
AT1G51913	Chr1:19292908-19293339	Empty vector	EgrNAC61-OX	8.53473	3.3775	-1.33739	-2.41312	0.0004	0.00263211
AT2G19650	Chr2:8493474-8495823	Empty vector	EgrNAC61-OX	4.42443	1.74469	-1.34252	-4.21906	5e-05	0.000422541
AT5G10410	Chr5:3271914-3273395	Empty vector	EgrNAC61-OX	4.82893	1.90419	-1.34252	-3.75244	5e-05	0.000422541
AT4G08770	Chr4:5598114-5600312	Empty vector	EgrNAC61-OX	40.5171	15.9719	-1.34299	-5.27657	5e-05	0.000422541
AT1G36622	Chr1:13836130-13836954	Empty vector	EgrNAC61-OX	423.827	167.047	-1.34322	-6.05332	5e-05	0.000422541
AT1G72910	Chr1:27435613-27437144	Empty vector	EgrNAC61-OX	4.38446	1.72757	-1.34365	-3.66983	5e-05	0.000422541
AT2G43570	Chr2:18076223-18077463	Empty vector	EgrNAC61-OX	146.201	57.4926	-1.34651	-5.8616	5e-05	0.000422541
AT2G15080	Chr2:6533686-6536995	Empty vector	EgrNAC61-OX	18.9573	7.44166	-1.34906	-5.75056	5e-05	0.000422541
AT1G67100	Chr1:25053733-25054847	Empty vector	EgrNAC61-OX	13.3863	5.25267	-1.34964	-4.52475	5e-05	0.000422541
AT4G23300	Chr4:12181931-12184704	Empty vector	EgrNAC61-OX	52.9708	20.7634	-1.35116	-6.09041	5e-05	0.000422541
AT3G19680	Chr3:6840280-6842856	Empty vector	EgrNAC61-OX	29.8514	11.666	-1.35549	-5.62999	5e-05	0.000422541
AT1G68330	Chr1:25610922-25612202	Empty vector	EgrNAC61-OX	1.136	0.443451	-1.35712	-2.22337	0.00125	0.00688922
AT5G65230	Chr5:26068289-26069652	Empty vector	EgrNAC61-OX	1.24401	0.483578	-1.36318	-2.30957	0.00075	0.00450164
AT1G43910	Chr1:16654029-16657658	Empty vector	EgrNAC61-OX	5.16966	2.00728	-1.36482	-1.76635	0.0053	0.0227584
AT1G74090	Chr1:27862908-27864193	Empty vector	EgrNAC61-OX	39.5983	15.3636	-1.36593	-5.74222	5e-05	0.000422541
AT3G48920	Chr3:18139391-18140561	Empty vector	EgrNAC61-OX	1.29347	0.50161	-1.36661	-2.2193	0.00255	0.0124529
AT1G51840	Chr1:19249448-19250709	Empty vector	EgrNAC61-OX	12.0588	4.64721	-1.37565	-3.75703	5e-05	0.000422541
AT1G52900	Chr1:19702210-19702916	Empty vector	EgrNAC61-OX	1.39749	0.535963	-1.38264	-1.68507	0.00965	0.0370803
AT4G30230	Chr4:14806344-14807425	Empty vector	EgrNAC61-OX	1.2444	0.477043	-1.38326	-2.17924	0.00175	0.00910218
AT5G58660	Chr5:23701466-23703988	Empty vector	EgrNAC61-OX	1.49857	0.573725	-1.38515	-2.84502	0.00015	0.00112932
AT2G28500	Chr2:12186568-12188142	Empty vector	EgrNAC61-OX	9.10227	3.47087	-1.39093	-4.02119	5e-05	0.000422541
AT4G23210	Chr4:12148713-12151479	Empty vector	EgrNAC61-OX	139.428	53.0907	-1.39299	-6.2519	5e-05	0.000422541
AT4G31960	Chr4:15459106-15459781	Empty vector	EgrNAC61-OX	3.03062	1.15045	-1.39741	-2.91575	0.0001	0.000788954
AT3G25180	Chr3:9167283-9169282	Empty vector	EgrNAC61-OX	10.3853	3.9407	-1.39801	-4.97277	5e-05	0.000422541
AT1G51850	Chr1:19252846-19256783	Empty vector	EgrNAC61-OX	20.0362	7.58951	-1.40053	-6.43519	5e-05	0.000422541
AT5G28010	Chr5:10024812-10025382	Empty vector	EgrNAC61-OX	1.15	0.431945	-1.41271	-1.65981	0.0126	0.0458711
AT3G25717	Chr3:9375101-9375671	Empty vector	EgrNAC61-OX	1.27297	0.475818	-1.41972	-1.77085	0.00525	0.0225913
AT2G32460	Chr2:13782207-13784471	Empty vector	EgrNAC61-OX	2.36739	0.88307	-1.4227	-3.47494	5e-05	0.000422541
AT1G51920	Chr1:19294228-19294579	Empty vector	EgrNAC61-OX	31.588	11.7423	-1.42766	-2.8282	5e-05	0.000422541
AT3G22240	Chr3:7863615-7864819	Empty vector	EgrNAC61-OX	598.051	222.154	-1.42871	-6.19701	5e-05	0.000422541
AT5G64120	Chr5:25659305-25661002	Empty vector	EgrNAC61-OX	524.943	194.911	-1.42935	-5.90483	5e-05	0.000422541
AT5G63410	Chr5:25394983-25398153	Empty vector	EgrNAC61-OX	3.23828	1.2012	-1.43075	-4.31541	5e-05	0.000422541
AT3G25130	Chr3:9152403-9153871	Empty vector	EgrNAC61-OX	5.15279	1.91016	-1.43166	-4.98509	5e-05	0.000422541
AT4G23290	Chr4:12177737-12180826	Empty vector	EgrNAC61-OX	40.4118	14.8907	-1.44036	-6.43387	5e-05	0.000422541
AT1G51830	Chr1:19243024-19246010	Empty vector	EgrNAC61-OX	16.0865	5.9262	-1.44067	-6.10718	5e-05	0.000422541
AT3G04420	Chr3:1172745-1174467	Empty vector	EgrNAC61-OX	17.0056	6.25053	-1.44396	-5.59277	5e-05	0.000422541
AT2G21650	Chr2:9259582-9260656	Empty vector	EgrNAC61-OX	1.16621	0.427894	-1.44651	-1.9329	0.0051	0.0220494
AT2G15042	Chr2:6510164-6512637	Empty vector	EgrNAC61-OX	3.00687	1.10098	-1.44948	-3.82882	5e-05	0.000422541
AT4G08950	Chr4:5740296-5741524	Empty vector	EgrNAC61-OX	59.5242	21.7273	-1.45397	-6.298	5e-05	0.000422541
AT5G19140	Chr5:6423152-6428467	Empty vector	EgrNAC61-OX	444.247	162.107	-1.45442	-6.08932	5e-05	0.000422541
AT1G73805	Chr1:27745426-27749178	Empty vector	EgrNAC61-OX	7.8571	2.86431	-1.45581	-4.94051	5e-05	0.000422541
AT2G04495	Chr2:1564165-1565106	Empty vector	EgrNAC61-OX	2.1419	0.778224	-1.46064	-2.95639	5e-05	0.000422541
AT2G44940	Chr2:18537256-18538418	Empty vector	EgrNAC61-OX	2.57755	0.934734	-1.46337	-3.15692	5e-05	0.000422541
AT1G65610	Chr1:24391678-24395360	Empty vector	EgrNAC61-OX	16.5701	5.99561	-1.4666	-5.96138	5e-05	0.000422541
AT5G13485.1	Chr5:4332946-4334683	Empty vector	EgrNAC61-OX	2.11807	0.766315	-1.46674	-3.23312	5e-05	0.000422541
AT5G15130	Chr5:4904346-4907094	Empty vector	EgrNAC61-OX	10.613	3.83734	-1.46765	-5.50438	5e-05	0.000422541
AT5G27060	Chr5:9522533-9525407	Empty vector	EgrNAC61-OX	23.455	8.43565	-1.47532	-6.13532	5e-05	0.000422541
AT1G72970	Chr1:27452765-27455964	Empty vector	EgrNAC61-OX	1.10691	0.398069	-1.47544	-3.02657	5e-05	0.000422541
AT2G13810	Chr2:5768445-5772259	Empty vector	EgrNAC61-OX	1.19796	0.430016	-1.47811	-2.47725	5e-05	0.000422541
AT1G22900	Chr1:8103658-8104505	Empty vector	EgrNAC61-OX	118.141	42.3984	-1.47843	-6.19362	5e-05	0.000422541
AT4G16350	Chr4:9242319-9243912	Empty vector	EgrNAC61-OX	6.43546	2.30606	-1.48061	-4.10033	5e-05	0.000422541
AT1G18290	Chr1:6297363-6298328	Empty vector	EgrNAC61-OX	2.60149	0.929596	-1.48466	-2.86934	0.00015	0.00112932
AT3G13433	Chr3:4374235-4374712	Empty vector	EgrNAC61-OX	8.28681	2.95043	-1.48989	-2.94528	5e-05	0.000422541
AT5G67000	Chr5:26746676-26747281	Empty vector	EgrNAC61-OX	3.80536	1.35239	-1.49253	-2.84163	0.0001	0.000788954
AT1G65845	Chr1:24493173-24493798	Empty vector	EgrNAC61-OX	252.393	89.5333	-1.49518	-7.18303	5e-05	0.000422541
AT1G61120	Chr1:22523636-22528811	Empty vector	EgrNAC61-OX	50.0855	17.7144	-1.49947	-6.67309	5e-05	0.000422541
AT1G36600.1	Chr1:13825465-13827399	Empty vector	EgrNAC61-OX	1.44244	0.509024	-1.5027	-3.10597	5e-05	0.000422541
[truncated: 48 more rows]
